# Supplementary material for: Synthesis of triple-decker sandwich compounds featuring a M–M bond through cyclo-Bi5 and cyclo-Sb5 rings
Source: Nat Chem. 2025 Mar 18;17(4):556–63. doi: 10.1038/s41557-025-01765-4 (PMC11964928; doi:10.1038/s41557-025-01765-4)
Supplement: Supplementary file 2 — Crystallographic data for compound 1 (CCDC 2342591). [file 41557_2025_1765_MOESM2_ESM.cif]

data_Compound1
_audit_creation_date               2024-10-30
_audit_creation_method
;
Olex2 1.5
(compiled 2022.04.07 svn.rca3783a0 for OlexSys, GUI svn.r6498)
;
_shelx_SHELXL_version_number       '2019/3'
_audit_contact_author_address      ?
_audit_contact_author_email        ?
_audit_contact_author_name         ''
_audit_contact_author_phone        ?
_publ_contact_author_id_orcid      ?
_publ_section_references
;
D. Kratzert, I. Krossing, (2018), J. Appl. Cryst. 51, 928-934.

Dolomanov, O.V., Bourhis, L.J., Gildea, R.J, Howard, J.A.K. & Puschmann, H.
 (2009), J. Appl. Cryst. 42, 339-341.

Kratzert, D., Holstein, J.J. & Krossing, I. (2015). J. Appl. Cryst. 48, 933-938.

Sheldrick, G.M. (2015). Acta Cryst. A71, 3-8.

Sheldrick, G.M. (2015). Acta Cryst. C71, 3-8.
;
_chemical_name_common              ?
_chemical_name_systematic          ?
_chemical_formula_moiety          
 'C49 H73 K2 N O12 Sb10 V4, C12 H24 K O6, 2(C14.5 H26.5 K O6), 6(C5 H5 N)'
_chemical_formula_sum              'C120 H180 K5 N7 O30 Sb10 V4'
_chemical_formula_weight           3817.46
_chemical_melting_point            ?
loop_
  _atom_type_symbol
  _atom_type_description
  _atom_type_scat_dispersion_real
  _atom_type_scat_dispersion_imag
  _atom_type_scat_source
 'C' 'C' 0.0181 0.0091 'International Tables Vol C Tables 4.2.6.8 and 6.1.1.4'
 'H' 'H' 0.0000 0.0000 'International Tables Vol C Tables 4.2.6.8 and 6.1.1.4'
 'K' 'K' 0.3868 1.0657 'International Tables Vol C Tables 4.2.6.8 and 6.1.1.4'
 'N' 'N' 0.0311 0.0180 'International Tables Vol C Tables 4.2.6.8 and 6.1.1.4'
 'O' 'O' 0.0492 0.0322 'International Tables Vol C Tables 4.2.6.8 and 6.1.1.4'
 'Sb' 'Sb' -0.0562 5.8946
 'International Tables Vol C Tables 4.2.6.8 and 6.1.1.4'
 'V' 'V' 0.0687 2.1097 'International Tables Vol C Tables 4.2.6.8 and 6.1.1.4'

_shelx_space_group_comment
;
The symmetry employed for this shelxl refinement is uniquely defined
by the following loop, which should always be used as a source of
symmetry information in preference to the above space-group names.
They are only intended as comments.
;
_space_group_crystal_system        'monoclinic'
_space_group_IT_number             12
_space_group_name_H-M_alt          'C 1 2/m 1'
_space_group_name_Hall             '-C 2y'
loop_
  _space_group_symop_operation_xyz
 'x, y, z'
 '-x, y, -z'
 'x+1/2, y+1/2, z'
 '-x+1/2, y+1/2, -z'
 '-x, -y, -z'
 'x, -y, z'
 '-x+1/2, -y+1/2, -z'
 'x+1/2, -y+1/2, z'

_cell_length_a                     18.5786(2)
_cell_length_b                     17.5274(2)
_cell_length_c                     24.1019(2)
_cell_angle_alpha                  90
_cell_angle_beta                   94.2120(10)
_cell_angle_gamma                  90
_cell_volume                       7827.21(14)
_cell_formula_units_Z              2
_cell_measurement_reflns_used      15919
_cell_measurement_temperature      150.00(10)
_cell_measurement_theta_max        75.4590
_cell_measurement_theta_min        3.9960
_shelx_estimated_absorpt_T_max     0.280
_shelx_estimated_absorpt_T_min     0.215
_exptl_absorpt_coefficient_mu      17.049
_exptl_absorpt_correction_T_max    1.00000
_exptl_absorpt_correction_T_min    0.37012
_exptl_absorpt_correction_type     multi-scan
_exptl_absorpt_process_details
;
CrysAlisPro 1.171.42.85a (Rigaku Oxford Diffraction, 2023)
Empirical absorption correction using spherical harmonics,
implemented in SCALE3 ABSPACK scaling algorithm.
;
_exptl_absorpt_special_details     ?
_exptl_crystal_colour              black
_exptl_crystal_colour_primary      black
_exptl_crystal_density_diffrn      1.620
_exptl_crystal_density_meas        ?
_exptl_crystal_density_method      'not measured'
_exptl_crystal_description         block
_exptl_crystal_F_000               3772
_exptl_crystal_size_max            0.13
_exptl_crystal_size_mid            0.12
_exptl_crystal_size_min            0.1
_exptl_transmission_factor_max     ?
_exptl_transmission_factor_min     ?
_diffrn_reflns_av_R_equivalents    0.0690
_diffrn_reflns_av_unetI/netI       0.0651
_diffrn_reflns_Laue_measured_fraction_full  0.998
_diffrn_reflns_Laue_measured_fraction_max  0.962
_diffrn_reflns_limit_h_max         21
_diffrn_reflns_limit_h_min         -23
_diffrn_reflns_limit_k_max         20
_diffrn_reflns_limit_k_min         -21
_diffrn_reflns_limit_l_max         29
_diffrn_reflns_limit_l_min         -23
_diffrn_reflns_number              21333
_diffrn_reflns_point_group_measured_fraction_full  0.998
_diffrn_reflns_point_group_measured_fraction_max  0.962
_diffrn_reflns_theta_full          67.679
_diffrn_reflns_theta_max           75.807
_diffrn_reflns_theta_min           3.846
_diffrn_ambient_environment        N~2~
_diffrn_ambient_temperature        150.00(10)
_diffrn_detector                   'CCD area detector'
_diffrn_detector_area_resol_mean   10.0000
_diffrn_detector_type              'CCD area detector'
_diffrn_measured_fraction_theta_full  0.998
_diffrn_measured_fraction_theta_max  0.962
_diffrn_measurement_details
;
List of Runs (angles in degrees, time in seconds):

  # Type    Start    End  Width  t~exp~   \w     \q     \k     \f   Frames
--------------------------------------------------------------------------
  1  \w    -31.00  -5.00   0.50    1.22    --    0.00  82.00-180.00   52
  2  \w    -36.00  35.00   0.50    1.22    --    0.00 -82.00 150.00  142
  3  \w    -36.00  27.00   0.50    1.22    --    0.00  82.00-150.00  126
  4  \w    -36.00  38.00   0.50    1.22    --    0.00  82.00  90.00  148
  5  \w     87.00 167.00   0.50    4.89    --  101.30  82.00   0.00  160
  6  \w    102.00 179.00   0.50    4.89    --  101.30  38.00  30.00  154
  7  \w     29.00 137.00   0.50    4.89    --  101.30 -82.00 -90.00  216
  8  \w    119.00 157.00   0.50    4.89    --  101.30  82.00 150.00   76
  9  \w    161.00 186.00   0.50    4.89    --  101.30  82.00 150.00   50
 10  \w     96.00 135.00   0.50    4.89    --  101.30  82.00 -30.00   78
 11  \w     12.00  98.00   0.50    4.89    --  101.30 -57.00 -90.00  172
 12  \w    104.00 188.00   0.50    4.89    --  101.30  57.00 -60.00  168
;
_diffrn_measurement_device         'three-circle diffractometer'
_diffrn_measurement_device_type    'XtaLAB AFC12 (RINC): Kappa single'
_diffrn_measurement_method         '\w scans'
_diffrn_orient_matrix_type        
 'CrysAlisPro convention (1999,Acta A55,543-557)'
_diffrn_orient_matrix_UB_11        -0.0351575000
_diffrn_orient_matrix_UB_12        0.0675897000
_diffrn_orient_matrix_UB_13        -0.0326245000
_diffrn_orient_matrix_UB_21        -0.0158769000
_diffrn_orient_matrix_UB_22        -0.0520662000
_diffrn_orient_matrix_UB_23        -0.0509529000
_diffrn_orient_matrix_UB_31        -0.0736477000
_diffrn_orient_matrix_UB_32        -0.0209944000
_diffrn_orient_matrix_UB_33        0.0212333000
_diffrn_radiation_monochromator    graphite
_diffrn_radiation_probe            x-ray
_diffrn_radiation_type             CuK\a
_diffrn_radiation_wavelength       1.54178
_diffrn_source                     'Rotating-anode X-ray tube (dual wavelength)'
_diffrn_source_target              Mo
_diffrn_source_type                'Rigaku (Cu) X-ray DW Source'
_diffrn_special_details            ?
_diffrn_standards_number           0
_reflns_Friedel_coverage           0.000
_reflns_Friedel_fraction_full      .
_reflns_Friedel_fraction_max       .
_reflns_number_gt                  7556
_reflns_number_total               8109
_reflns_special_details
;
 Reflections were merged by SHELXL according to the crystal
 class for the calculation of statistics and refinement.
 
 _reflns_Friedel_fraction is defined as the number of unique
 Friedel pairs measured divided by the number that would be
 possible theoretically, ignoring centric projections and
 systematic absences.
;
_reflns_threshold_expression       'I > 2\s(I)'
_computing_cell_refinement         'CrysAlisPro 1.171.42.85a (Rigaku OD, 2023)'
_computing_data_collection         'CrysAlisPro 1.171.42.85a (Rigaku OD, 2023)'
_computing_data_reduction          'CrysAlisPro 1.171.42.85a (Rigaku OD, 2023)'
_computing_molecular_graphics      'Olex2 1.5 (Dolomanov et al., 2009)'
_computing_publication_material    'Olex2 1.5 (Dolomanov et al., 2009)'
_computing_structure_refinement    'SHELXL 2019/3 (Sheldrick, 2015)'
_computing_structure_solution      'SHELXT 2014/5 (Sheldrick, 2014)'
_refine_diff_density_max           1.827
_refine_diff_density_min           -2.180
_refine_diff_density_rms           0.234
_refine_ls_extinction_coef         .
_refine_ls_extinction_method       none
_refine_ls_goodness_of_fit_ref     1.058
_refine_ls_hydrogen_treatment      constr
_refine_ls_matrix_type             full
_refine_ls_number_parameters       854
_refine_ls_number_reflns           8109
_refine_ls_number_restraints       1207
_refine_ls_R_factor_all            0.0885
_refine_ls_R_factor_gt             0.0853
_refine_ls_restrained_S_all        1.027
_refine_ls_shift/su_max            0.001
_refine_ls_shift/su_mean           0.000
_refine_ls_structure_factor_coef   Fsqd
_refine_ls_weighting_details      
 'w=1/[\s^2^(Fo^2^)+(0.1385P)^2^+137.2967P] where P=(Fo^2^+2Fc^2^)/3'
_refine_ls_weighting_scheme        calc
_refine_ls_wR_factor_gt            0.2304
_refine_ls_wR_factor_ref           0.2338
_refine_special_details            ?
_olex2_refinement_description
;
1. Fixed Uiso
 At 1.2 times of:
  All C(H) groups, All C(H,H) groups
2. Restrained distances
 O4-C11 = O4-C12 = O5-C13 = O5-C14 = O6-C15 = O6-C16 = C17-C16 = O1-C17 = O1-
 C6 = O2-C7 = O2-C8
 1.43 with sigma of 0.01
 O7-C29 = O7-C18 = O12-C28 = O12-C27 = O11-C26 = O11-C25 = O10-C24 = O10-C23 =
 O9-C22 = O9-C21 = O8-C20 = O8-C19
 1.39 with sigma of 0.01
 C31-C30 = C34-C33
 1.3872 with sigma of 0.01
 C19-C18 = C29-C28 = C27-C26 = C25-C24 = C23-C22 = C21-C20
 1.54 with sigma of 0.01
 O17-C43 = O17-C42 = O18-C44 = O18-C45 = O13-C46 = O13-C35 = O14-C36 = O14-C37
 = O15-C38 = O15-C39 = O16-C40 = O16-C41
 1.43 with sigma of 0.01
 C9-C8 = C11-C10 = C13-C12 = C15-C14 = C17-C16 = C7-C6
 1.54 with sigma of 0.01
 C33-C32 = C32-C31 = C54-C53 = C55-C54 = C59-C58 = C60-C59
 1.3852 with sigma of 0.01
 N1-C30 = N1-C34 = N3-C57 = N3-C61 = N2-C56 = N2-C52
 1.3288 with sigma of 0.01
 C44-C43 = C46-C45 = C36-C35 = C38-C37 = C40-C39 = C42-C41
 1.54 with sigma of 0.01
 C51-C47 = C48-C47 = C49-C48 = C50-C49 = C51-C50
 1.42 with sigma of 0.01
 C61-C60 = C58-C57 = C56-C55 = C53-C52
 1.3872 with sigma of 0.01
 C30-C34
 2.2701 with sigma of 0.02
 N1-C32 = N2A-C54A = C54-N2 = C59-N3
 2.7848 with sigma of 0.04
 C9-C10 = C11-C12 = C13-C14 = C15-C16 = C17-C6 = C7-C8
 2.336 with sigma of 0.02
 N1-C33 = N1-C31 = N2-C55 = N2-C58 = N3-C60 = N3-C58
 2.3942 with sigma of 0.02
 C29-C18 = C19-C20 = C21-C22 = C23-C24 = C25-C26 = C27-C28
 2.336 with sigma of 0.02
 C33-C31 = C60-C58 = C55-C53
 2.3815 with sigma of 0.02
 C32-C34 = C32-C30 = C59-C57 = C59-C61 = C54-C52 = C54-C56
 2.3818 with sigma of 0.02
 C31-C34 = C30-C33 = C57-C60 = C58-C61 = C55-C52 = C53-C56
 2.7076 with sigma of 0.02
 C44-C45 = C46-C35 = C36-C37 = C38-C39 = C40-C41 = C42-C43
 2.336 with sigma of 0.02
 C57-C61 = C56-C52
 2.2701 with sigma of 0.02
 C47-C49 \\sim C48-C50 \\sim C49-C51 \\sim C50-C47 \\sim C51-C48
 with sigma of 0.02
 K3-O14 \\sim K3-O15 \\sim K3-O16 \\sim K3-O17 \\sim K3-O18 \\sim K3-O13
 with sigma of 0.02
3. Restrained planarity
 C32, C30, N1, C33, C31, C34
 with sigma of 0.01
 C57, C58, C59, C60, C61, N3
 with sigma of 0.01
 C52, C53, C54, C55, C56, N2
 with sigma of 0.01
 C50, C51, C47, C49, C48
 with sigma of 0.01
4. Uiso/Uaniso restraints and constraints
C6 \\sim C7 \\sim C8 \\sim C9 \\sim C10 \\sim C11 \\sim C12 \\sim C13 \\sim C14
\\sim C15 \\sim C16 \\sim C17 \\sim K2 \\sim O1 \\sim O2 \\sim O3 \\sim O4
\\sim O5 \\sim O6: within 2A with sigma of 0.01 and sigma for terminal atoms of
0.02 within 2A
C3 \\sim C4 \\sim C5 \\sim K1 \\sim C18 \\sim C19 \\sim C20 \\sim C21 \\sim C22
\\sim C23 \\sim C24 \\sim C25 \\sim C26 \\sim C27 \\sim C28 \\sim C29 \\sim C30
\\sim C31 \\sim C32 \\sim C33 \\sim C34 \\sim O7 \\sim O8 \\sim O9 \\sim O10
\\sim O11 \\sim O12 \\sim N1: within 3A with sigma of 0.01 and sigma for
terminal atoms of 0.02 within 3A
K3 \\sim C35 \\sim C36 \\sim C37 \\sim C38 \\sim C39 \\sim C40 \\sim C41 \\sim
C42 \\sim C43 \\sim C44 \\sim C45 \\sim C46 \\sim C47 \\sim C48 \\sim C49 \\sim
C50 \\sim C51 \\sim O13 \\sim O14 \\sim O15 \\sim O16 \\sim O17 \\sim O18:
within 2A with sigma of 0.01 and sigma for terminal atoms of 0.02 within 2A
C57 \\sim C58 \\sim C59 \\sim C60 \\sim C61 \\sim N3: within 2A with sigma of
0.01 and sigma for terminal atoms of 0.02 within 2A
C52 \\sim C53 \\sim C54 \\sim C55 \\sim C56 \\sim N2 \\sim C52A \\sim C53A
\\sim C54A \\sim C55A \\sim C56A \\sim N2A: within 2A with sigma of 0.01 and
sigma for terminal atoms of 0.02 within 2A
C2 \\sim C1 \\sim C62: within 2A with sigma of 0.01 and sigma for terminal
atoms of 0.02 within 2A
Uanis(C55A) \\sim Ueq, Uanis(N2A) \\sim Ueq, Uanis(C52A) \\sim Ueq, Uanis(C56A)
\\sim Ueq, Uanis(C53A) \\sim Ueq, Uanis(C54A) \\sim Ueq, Uanis(C56) \\sim Ueq,
Uanis(N2) \\sim Ueq, Uanis(C52) \\sim Ueq, Uanis(C53) \\sim Ueq, Uanis(C55)
\\sim Ueq, Uanis(C54) \\sim Ueq: with sigma of 0.01 and sigma for terminal
atoms of 0.02
Uanis(C2) \\sim Ueq, Uanis(C1) \\sim Ueq, Uanis(C62) \\sim Ueq, Uanis(C5) \\sim
Ueq, Uanis(C4) \\sim Ueq, Uanis(C3) \\sim Ueq: with sigma of 0.01 and sigma for
terminal atoms of 0.02
Uanis(K2) \\sim Ueq: with sigma of 0.01 and sigma for terminal atoms of 0.02
5. Rigid body (RIGU) restrains
 C52, C53, C54, C55, C56, N2, C52A, C53A, C54A, C55A, C56A, N2A
 with sigma for 1-2 distances of 0.01 and sigma for 1-3 distances of 0.02
6. Same fragment restrains
{C52A, C53A, C54A, C55A, C56A, N2A} sigma for 1-2: 0.02, 1-3: 0.02
as in
{C52, C53, C54, C55, C56, N2}
7. Others
 Sof(C52A)=Sof(H52A)=Sof(C53A)=Sof(H53A)=Sof(C54A)=Sof(H54A)=Sof(C55A)=
 Sof(H55A)=Sof(C56A)=Sof(H56A)=Sof(N2A)=1-FVAR(1)
 Sof(C52)=Sof(H52)=Sof(C53)=Sof(H53)=Sof(C54)=Sof(H54)=Sof(C55)=Sof(H55)=
 Sof(C56)=Sof(H56)=Sof(N2)=FVAR(1)
 Fixed Sof: C6(0.25) H6A(0.25) H6B(0.25) C7(0.25) H7A(0.25) H7B(0.25) C8(0.25)
 H8A(0.25) H8B(0.25) C9(0.25) H9A(0.25) H9B(0.25) C10(0.25) H10A(0.25)
 H10B(0.25) C11(0.25) H11A(0.25) H11B(0.25) C12(0.25) H12A(0.25) H12B(0.25)
 C13(0.25) H13A(0.25) H13B(0.25) C14(0.25) H14A(0.25) H14B(0.25) C15(0.25)
 H15A(0.25) H15B(0.25) C16(0.25) H16A(0.25) H16B(0.25) C17(0.25) H17A(0.25)
 H17B(0.25) C18(0.5) H18A(0.5) H18B(0.5) C19(0.5) H19A(0.5) H19B(0.5) C20(0.5)
 H20A(0.5) H20B(0.5) C21(0.5) H21A(0.5) H21B(0.5) C22(0.5) H22A(0.5) H22B(0.5)
 C23(0.5) H23A(0.5) H23B(0.5) C24(0.5) H24A(0.5) H24B(0.5) C25(0.5) H25A(0.5)
 H25B(0.5) C26(0.5) H26A(0.5) H26B(0.5) C27(0.5) H27A(0.5) H27B(0.5) C28(0.5)
 H28A(0.5) H28B(0.5) C29(0.5) H29A(0.5) H29B(0.5) C30(0.25) H30(0.25) C31(0.25)
 H31(0.25) C32(0.25) H32(0.25) C33(0.25) H33(0.25) C34(0.25) H34(0.25) K2(0.25)
 N1(0.25) O1(0.25) O2(0.25) O3(0.25) O4(0.25) O5(0.25) O6(0.25) O7(0.5) O8(0.5)
 O9(0.5) O10(0.5) O11(0.5) O12(0.5) C35(0.5) H35A(0.5) H35B(0.5) C36(0.5)
 H36A(0.5) H36B(0.5) C37(0.5) H37A(0.5) H37B(0.5) C38(0.5) H38A(0.5) H38B(0.5)
 C39(0.5) H39A(0.5) H39B(0.5) C40(0.5) H40A(0.5) H40B(0.5) C41(0.5) H41A(0.5)
 H41B(0.5) C42(0.5) H42A(0.5) H42B(0.5) C43(0.5) H43A(0.5) H43B(0.5) C44(0.5)
 H44A(0.5) H44B(0.5) C45(0.5) H45A(0.5) H45B(0.5) C46(0.5) H46A(0.5) H46B(0.5)
 C47(0.25) H47(0.25) C48(0.25) H48(0.25) C49(0.25) H49(0.25) C50(0.25)
 H50(0.25) C51(0.25) H51(0.25) O13(0.5) O14(0.5) O15(0.5) O16(0.5) O17(0.5)
 O18(0.5) C57(0.5) H57(0.5) C58(0.5) H58(0.5) C59(0.5) H59(0.5) C60(0.5)
 H60(0.5) C61(0.5) H61(0.5) N3(0.5)
8.a Riding coordinates:
 C1(H1), C2(H2), C3(H3), C4(H4), C5(H5), C62(H62)
8.b Secondary CH2 refined with riding coordinates:
 C6(H6A,H6B), C7(H7A,H7B), C8(H8A,H8B), C9(H9A,H9B), C10(H10A,H10B), C11(H11A,
 H11B), C12(H12A,H12B), C13(H13A,H13B), C14(H14A,H14B), C15(H15A,H15B),
 C16(H16A,H16B), C17(H17A,H17B), C18(H18A,H18B), C19(H19A,H19B), C20(H20A,H20B),
  C21(H21A,H21B), C22(H22A,H22B), C23(H23A,H23B), C24(H24A,H24B), C25(H25A,
 H25B), C26(H26A,H26B), C27(H27A,H27B), C28(H28A,H28B), C29(H29A,H29B),
 C35(H35A,H35B), C36(H36A,H36B), C37(H37A,H37B), C38(H38A,H38B), C39(H39A,H39B),
  C40(H40A,H40B), C41(H41A,H41B), C42(H42A,H42B), C43(H43A,H43B), C44(H44A,
 H44B), C45(H45A,H45B), C46(H46A,H46B)
8.c Aromatic/amide H refined with riding coordinates:
 C30(H30), C31(H31), C32(H32), C33(H33), C34(H34), C47(H47), C48(H48),
 C49(H49), C50(H50), C51(H51), C52(H52), C53(H53), C54(H54), C55(H55), C56(H56),
  C52A(H52A), C53A(H53A), C54A(H54A), C55A(H55A), C56A(H56A), C57(H57),
 C58(H58), C59(H59), C60(H60), C61(H61)
;
_atom_sites_solution_hydrogens     mixed
_atom_sites_solution_primary       dual
_atom_sites_solution_secondary     difmap
loop_
  _atom_site_label
  _atom_site_type_symbol
  _atom_site_fract_x
  _atom_site_fract_y
  _atom_site_fract_z
  _atom_site_U_iso_or_equiv
  _atom_site_adp_type
  _atom_site_occupancy
  _atom_site_site_symmetry_order
  _atom_site_calc_flag
  _atom_site_refinement_flags_posn
  _atom_site_refinement_flags_adp
  _atom_site_refinement_flags_occupancy
  _atom_site_disorder_assembly
  _atom_site_disorder_group
 C1 C -0.1400(5) 0.5650(6) 0.8236(4) 0.0437(18) Uani 1 1 d . U . . .
 H1 H -0.150128 0.615607 0.814322 0.052 Uiso 1 1 d R U . . .
 C2 C -0.0934(5) 0.5399(6) 0.8690(3) 0.047(2) Uani 1 1 d . U . . .
 H2 H -0.067142 0.570930 0.894377 0.056 Uiso 1 1 d R U . . .
 C3 C 0.1904(5) 0.5403(7) 0.7102(4) 0.055(2) Uani 1 1 d . U . . .
 H3 H 0.215218 0.571482 0.736330 0.066 Uiso 1 1 d R U . . .
 C4 C 0.1463(5) 0.5640(6) 0.6639(4) 0.050(2) Uani 1 1 d . U . . .
 H4 H 0.137181 0.614504 0.653869 0.061 Uiso 1 1 d R U . . .
 C5 C 0.1189(7) 0.500000 0.6353(6) 0.049(3) Uani 1 2 d S TU P . .
 H5 H 0.087724 0.500000 0.603242 0.059 Uiso 1 2 d R U P . .
 C62 C -0.1690(7) 0.500000 0.7953(5) 0.042(2) Uani 1 2 d S TU P . .
 H62 H -0.200707 0.500000 0.763602 0.051 Uiso 1 2 d R U P . .
 K1 K 0.29649(16) 0.500000 0.61430(10) 0.0491(7) Uani 1 2 d S TU P . .
 Sb1 Sb 0.07749(3) 0.58179(4) 0.81975(3) 0.0500(2) Uani 1 1 d . . . . .
 Sb2 Sb -0.01495(3) 0.62899(3) 0.72793(2) 0.0419(2) Uani 1 1 d . . . . .
 Sb3 Sb -0.06692(4) 0.500000 0.67127(3) 0.0367(2) Uani 1 2 d S T P C .
 V1 V -0.04717(9) 0.500000 0.78946(6) 0.0253(4) Uani 1 2 d S T P C .
 V2 V 0.07547(9) 0.500000 0.72146(7) 0.0278(4) Uani 1 2 d S T P . .
 C6 C 0.1721(12) 0.674(2) 1.0014(16) 0.052(5) Uani 0.25 1 d D U P A -1
 H6A H 0.183483 0.725187 1.016665 0.062 Uiso 0.25 1 calc R U P A -1
 H6B H 0.178181 0.674346 0.960924 0.062 Uiso 0.25 1 calc R U P A -1
 C7 C 0.221(2) 0.6134(13) 1.0307(14) 0.053(5) Uani 0.25 1 d D U P A -1
 H7A H 0.272461 0.627597 1.027372 0.064 Uiso 0.25 1 calc R U P A -1
 H7B H 0.212832 0.612022 1.070755 0.064 Uiso 0.25 1 calc R U P A -1
 C8 C 0.246(2) 0.4829(13) 1.0409(13) 0.059(5) Uani 0.25 1 d D U P A -1
 H8A H 0.227149 0.480955 1.078224 0.071 Uiso 0.25 1 calc R U P A -1
 H8B H 0.298264 0.494878 1.045346 0.071 Uiso 0.25 1 calc R U P A -1
 C9 C 0.233(2) 0.406(2) 1.011(2) 0.063(6) Uani 0.25 1 d D U P A -1
 H9A H 0.248927 0.409580 0.972172 0.076 Uiso 0.25 1 calc R U P A -1
 H9B H 0.261151 0.365159 1.030494 0.076 Uiso 0.25 1 calc R U P A -1
 C10 C 0.142(2) 0.316(3) 0.992(2) 0.072(6) Uani 0.25 1 d D U P A -1
 H10A H 0.181240 0.279622 1.003164 0.086 Uiso 0.25 1 calc R U P A -1
 H10B H 0.135707 0.315459 0.950719 0.086 Uiso 0.25 1 calc R U P A -1
 C11 C 0.0720(17) 0.289(3) 1.015(2) 0.075(6) Uani 0.25 1 d D U P A -1
 H11A H 0.056833 0.238637 0.999135 0.090 Uiso 0.25 1 calc R U P A -1
 H11B H 0.077952 0.283679 1.056314 0.090 Uiso 0.25 1 calc R U P A -1
 C12 C -0.0457(17) 0.332(3) 1.024(2) 0.075(7) Uani 0.25 1 d D U P A -1
 H12A H -0.036211 0.334577 1.064828 0.090 Uiso 0.25 1 calc R U P A -1
 H12B H -0.061223 0.279503 1.014335 0.090 Uiso 0.25 1 calc R U P A -1
 C13 C -0.108(2) 0.3865(17) 1.007(2) 0.078(6) Uani 0.25 1 d D U P A -1
 H13A H -0.125176 0.380466 0.967312 0.093 Uiso 0.25 1 calc R U P A -1
 H13B H -0.149546 0.378885 1.030300 0.093 Uiso 0.25 1 calc R U P A -1
 C14 C -0.128(2) 0.5178(15) 1.0120(15) 0.071(6) Uani 0.25 1 d D U P A -1
 H14A H -0.168116 0.503140 1.034440 0.086 Uiso 0.25 1 calc R U P A -1
 H14B H -0.147089 0.519393 0.972602 0.086 Uiso 0.25 1 calc R U P A -1
 C15 C -0.104(2) 0.599(2) 1.0291(18) 0.066(6) Uani 0.25 1 d D U P A -1
 H15A H -0.144145 0.635575 1.022295 0.079 Uiso 0.25 1 calc R U P A -1
 H15B H -0.086935 0.600766 1.069011 0.079 Uiso 0.25 1 calc R U P A -1
 C16 C -0.0210(18) 0.692(2) 1.0065(18) 0.058(6) Uani 0.25 1 d D U P A -1
 H16A H -0.015661 0.700793 1.047184 0.070 Uiso 0.25 1 calc R U P A -1
 H16B H -0.056282 0.729680 0.989969 0.070 Uiso 0.25 1 calc R U P A -1
 C17 C 0.0497(12) 0.703(2) 0.9825(15) 0.056(6) Uani 0.25 1 d D U P A -1
 H17A H 0.045674 0.690415 0.942314 0.067 Uiso 0.25 1 calc R U P A -1
 H17B H 0.066095 0.756328 0.987112 0.067 Uiso 0.25 1 calc R U P A -1
 C18 C 0.3823(14) 0.6824(12) 0.6603(11) 0.090(3) Uani 0.5 1 d D U P B -1
 H18A H 0.423807 0.702566 0.641347 0.108 Uiso 0.5 1 calc R U P B -1
 H18B H 0.374997 0.711658 0.694515 0.108 Uiso 0.5 1 calc R U P B -1
 C19 C 0.3130(14) 0.673(2) 0.6214(9) 0.087(3) Uani 0.5 1 d D U P B -1
 H19A H 0.279416 0.648198 0.645874 0.104 Uiso 0.5 1 calc R U P B -1
 H19B H 0.295348 0.726163 0.617101 0.104 Uiso 0.5 1 calc R U P B -1
 C20 C 0.2272(12) 0.6587(16) 0.5424(9) 0.084(3) Uani 0.5 1 d D U P B -1
 H20A H 0.227660 0.711592 0.527955 0.100 Uiso 0.5 1 calc R U P B -1
 H20B H 0.188140 0.654497 0.568059 0.100 Uiso 0.5 1 calc R U P B -1
 C21 C 0.2139(19) 0.6018(9) 0.4937(9) 0.083(3) Uani 0.5 1 d D U P B -1
 H21A H 0.167300 0.613016 0.472746 0.099 Uiso 0.5 1 calc R U P B -1
 H21B H 0.252838 0.606076 0.467970 0.099 Uiso 0.5 1 calc R U P B -1
 C22 C 0.2085(16) 0.4709(9) 0.4763(8) 0.081(3) Uani 0.5 1 d D U P B -1
 H22A H 0.255816 0.463159 0.460802 0.097 Uiso 0.5 1 calc R U P B -1
 H22B H 0.172367 0.483868 0.445506 0.097 Uiso 0.5 1 calc R U P B -1
 C23 C 0.1856(11) 0.3984(14) 0.5065(11) 0.086(3) Uani 0.5 1 d D U P B -1
 H23A H 0.148665 0.409404 0.532966 0.104 Uiso 0.5 1 calc R U P B -1
 H23B H 0.167682 0.358337 0.480063 0.104 Uiso 0.5 1 calc R U P B -1
 C24 C 0.2486(14) 0.3134(15) 0.5661(11) 0.090(3) Uani 0.5 1 d D U P B -1
 H24A H 0.231180 0.271892 0.540734 0.108 Uiso 0.5 1 calc R U P B -1
 H24B H 0.210249 0.322156 0.591866 0.108 Uiso 0.5 1 calc R U P B -1
 C25 C 0.3136(12) 0.2816(16) 0.6014(11) 0.094(4) Uani 0.5 1 d D U P B -1
 H25A H 0.298255 0.236337 0.622069 0.113 Uiso 0.5 1 calc R U P B -1
 H25B H 0.350593 0.264747 0.576445 0.113 Uiso 0.5 1 calc R U P B -1
 C26 C 0.4193(12) 0.334(2) 0.6418(10) 0.100(4) Uani 0.5 1 d D U P B -1
 H26A H 0.440719 0.371074 0.616703 0.120 Uiso 0.5 1 calc R U P B -1
 H26B H 0.441024 0.282760 0.638740 0.120 Uiso 0.5 1 calc R U P B -1
 C27 C 0.415(2) 0.3623(11) 0.7016(9) 0.097(4) Uani 0.5 1 d D U P B -1
 H27A H 0.369188 0.350644 0.717904 0.116 Uiso 0.5 1 calc R U P B -1
 H27B H 0.457218 0.347611 0.727118 0.116 Uiso 0.5 1 calc R U P B -1
 C28 C 0.4467(15) 0.4894(11) 0.7184(9) 0.095(3) Uani 0.5 1 d D U P B -1
 H28A H 0.499880 0.483690 0.720893 0.114 Uiso 0.5 1 calc R U P B -1
 H28B H 0.430490 0.474378 0.755035 0.114 Uiso 0.5 1 calc R U P B -1
 C29 C 0.4307(18) 0.5754(13) 0.7113(12) 0.095(4) Uani 0.5 1 d D U P B -1
 H29A H 0.411686 0.592941 0.746447 0.114 Uiso 0.5 1 calc R U P B -1
 H29B H 0.477762 0.601098 0.708685 0.114 Uiso 0.5 1 calc R U P B -1
 C30 C 0.427(2) 0.558(2) 0.5078(16) 0.109(10) Uani 0.25 1 d D U P C -1
 H30 H 0.392188 0.596537 0.509689 0.131 Uiso 0.25 1 calc R U P C -1
 C31 C 0.486(2) 0.5714(19) 0.4768(18) 0.110(10) Uani 0.25 1 d D U P C -1
 H31 H 0.490651 0.618574 0.457970 0.132 Uiso 0.25 1 calc R U P C -1
 C32 C 0.538(2) 0.515(2) 0.4738(19) 0.109(10) Uani 0.25 1 d D U P C -1
 H32 H 0.578500 0.522459 0.452949 0.131 Uiso 0.25 1 calc R U P C -1
 C33 C 0.529(2) 0.447(2) 0.502(2) 0.109(10) Uani 0.25 1 d D U P C -1
 H33 H 0.562973 0.406987 0.500890 0.131 Uiso 0.25 1 calc R U P C -1
 C34 C 0.468(2) 0.439(2) 0.5318(17) 0.109(10) Uani 0.25 1 d D U P C -1
 H34 H 0.461756 0.392636 0.551092 0.131 Uiso 0.25 1 calc R U P C -1
 K2 K 0.0591(4) 0.503(6) 0.9820(3) 0.041(3) Uani 0.25 1 d . U P A -1
 N1 N 0.4180(18) 0.493(3) 0.5350(15) 0.109(10) Uani 0.25 1 d D U P C -1
 O1 O 0.0998(13) 0.6524(16) 1.0118(10) 0.052(5) Uani 0.25 1 d D U P A -1
 O2 O 0.2084(14) 0.5394(14) 1.0072(9) 0.054(5) Uani 0.25 1 d D U P A -1
 O3 O 0.166(2) 0.393(2) 1.0097(13) 0.068(5) Uani 0.25 1 d . U P A -1
 O4 O 0.0206(19) 0.347(2) 0.9992(18) 0.075(6) Uani 0.25 1 d D U P A -1
 O5 O -0.0745(17) 0.459(2) 1.0174(15) 0.078(6) Uani 0.25 1 d D U P A -1
 O6 O -0.0465(17) 0.6162(18) 0.9950(11) 0.062(5) Uani 0.25 1 d D U P A -1
 O7 O 0.3846(11) 0.6041(12) 0.6683(7) 0.086(3) Uani 0.5 1 d D U P B -1
 O8 O 0.2930(10) 0.6415(12) 0.5701(7) 0.084(3) Uani 0.5 1 d D U P B -1
 O9 O 0.2129(10) 0.5288(9) 0.5161(6) 0.077(2) Uani 0.5 1 d D U P B -1
 O10 O 0.2514(9) 0.3790(12) 0.5336(7) 0.080(3) Uani 0.5 1 d D U P B -1
 O11 O 0.3441(12) 0.3344(14) 0.6388(9) 0.098(3) Uani 0.5 1 d D U P B -1
 O12 O 0.4193(12) 0.4357(12) 0.6804(7) 0.089(3) Uani 0.5 1 d D U P B -1
 K3 K 0.47433(16) 0.500000 0.88072(12) 0.0538(7) Uani 1 2 d DS T P . .
 C35 C 0.6148(15) 0.6124(17) 0.8444(13) 0.107(6) Uani 0.5 1 d D U P D -1
 H35A H 0.619400 0.604484 0.885210 0.129 Uiso 0.5 1 calc R U P D -1
 H35B H 0.644496 0.657346 0.836333 0.129 Uiso 0.5 1 calc R U P D -1
 C36 C 0.6466(17) 0.5424(12) 0.8167(13) 0.101(6) Uani 0.5 1 d D U P D -1
 H36A H 0.635494 0.543762 0.775914 0.121 Uiso 0.5 1 calc R U P D -1
 H36B H 0.699639 0.540483 0.824536 0.121 Uiso 0.5 1 calc R U P D -1
 C37 C 0.639(2) 0.4078(12) 0.8216(15) 0.111(6) Uani 0.5 1 d D U P D -1
 H37A H 0.691102 0.402248 0.833616 0.133 Uiso 0.5 1 calc R U P D -1
 H37B H 0.633886 0.405843 0.780466 0.133 Uiso 0.5 1 calc R U P D -1
 C38 C 0.5960(14) 0.343(2) 0.8460(16) 0.119(6) Uani 0.5 1 d D U P D -1
 H38A H 0.609620 0.293375 0.829433 0.142 Uiso 0.5 1 calc R U P D -1
 H38B H 0.607303 0.339659 0.886694 0.142 Uiso 0.5 1 calc R U P D -1
 C39 C 0.4809(13) 0.301(3) 0.8633(17) 0.131(7) Uani 0.5 1 d D U P D -1
 H39A H 0.477821 0.315497 0.902810 0.157 Uiso 0.5 1 calc R U P D -1
 H39B H 0.501026 0.249372 0.860712 0.157 Uiso 0.5 1 calc R U P D -1
 C40 C 0.4079(17) 0.310(2) 0.8293(18) 0.132(7) Uani 0.5 1 d D U P D -1
 H40A H 0.414487 0.321446 0.789815 0.159 Uiso 0.5 1 calc R U P D -1
 H40B H 0.378324 0.263057 0.831462 0.159 Uiso 0.5 1 calc R U P D -1
 C41 C 0.3101(16) 0.394(2) 0.8256(16) 0.127(6) Uani 0.5 1 d D U P D -1
 H41A H 0.275529 0.350701 0.823797 0.152 Uiso 0.5 1 calc R U P D -1
 H41B H 0.319285 0.409243 0.787302 0.152 Uiso 0.5 1 calc R U P D -1
 C42 C 0.2804(18) 0.4613(14) 0.8579(17) 0.123(6) Uani 0.5 1 d D U P D -1
 H42A H 0.229425 0.470814 0.844832 0.148 Uiso 0.5 1 calc R U P D -1
 H42B H 0.282293 0.449006 0.898087 0.148 Uiso 0.5 1 calc R U P D -1
 C43 C 0.292(2) 0.5905(14) 0.8778(16) 0.129(6) Uani 0.5 1 d D U P D -1
 H43A H 0.305901 0.590235 0.918296 0.155 Uiso 0.5 1 calc R U P D -1
 H43B H 0.239439 0.594468 0.870634 0.155 Uiso 0.5 1 calc R U P D -1
 C44 C 0.3334(16) 0.651(2) 0.847(2) 0.133(6) Uani 0.5 1 d D U P D -1
 H44A H 0.328810 0.639952 0.806154 0.160 Uiso 0.5 1 calc R U P D -1
 H44B H 0.312285 0.701982 0.852444 0.160 Uiso 0.5 1 calc R U P D -1
 C45 C 0.4395(13) 0.7206(18) 0.8483(17) 0.120(6) Uani 0.5 1 d D U P D -1
 H45A H 0.428031 0.765004 0.871415 0.144 Uiso 0.5 1 calc R U P D -1
 H45B H 0.427307 0.731734 0.808423 0.144 Uiso 0.5 1 calc R U P D -1
 C46 C 0.5171(16) 0.692(2) 0.8601(15) 0.114(6) Uani 0.5 1 d D U P D -1
 H46A H 0.549721 0.735820 0.854954 0.137 Uiso 0.5 1 calc R U P D -1
 H46B H 0.523111 0.677592 0.899835 0.137 Uiso 0.5 1 calc R U P D -1
 C47 C 0.5426(18) 0.547(2) 0.9948(15) 0.029(5) Uani 0.25 1 d D U P D -1
 H47 H 0.581383 0.582266 0.994057 0.035 Uiso 0.25 1 calc R U P D -1
 C48 C 0.5480(13) 0.466(2) 0.9902(13) 0.030(5) Uani 0.25 1 d D U P D -1
 H48 H 0.590920 0.438408 0.985777 0.036 Uiso 0.25 1 calc R U P D -1
 C49 C 0.478(2) 0.435(2) 0.9932(19) 0.032(5) Uani 0.25 1 d D U P D -1
 H49 H 0.465796 0.382668 0.991291 0.039 Uiso 0.25 1 calc R U P D -1
 C50 C 0.4294(8) 0.497(3) 0.9997(8) 0.032(4) Uani 0.25 1 d D U P D -1
 H50 H 0.378875 0.492059 1.002876 0.038 Uiso 0.25 1 calc R U P D -1
 C51 C 0.469(2) 0.566(2) 1.001(2) 0.031(5) Uani 0.25 1 d D U P D -1
 H51 H 0.450245 0.615395 1.004625 0.037 Uiso 0.25 1 calc R U P D -1
 O13 O 0.5416(13) 0.6299(12) 0.8284(11) 0.113(6) Uani 0.5 1 d D U P D -1
 O14 O 0.6133(8) 0.4783(14) 0.8404(7) 0.104(6) Uani 0.5 1 d D U P D -1
 O15 O 0.5206(16) 0.3559(12) 0.8342(13) 0.133(6) Uani 0.5 1 d D U P D -1
 O16 O 0.3759(13) 0.3728(13) 0.8563(12) 0.127(6) Uani 0.5 1 d D U P D -1
 O17 O 0.3225(8) 0.5279(14) 0.8494(10) 0.128(6) Uani 0.5 1 d D U P D -1
 O18 O 0.4080(15) 0.6511(11) 0.8661(13) 0.130(6) Uani 0.5 1 d D U P D -1
 C52 C 0.2122(11) 0.8758(12) 0.6512(9) 0.097(3) Uani 0.539(15) 1 d D U P E 1
 H52 H 0.228300 0.915895 0.628604 0.116 Uiso 0.539(15) 1 calc R U P E 1
 C53 C 0.2565(10) 0.8533(13) 0.6967(10) 0.090(3) Uani 0.539(15) 1 d D U P E 1
 H53 H 0.301806 0.877329 0.704981 0.108 Uiso 0.539(15) 1 calc R U P E 1
 C54 C 0.2338(11) 0.7951(12) 0.7300(8) 0.087(4) Uani 0.539(15) 1 d D U P E 1
 H54 H 0.263152 0.778307 0.761630 0.104 Uiso 0.539(15) 1 calc R U P E 1
 C55 C 0.1672(11) 0.7619(11) 0.7162(8) 0.083(4) Uani 0.539(15) 1 d D U P E 1
 H55 H 0.149714 0.721770 0.738057 0.100 Uiso 0.539(15) 1 calc R U P E 1
 C56 C 0.1266(10) 0.7886(12) 0.6696(9) 0.091(4) Uani 0.539(15) 1 d D U P E 1
 H56 H 0.081007 0.765672 0.660286 0.109 Uiso 0.539(15) 1 calc R U P E 1
 N2 N 0.1479(11) 0.8445(12) 0.6372(8) 0.099(3) Uani 0.539(15) 1 d D U P E 1
 C52A C 0.2213(14) 0.9109(17) 0.6657(14) 0.095(4) Uani 0.461(15) 1 d D U P E
 2
 H52A H 0.253737 0.947794 0.652916 0.114 Uiso 0.461(15) 1 calc R U P E 2
 C53A C 0.2488(13) 0.8551(19) 0.7009(16) 0.089(3) Uani 0.461(15) 1 d D U P E
 2
 H53A H 0.297660 0.856870 0.715456 0.107 Uiso 0.461(15) 1 calc R U P E 2
 C54A C 0.2043(14) 0.7960(16) 0.7148(13) 0.088(3) Uani 0.461(15) 1 d D U P E
 2
 H54A H 0.222006 0.756043 0.738723 0.105 Uiso 0.461(15) 1 calc R U P E 2
 C55A C 0.1328(14) 0.7964(16) 0.6929(14) 0.090(4) Uani 0.461(15) 1 d D U P E
 2
 H55A H 0.101417 0.754903 0.698933 0.107 Uiso 0.461(15) 1 calc R U P E 2
 C56A C 0.1088(13) 0.8595(17) 0.6621(15) 0.095(4) Uani 0.461(15) 1 d D U P E
 2
 H56A H 0.058992 0.862118 0.650126 0.115 Uiso 0.461(15) 1 calc R U P E 2
 N2A N 0.1513(14) 0.9166(15) 0.6483(13) 0.101(4) Uani 0.461(15) 1 d D U P E 2
 C57 C -0.0143(13) 0.6090(10) 0.5179(9) 0.097(6) Uani 0.5 1 d D U P F -1
 H57 H -0.032758 0.562489 0.531283 0.116 Uiso 0.5 1 calc R U P F -1
 C58 C 0.0052(12) 0.6659(12) 0.5560(8) 0.089(6) Uani 0.5 1 d D U P F -1
 H58 H 0.000275 0.658548 0.594621 0.107 Uiso 0.5 1 calc R U P F -1
 C59 C 0.0320(12) 0.7338(11) 0.5366(8) 0.092(5) Uani 0.5 1 d D U P F -1
 H59 H 0.045839 0.774014 0.561488 0.110 Uiso 0.5 1 calc R U P F -1
 C60 C 0.0381(12) 0.7417(10) 0.4801(9) 0.088(5) Uani 0.5 1 d D U P F -1
 H60 H 0.056401 0.787376 0.465295 0.106 Uiso 0.5 1 calc R U P F -1
 C61 C 0.0170(14) 0.6815(12) 0.4456(8) 0.090(5) Uani 0.5 1 d D U P F -1
 H61 H 0.021072 0.687366 0.406810 0.108 Uiso 0.5 1 calc R U P F -1
 N3 N -0.0085(14) 0.6162(11) 0.4635(9) 0.098(5) Uani 0.5 1 d D U P F -1

loop_
  _atom_site_aniso_label
  _atom_site_aniso_U_11
  _atom_site_aniso_U_22
  _atom_site_aniso_U_33
  _atom_site_aniso_U_23
  _atom_site_aniso_U_13
  _atom_site_aniso_U_12
 C1 0.041(4) 0.056(4) 0.038(3) -0.004(3) 0.026(3) 0.009(3)
 C2 0.054(4) 0.066(5) 0.025(3) -0.014(3) 0.027(3) -0.001(4)
 C3 0.043(4) 0.072(5) 0.053(4) -0.007(4) 0.027(3) -0.012(4)
 C4 0.049(4) 0.057(4) 0.050(4) 0.010(4) 0.040(3) -0.006(3)
 C5 0.045(5) 0.065(5) 0.041(5) 0.000 0.031(4) 0.000
 C62 0.034(5) 0.054(5) 0.042(5) 0.000 0.023(4) 0.000
 K1 0.0517(15) 0.0692(18) 0.0268(11) 0.000 0.0067(10) 0.000
 Sb1 0.0359(3) 0.0531(4) 0.0629(4) -0.0195(3) 0.0172(3) -0.0063(2)
 Sb2 0.0463(3) 0.0417(3) 0.0406(3) 0.0027(2) 0.0227(2) 0.0012(2)
 Sb3 0.0368(4) 0.0589(5) 0.0151(3) 0.000 0.0073(3) 0.000
 V1 0.0273(8) 0.0397(9) 0.0104(6) 0.000 0.0124(6) 0.000
 V2 0.0284(8) 0.0327(9) 0.0249(8) 0.000 0.0190(6) 0.000
 C6 0.063(11) 0.059(11) 0.037(9) 0.006(9) 0.027(9) 0.004(10)
 C7 0.061(11) 0.063(11) 0.038(10) 0.006(9) 0.022(9) 0.003(10)
 C8 0.063(11) 0.070(12) 0.047(10) 0.005(9) 0.019(9) 0.012(10)
 C9 0.073(11) 0.069(12) 0.049(10) 0.001(10) 0.014(10) 0.014(11)
 C10 0.096(13) 0.073(12) 0.047(11) -0.005(10) 0.010(11) 0.002(11)
 C11 0.101(14) 0.078(12) 0.047(11) -0.005(11) 0.013(12) -0.008(12)
 C12 0.100(14) 0.088(14) 0.040(11) 0.000(12) 0.021(12) -0.021(12)
 C13 0.096(14) 0.097(14) 0.043(11) 0.003(11) 0.024(11) -0.021(12)
 C14 0.081(12) 0.100(14) 0.037(9) 0.001(11) 0.030(10) -0.010(12)
 C15 0.072(12) 0.096(14) 0.033(10) -0.005(10) 0.026(10) -0.004(11)
 C16 0.067(12) 0.078(12) 0.033(10) -0.013(10) 0.024(10) 0.006(11)
 C17 0.067(12) 0.066(12) 0.036(10) -0.007(10) 0.020(10) 0.005(10)
 C18 0.095(7) 0.108(7) 0.068(6) -0.003(6) 0.022(6) -0.004(6)
 C19 0.094(7) 0.105(7) 0.064(6) 0.006(6) 0.022(6) 0.000(6)
 C20 0.094(6) 0.102(7) 0.058(6) 0.013(6) 0.030(6) 0.004(6)
 C21 0.089(6) 0.108(7) 0.054(6) 0.013(6) 0.027(6) 0.007(6)
 C22 0.087(6) 0.111(7) 0.048(5) -0.001(5) 0.017(6) 0.004(6)
 C23 0.090(7) 0.113(7) 0.059(6) -0.010(6) 0.022(6) -0.002(6)
 C24 0.096(7) 0.114(7) 0.063(6) -0.010(6) 0.023(6) -0.001(6)
 C25 0.103(7) 0.115(7) 0.067(6) 0.000(6) 0.027(6) 0.000(7)
 C26 0.105(7) 0.121(7) 0.075(6) 0.009(6) 0.015(6) 0.004(7)
 C27 0.098(7) 0.120(7) 0.072(6) 0.007(6) 0.009(6) 0.004(7)
 C28 0.098(6) 0.119(7) 0.068(6) 0.000(6) 0.009(6) 0.000(7)
 C29 0.099(7) 0.116(7) 0.070(6) -0.004(6) 0.012(6) -0.003(6)
 C30 0.14(3) 0.063(15) 0.14(2) 0.009(16) 0.09(2) 0.012(19)
 C31 0.14(3) 0.064(15) 0.14(2) 0.010(16) 0.09(2) 0.012(18)
 C32 0.14(3) 0.063(15) 0.14(2) 0.009(16) 0.095(19) 0.012(19)
 C33 0.14(3) 0.063(15) 0.14(2) 0.009(16) 0.09(2) 0.012(18)
 C34 0.14(3) 0.063(15) 0.14(2) 0.009(16) 0.09(2) 0.013(19)
 K2 0.061(3) 0.033(9) 0.029(2) 0.002(9) 0.011(2) 0.005(9)
 N1 0.13(3) 0.063(15) 0.14(2) 0.009(16) 0.095(19) 0.013(19)
 O1 0.063(10) 0.058(10) 0.039(9) 0.002(8) 0.026(8) 0.003(9)
 O2 0.060(10) 0.066(10) 0.040(9) 0.006(8) 0.021(8) 0.009(9)
 O3 0.085(12) 0.069(11) 0.050(10) -0.007(9) 0.005(10) 0.008(11)
 O4 0.103(14) 0.081(13) 0.043(10) -0.002(11) 0.017(12) -0.016(12)
 O5 0.092(13) 0.101(14) 0.042(10) 0.004(11) 0.022(10) -0.018(12)
 O6 0.067(11) 0.089(13) 0.031(9) -0.015(9) 0.023(9) 0.000(11)
 O7 0.094(5) 0.104(5) 0.063(5) -0.003(5) 0.021(5) -0.006(5)
 O8 0.091(5) 0.103(5) 0.062(5) 0.006(4) 0.028(4) -0.001(5)
 O9 0.084(5) 0.104(5) 0.046(4) 0.006(4) 0.022(4) 0.004(5)
 O10 0.085(5) 0.107(6) 0.051(5) -0.003(5) 0.027(5) -0.003(5)
 O11 0.100(6) 0.123(7) 0.071(6) 0.009(6) 0.016(6) -0.001(6)
 O12 0.093(6) 0.117(6) 0.058(5) 0.005(5) 0.009(5) 0.001(5)
 K3 0.0463(15) 0.081(2) 0.0377(13) 0.000 0.0279(11) 0.000
 C35 0.095(10) 0.165(14) 0.068(9) 0.033(10) 0.045(8) 0.020(10)
 C36 0.076(9) 0.170(15) 0.063(8) 0.021(9) 0.052(7) 0.013(9)
 C37 0.087(10) 0.176(15) 0.072(9) -0.010(10) 0.035(8) 0.024(10)
 C38 0.100(11) 0.173(15) 0.086(10) -0.025(11) 0.031(10) 0.022(11)
 C39 0.108(12) 0.168(15) 0.116(12) -0.028(12) -0.001(11) -0.008(12)
 C40 0.101(11) 0.166(15) 0.126(12) -0.026(12) -0.015(11) -0.020(11)
 C41 0.075(10) 0.163(15) 0.140(12) 0.005(12) -0.004(10) -0.021(10)
 C42 0.065(10) 0.162(15) 0.142(12) 0.026(11) 0.014(10) -0.005(9)
 C43 0.095(11) 0.153(15) 0.142(12) 0.040(11) 0.021(11) 0.017(10)
 C44 0.113(12) 0.150(14) 0.136(12) 0.046(11) 0.013(11) 0.012(11)
 C45 0.123(12) 0.131(13) 0.106(11) 0.059(10) 0.007(11) 0.004(11)
 C46 0.117(12) 0.135(13) 0.093(11) 0.048(10) 0.021(10) 0.015(11)
 C47 0.034(9) 0.032(11) 0.024(8) -0.006(12) 0.019(7) -0.017(13)
 C48 0.034(10) 0.035(12) 0.025(9) -0.003(12) 0.018(7) -0.019(13)
 C49 0.037(10) 0.034(10) 0.028(10) 0.000(12) 0.018(8) -0.019(14)
 C50 0.038(9) 0.032(9) 0.029(8) -0.003(13) 0.018(7) -0.017(15)
 C51 0.036(10) 0.033(10) 0.027(9) -0.005(13) 0.019(7) -0.016(14)
 O13 0.109(11) 0.154(13) 0.082(9) 0.039(10) 0.037(9) 0.020(10)
 O14 0.078(8) 0.179(15) 0.060(7) 0.005(8) 0.038(6) 0.023(9)
 O15 0.118(12) 0.176(15) 0.105(11) -0.029(11) 0.012(10) 0.006(11)
 O16 0.081(10) 0.165(14) 0.130(12) -0.019(11) -0.021(10) -0.035(10)
 O17 0.082(10) 0.158(15) 0.146(11) 0.040(11) 0.026(10) 0.015(8)
 O18 0.127(12) 0.138(13) 0.123(11) 0.060(10) 0.003(11) 0.001(11)
 C52 0.094(5) 0.096(5) 0.100(5) -0.008(5) 0.015(4) -0.011(5)
 C53 0.085(5) 0.092(5) 0.093(5) -0.015(5) 0.016(5) -0.012(5)
 C54 0.084(6) 0.089(6) 0.089(6) -0.016(5) 0.015(5) -0.007(5)
 C55 0.082(6) 0.083(6) 0.086(6) -0.012(5) 0.018(5) -0.010(5)
 C56 0.086(5) 0.093(5) 0.094(6) -0.006(5) 0.015(5) -0.011(5)
 N2 0.096(5) 0.099(5) 0.101(5) -0.005(5) 0.012(4) -0.008(4)
 C52A 0.092(5) 0.097(5) 0.097(5) -0.012(5) 0.014(5) -0.011(5)
 C53A 0.085(5) 0.092(5) 0.093(5) -0.015(5) 0.016(5) -0.011(5)
 C54A 0.085(5) 0.090(5) 0.089(5) -0.014(5) 0.016(5) -0.008(5)
 C55A 0.086(5) 0.093(5) 0.091(6) -0.009(5) 0.015(5) -0.012(5)
 C56A 0.093(5) 0.098(5) 0.097(6) -0.008(5) 0.014(5) -0.008(5)
 N2A 0.099(6) 0.102(6) 0.102(6) -0.009(5) 0.012(5) -0.009(5)
 C57 0.127(13) 0.086(10) 0.081(10) -0.001(9) 0.028(10) 0.023(10)
 C58 0.121(13) 0.084(10) 0.068(9) 0.000(9) 0.045(10) 0.024(10)
 C59 0.129(13) 0.077(10) 0.074(10) -0.004(9) 0.036(10) 0.016(10)
 C60 0.127(13) 0.071(10) 0.071(9) 0.005(9) 0.039(10) 0.012(10)
 C61 0.126(13) 0.081(10) 0.067(9) 0.001(9) 0.034(10) 0.012(10)
 N3 0.129(13) 0.089(10) 0.077(10) -0.005(9) 0.020(10) 0.019(10)

_geom_special_details
;
 All esds (except the esd in the dihedral angle between two l.s. planes)
 are estimated using the full covariance matrix.  The cell esds are taken
 into account individually in the estimation of esds in distances, angles
 and torsion angles; correlations between esds in cell parameters are only
 used when they are defined by crystal symmetry.  An approximate (isotropic)
 treatment of cell esds is used for estimating esds involving l.s. planes.
;
loop_
  _geom_bond_atom_site_label_1
  _geom_bond_atom_site_label_2
  _geom_bond_distance
  _geom_bond_site_symmetry_2
  _geom_bond_publ_flag
 C1 H1 0.9298 . ?
 C1 C2 1.415(14) . ?
 C1 C62 1.414(13) . ?
 C1 V1 2.272(8) . ?
 C2 C2 1.40(2) 6_565 ?
 C2 H2 0.9302 . ?
 C2 V1 2.267(7) . ?
 C3 C3 1.41(2) 6_565 ?
 C3 H3 0.9304 . ?
 C3 C4 1.398(16) . ?
 C3 K1 3.225(9) . ?
 C3 V2 2.283(9) . ?
 C4 H4 0.9303 . ?
 C4 C5 1.394(14) . ?
 C4 K1 3.310(9) . ?
 C4 V2 2.277(8) . ?
 C5 H5 0.9301 . ?
 C5 K1 3.375(13) . ?
 C5 V2 2.283(12) . ?
 C62 H62 0.9296 . ?
 C62 V1 2.277(12) . ?
 K1 H19A 2.73(3) 6_565 ?
 K1 N1 3.07(2) . ?
 K1 O7 2.718(19) . ?
 K1 O8 2.70(2) . ?
 K1 O9 2.781(16) . ?
 K1 O10 2.96(2) . ?
 K1 O11 3.08(3) . ?
 K1 O12 2.91(2) . ?
 Sb1 Sb1 2.8670(13) 6_565 ?
 Sb1 Sb2 2.8238(9) . ?
 Sb1 V1 2.7755(16) . ?
 Sb1 V2 2.7669(16) . ?
 Sb2 Sb3 2.7776(7) . ?
 Sb2 V1 2.7929(10) . ?
 Sb2 V2 2.8278(12) . ?
 Sb3 V1 2.8453(16) . ?
 Sb3 V2 2.8269(19) . ?
 V1 V2 2.903(2) . ?
 C6 H6A 0.9900 . ?
 C6 H6B 0.9900 . ?
 C6 C7 1.539(10) . ?
 C6 O1 1.434(10) . ?
 C7 H7A 0.9900 . ?
 C7 H7B 0.9900 . ?
 C7 O2 1.429(10) . ?
 C8 H8A 0.9900 . ?
 C8 H8B 0.9900 . ?
 C8 C9 1.539(10) . ?
 C8 O2 1.430(10) . ?
 C9 H9A 0.9900 . ?
 C9 H9B 0.9900 . ?
 C9 O3 1.28(6) . ?
 C10 H10A 0.9900 . ?
 C10 H10B 0.9900 . ?
 C10 C11 1.540(10) . ?
 C10 O3 1.47(6) . ?
 C11 H11A 0.9900 . ?
 C11 H11B 0.9900 . ?
 C11 O4 1.428(10) . ?
 C12 H12A 0.9900 . ?
 C12 H12B 0.9900 . ?
 C12 C13 1.537(10) . ?
 C12 O4 1.430(10) . ?
 C13 H13A 0.9900 . ?
 C13 H13B 0.9900 . ?
 C13 O5 1.429(10) . ?
 C14 H14A 0.9900 . ?
 C14 H14B 0.9900 . ?
 C14 C15 1.538(10) . ?
 C14 O5 1.430(10) . ?
 C15 H15A 0.9900 . ?
 C15 H15B 0.9900 . ?
 C15 O6 1.426(10) . ?
 C16 H16A 0.9900 . ?
 C16 H16B 0.9900 . ?
 C16 C17 1.486(7) . ?
 C16 O6 1.434(10) . ?
 C17 H17A 0.9900 . ?
 C17 H17B 0.9900 . ?
 C17 O1 1.431(10) . ?
 C18 H18A 0.9900 . ?
 C18 H18B 0.9900 . ?
 C18 C19 1.545(10) . ?
 C18 O7 1.386(10) . ?
 C19 H19A 0.9900 . ?
 C19 H19B 0.9900 . ?
 C19 O8 1.379(10) . ?
 C20 H20A 0.9900 . ?
 C20 H20B 0.9900 . ?
 C20 C21 1.545(10) . ?
 C20 O8 1.383(10) . ?
 C21 H21A 0.9900 . ?
 C21 H21B 0.9900 . ?
 C21 O9 1.389(10) . ?
 C22 H22A 0.9900 . ?
 C22 H22B 0.9900 . ?
 C22 C23 1.538(10) . ?
 C22 O9 1.394(10) . ?
 C23 H23A 0.9900 . ?
 C23 H23B 0.9900 . ?
 C23 O10 1.385(10) . ?
 C24 H24A 0.9900 . ?
 C24 H24B 0.9900 . ?
 C24 C25 1.531(10) . ?
 C24 O10 1.394(10) . ?
 C25 H25A 0.9900 . ?
 C25 H25B 0.9900 . ?
 C25 O11 1.385(10) . ?
 C26 H26A 0.9900 . ?
 C26 H26B 0.9900 . ?
 C26 C27 1.532(10) . ?
 C26 O11 1.394(10) . ?
 C27 H27A 0.9900 . ?
 C27 H27B 0.9900 . ?
 C27 O12 1.388(10) . ?
 C28 H28A 0.9900 . ?
 C28 H28B 0.9900 . ?
 C28 C29 1.544(10) . ?
 C28 O12 1.384(10) . ?
 C29 H29A 0.9900 . ?
 C29 H29B 0.9900 . ?
 C29 O7 1.389(10) . ?
 C30 H30 0.9500 . ?
 C30 C31 1.385(10) . ?
 C30 N1 1.328(10) . ?
 C31 H31 0.9500 . ?
 C31 C32 1.385(10) . ?
 C32 H32 0.9500 . ?
 C32 C33 1.386(10) . ?
 C33 H33 0.9500 . ?
 C33 C34 1.387(10) . ?
 C34 H34 0.9500 . ?
 C34 N1 1.328(10) . ?
 K2 O1 2.81(10) . ?
 K2 O2 2.87(4) . ?
 K2 O3 2.80(8) . ?
 K2 O4 2.86(11) . ?
 K2 O5 2.79(4) . ?
 K2 O6 2.83(8) . ?
 K3 C35 3.43(4) . ?
 K3 C39 3.51(5) . ?
 K3 C46 3.50(4) . ?
 K3 C47 3.06(3) . ?
 K3 C48 2.94(3) . ?
 K3 C49 2.94(4) . ?
 K3 C50 3.046(17) . ?
 K3 C51 3.12(4) . ?
 K3 O13 2.926(15) . ?
 K3 O14 2.851(12) . ?
 K3 O15 2.918(16) . ?
 K3 O16 2.917(15) . ?
 K3 O17 2.907(15) . ?
 K3 O18 2.932(15) . ?
 C35 H35A 0.9900 . ?
 C35 H35B 0.9900 . ?
 C35 C36 1.536(10) . ?
 C35 O13 1.420(10) . ?
 C36 H36A 0.9900 . ?
 C36 H36B 0.9900 . ?
 C36 O14 1.422(10) . ?
 C37 H37A 0.9900 . ?
 C37 H37B 0.9900 . ?
 C37 C38 1.538(10) . ?
 C37 O14 1.413(10) . ?
 C38 H38A 0.9900 . ?
 C38 H38B 0.9900 . ?
 C38 O15 1.428(10) . ?
 C39 H39A 0.9900 . ?
 C39 H39B 0.9900 . ?
 C39 C40 1.540(10) . ?
 C39 O15 1.422(10) . ?
 C40 H40A 0.9900 . ?
 C40 H40B 0.9900 . ?
 C40 O16 1.433(10) . ?
 C41 H41A 0.9900 . ?
 C41 H41B 0.9900 . ?
 C41 C42 1.540(10) . ?
 C41 O16 1.430(10) . ?
 C42 H42A 0.9900 . ?
 C42 H42B 0.9900 . ?
 C42 O17 1.429(10) . ?
 C43 H43A 0.9900 . ?
 C43 H43B 0.9900 . ?
 C43 C44 1.535(10) . ?
 C43 O17 1.428(10) . ?
 C44 H44A 0.9900 . ?
 C44 H44B 0.9900 . ?
 C44 O18 1.430(10) . ?
 C45 H45A 0.9900 . ?
 C45 H45B 0.9900 . ?
 C45 C46 1.531(10) . ?
 C45 O18 1.431(10) . ?
 C46 H46A 0.9900 . ?
 C46 H46B 0.9900 . ?
 C46 O13 1.426(10) . ?
 C47 H47 0.9500 . ?
 C47 C48 1.420(10) . ?
 C47 C51 1.418(10) . ?
 C48 H48 0.9500 . ?
 C48 C49 1.417(10) . ?
 C49 H49 0.9500 . ?
 C49 C50 1.419(10) . ?
 C50 H50 0.9500 . ?
 C50 C51 1.418(10) . ?
 C51 H51 0.9500 . ?
 C52 H52 0.9500 . ?
 C52 C53 1.379(9) . ?
 C52 N2 1.336(10) . ?
 C53 H53 0.9500 . ?
 C53 C54 1.383(9) . ?
 C54 H54 0.9500 . ?
 C54 C55 1.386(9) . ?
 C55 H55 0.9500 . ?
 C55 C56 1.387(9) . ?
 C56 H56 0.9500 . ?
 C56 N2 1.331(9) . ?
 C52A H52A 0.9500 . ?
 C52A C53A 1.369(19) . ?
 C52A N2A 1.342(19) . ?
 C53A H53A 0.9500 . ?
 C53A C54A 1.382(18) . ?
 C54A H54A 0.9500 . ?
 C54A C55A 1.393(19) . ?
 C55A H55A 0.9500 . ?
 C55A C56A 1.386(19) . ?
 C56A H56A 0.9500 . ?
 C56A N2A 1.332(18) . ?
 C57 H57 0.9500 . ?
 C57 C58 1.387(9) . ?
 C57 N3 1.329(9) . ?
 C58 H58 0.9500 . ?
 C58 C59 1.384(10) . ?
 C59 H59 0.9500 . ?
 C59 C60 1.381(9) . ?
 C60 H60 0.9500 . ?
 C60 C61 1.381(9) . ?
 C61 H61 0.9500 . ?
 C61 N3 1.323(9) . ?

loop_
  _geom_angle_atom_site_label_1
  _geom_angle_atom_site_label_2
  _geom_angle_atom_site_label_3
  _geom_angle
  _geom_angle_site_symmetry_1
  _geom_angle_site_symmetry_3
  _geom_angle_publ_flag
 C2 C1 H1 125.7 . . ?
 C2 C1 V1 71.7(5) . . ?
 C62 C1 H1 126.1 . . ?
 C62 C1 C2 108.1(9) . . ?
 C62 C1 V1 72.1(6) . . ?
 V1 C1 H1 122.4 . . ?
 C1 C2 H2 126.1 . . ?
 C1 C2 V1 72.0(4) . . ?
 C2 C2 C1 108.1(6) 6_565 . ?
 C2 C2 H2 125.8 6_565 . ?
 C2 C2 V1 72.0(3) 6_565 . ?
 V1 C2 H2 121.6 . . ?
 C3 C3 H3 126.0 6_565 . ?
 C3 C3 K1 77.4(2) 6_565 . ?
 C3 C3 V2 72.0(3) 6_565 . ?
 C4 C3 C3 107.3(7) . 6_565 ?
 C4 C3 H3 126.7 . . ?
 C4 C3 K1 81.1(5) . . ?
 C4 C3 V2 71.9(5) . . ?
 K1 C3 H3 108.3 . . ?
 V2 C3 H3 121.6 . . ?
 V2 C3 K1 130.1(4) . . ?
 C3 C4 H4 125.2 . . ?
 C3 C4 K1 74.2(5) . . ?
 C3 C4 V2 72.4(5) . . ?
 C5 C4 C3 109.1(10) . . ?
 C5 C4 H4 125.7 . . ?
 C5 C4 K1 80.6(6) . . ?
 C5 C4 V2 72.4(6) . . ?
 K1 C4 H4 111.8 . . ?
 V2 C4 H4 121.6 . . ?
 V2 C4 K1 126.4(4) . . ?
 C4 C5 C4 107.1(14) . 6_565 ?
 C4 C5 H5 126.4 6_565 . ?
 C4 C5 H5 126.4 . . ?
 C4 C5 K1 75.4(6) 6_565 . ?
 C4 C5 K1 75.4(6) . . ?
 C4 C5 V2 72.0(6) . . ?
 C4 C5 V2 72.0(6) 6_565 . ?
 K1 C5 H5 115.5 . . ?
 V2 C5 H5 121.0 . . ?
 V2 C5 K1 123.4(6) . . ?
 C1 C62 C1 107.4(12) . 6_565 ?
 C1 C62 H62 126.3 6_565 . ?
 C1 C62 H62 126.3 . . ?
 C1 C62 V1 71.7(6) 6_565 . ?
 C1 C62 V1 71.7(6) . . ?
 V1 C62 H62 121.5 . . ?
 C3 K1 C3 25.3(4) 6_565 . ?
 C3 K1 C4 40.5(3) 6_565 . ?
 C3 K1 C4 40.5(3) . 6_565 ?
 C3 K1 C4 24.7(3) 6_565 6_565 ?
 C3 K1 C4 24.7(3) . . ?
 C3 K1 C5 40.2(3) 6_565 . ?
 C3 K1 C5 40.2(3) . . ?
 C3 K1 H19A 60.2(7) 6_565 6_565 ?
 C3 K1 H19A 85.3(7) . 6_565 ?
 C4 K1 C4 39.6(4) . 6_565 ?
 C4 K1 C5 24.0(2) 6_565 . ?
 C4 K1 C5 24.0(2) . . ?
 C4 K1 H19A 57.3(6) 6_565 6_565 ?
 C4 K1 H19A 95.9(7) . 6_565 ?
 C5 K1 H19A 79.8(6) . 6_565 ?
 N1 K1 C3 166.6(9) . . ?
 N1 K1 C3 162.8(9) . 6_565 ?
 N1 K1 C4 156.6(8) . . ?
 N1 K1 C4 152.9(9) . 6_565 ?
 N1 K1 C5 150.0(8) . . ?
 N1 K1 H19A 103.9(11) . 6_565 ?
 N1 K1 O11 82.4(9) . . ?
 O7 K1 C3 83.6(5) . . ?
 O7 K1 C3 100.5(5) . 6_565 ?
 O7 K1 C4 95.4(5) . . ?
 O7 K1 C4 123.2(5) . 6_565 ?
 O7 K1 C5 119.3(5) . . ?
 O7 K1 H19A 125.7(6) . 6_565 ?
 O7 K1 N1 83.1(10) . . ?
 O7 K1 O9 124.4(5) . . ?
 O7 K1 O10 158.1(6) . . ?
 O7 K1 O11 112.7(6) . . ?
 O7 K1 O12 65.0(6) . . ?
 O8 K1 C3 119.1(4) . 6_565 ?
 O8 K1 C3 94.8(4) . . ?
 O8 K1 C4 80.5(4) . . ?
 O8 K1 C4 117.2(4) . 6_565 ?
 O8 K1 C5 93.6(4) . . ?
 O8 K1 H19A 169.8(7) . 6_565 ?
 O8 K1 N1 77.8(9) . . ?
 O8 K1 O7 64.4(6) . . ?
 O8 K1 O9 60.1(5) . . ?
 O8 K1 O10 113.7(5) . . ?
 O8 K1 O11 160.2(5) . . ?
 O8 K1 O12 124.5(6) . . ?
 O9 K1 C3 103.8(4) . . ?
 O9 K1 C3 108.5(4) . 6_565 ?
 O9 K1 C4 86.3(4) . 6_565 ?
 O9 K1 C4 79.2(4) . . ?
 O9 K1 C5 68.7(4) . . ?
 O9 K1 H19A 109.9(6) . 6_565 ?
 O9 K1 N1 82.4(9) . . ?
 O9 K1 O10 57.1(5) . . ?
 O9 K1 O11 118.0(5) . . ?
 O9 K1 O12 154.4(5) . . ?
 O10 K1 C3 99.0(4) . 6_565 ?
 O10 K1 C3 118.0(4) . . ?
 O10 K1 C4 106.0(4) . . ?
 O10 K1 C4 77.8(4) . 6_565 ?
 O10 K1 C5 82.3(4) . . ?
 O10 K1 H19A 57.9(6) . 6_565 ?
 O10 K1 N1 75.3(9) . . ?
 O10 K1 O11 60.9(5) . . ?
 O11 K1 C3 104.5(4) . . ?
 O11 K1 C3 80.7(4) . 6_565 ?
 O11 K1 C4 81.3(4) . 6_565 ?
 O11 K1 C4 119.2(4) . . ?
 O11 K1 C5 104.0(4) . . ?
 O11 K1 H19A 24.2(8) . 6_565 ?
 O12 K1 C3 100.9(4) . . ?
 O12 K1 C3 91.1(4) . 6_565 ?
 O12 K1 C4 108.6(4) . 6_565 ?
 O12 K1 C4 125.5(4) . . ?
 O12 K1 C5 130.8(5) . . ?
 O12 K1 H19A 65.3(6) . 6_565 ?
 O12 K1 N1 75.0(9) . . ?
 O12 K1 O10 104.8(5) . . ?
 O12 K1 O11 47.7(6) . . ?
 Sb2 Sb1 Sb1 107.041(17) . 6_565 ?
 V1 Sb1 Sb1 58.91(2) . 6_565 ?
 V1 Sb1 Sb2 59.83(3) . . ?
 V2 Sb1 Sb1 58.80(2) . 6_565 ?
 V2 Sb1 Sb2 60.76(3) . . ?
 V2 Sb1 V1 63.17(5) . . ?
 Sb1 Sb2 V2 58.63(4) . . ?
 Sb3 Sb2 Sb1 108.44(3) . . ?
 Sb3 Sb2 V1 61.43(3) . . ?
 Sb3 Sb2 V2 60.56(4) . . ?
 V1 Sb2 Sb1 59.23(4) . . ?
 V1 Sb2 V2 62.19(4) . . ?
 Sb2 Sb3 Sb2 108.97(3) 6_565 . ?
 Sb2 Sb3 V1 59.548(19) . . ?
 Sb2 Sb3 V1 59.548(19) 6_565 . ?
 Sb2 Sb3 V2 60.60(2) . . ?
 Sb2 Sb3 V2 60.60(2) 6_565 . ?
 V2 Sb3 V1 61.56(5) . . ?
 C1 V1 C1 60.2(5) 6_565 . ?
 C1 V1 C62 36.2(3) 6_565 . ?
 C1 V1 C62 36.2(3) . . ?
 C1 V1 Sb1 143.6(2) 6_565 . ?
 C1 V1 Sb1 106.7(3) 6_565 6_565 ?
 C1 V1 Sb1 143.6(2) . 6_565 ?
 C1 V1 Sb1 106.7(3) . . ?
 C1 V1 Sb2 142.8(3) 6_565 . ?
 C1 V1 Sb2 89.1(3) 6_565 6_565 ?
 C1 V1 Sb2 142.8(3) . 6_565 ?
 C1 V1 Sb2 89.1(3) . . ?
 C1 V1 Sb3 108.5(2) 6_565 . ?
 C1 V1 Sb3 108.5(2) . . ?
 C1 V1 V2 148.5(3) 6_565 . ?
 C1 V1 V2 148.5(3) . . ?
 C2 V1 C1 36.3(4) 6_565 6_565 ?
 C2 V1 C1 60.3(4) 6_565 . ?
 C2 V1 C1 36.3(4) . . ?
 C2 V1 C1 60.3(4) . 6_565 ?
 C2 V1 C2 35.9(5) 6_565 . ?
 C2 V1 C62 60.5(4) 6_565 . ?
 C2 V1 C62 60.5(4) . . ?
 C2 V1 Sb1 107.3(3) . 6_565 ?
 C2 V1 Sb1 107.3(3) 6_565 . ?
 C2 V1 Sb1 88.8(3) . . ?
 C2 V1 Sb1 88.8(3) 6_565 6_565 ?
 C2 V1 Sb2 143.9(3) . 6_565 ?
 C2 V1 Sb2 108.0(3) . . ?
 C2 V1 Sb2 143.9(3) 6_565 . ?
 C2 V1 Sb2 108.0(3) 6_565 6_565 ?
 C2 V1 Sb3 144.8(3) . . ?
 C2 V1 Sb3 144.8(3) 6_565 . ?
 C2 V1 V2 147.0(3) . . ?
 C2 V1 V2 147.0(3) 6_565 . ?
 C62 V1 Sb1 142.89(18) . . ?
 C62 V1 Sb1 142.89(18) . 6_565 ?
 C62 V1 Sb2 106.58(18) . 6_565 ?
 C62 V1 Sb2 106.58(18) . . ?
 C62 V1 Sb3 90.3(3) . . ?
 C62 V1 V2 149.2(3) . . ?
 Sb1 V1 Sb1 62.19(5) . 6_565 ?
 Sb1 V1 Sb2 110.52(5) . 6_565 ?
 Sb1 V1 Sb2 110.52(5) 6_565 . ?
 Sb1 V1 Sb2 60.94(3) . . ?
 Sb1 V1 Sb2 60.95(3) 6_565 6_565 ?
 Sb1 V1 Sb3 107.89(5) 6_565 . ?
 Sb1 V1 Sb3 107.89(5) . . ?
 Sb1 V1 V2 58.27(4) 6_565 . ?
 Sb1 V1 V2 58.27(4) . . ?
 Sb2 V1 Sb2 108.10(5) . 6_565 ?
 Sb2 V1 Sb3 59.02(3) 6_565 . ?
 Sb2 V1 Sb3 59.02(3) . . ?
 Sb2 V1 V2 59.50(3) . . ?
 Sb2 V1 V2 59.50(3) 6_565 . ?
 Sb3 V1 V2 58.91(5) . . ?
 C3 V2 C3 36.0(6) . 6_565 ?
 C3 V2 Sb1 89.3(3) 6_565 6_565 ?
 C3 V2 Sb1 107.9(3) 6_565 . ?
 C3 V2 Sb1 107.9(3) . 6_565 ?
 C3 V2 Sb1 89.3(3) . . ?
 C3 V2 Sb2 108.9(3) . . ?
 C3 V2 Sb2 108.9(3) 6_565 6_565 ?
 C3 V2 Sb2 144.9(3) . 6_565 ?
 C3 V2 Sb2 144.9(3) 6_565 . ?
 C3 V2 Sb3 143.4(3) . . ?
 C3 V2 Sb3 143.4(3) 6_565 . ?
 C3 V2 V1 147.8(3) 6_565 . ?
 C3 V2 V1 147.8(3) . . ?
 C4 V2 C3 35.7(4) 6_565 6_565 ?
 C4 V2 C3 59.5(4) 6_565 . ?
 C4 V2 C3 35.7(4) . . ?
 C4 V2 C3 59.5(4) . 6_565 ?
 C4 V2 C4 59.0(5) 6_565 . ?
 C4 V2 C5 35.6(3) . . ?
 C4 V2 C5 35.6(3) 6_565 . ?
 C4 V2 Sb1 107.1(3) . . ?
 C4 V2 Sb1 107.1(3) 6_565 6_565 ?
 C4 V2 Sb1 143.6(3) . 6_565 ?
 C4 V2 Sb1 143.6(3) 6_565 . ?
 C4 V2 Sb2 143.1(3) 6_565 . ?
 C4 V2 Sb2 143.1(3) . 6_565 ?
 C4 V2 Sb2 90.7(3) . . ?
 C4 V2 Sb2 90.7(3) 6_565 6_565 ?
 C4 V2 Sb3 107.7(3) . . ?
 C4 V2 Sb3 107.7(3) 6_565 . ?
 C4 V2 V1 149.0(3) 6_565 . ?
 C4 V2 V1 149.0(3) . . ?
 C5 V2 C3 59.8(4) . . ?
 C5 V2 C3 59.8(4) . 6_565 ?
 C5 V2 Sb1 142.7(2) . 6_565 ?
 C5 V2 Sb1 142.7(2) . . ?
 C5 V2 Sb2 107.5(2) . . ?
 C5 V2 Sb2 107.5(2) . 6_565 ?
 C5 V2 Sb3 89.6(4) . . ?
 C5 V2 V1 149.1(4) . . ?
 Sb1 V2 Sb1 62.41(5) . 6_565 ?
 Sb1 V2 Sb2 60.62(3) 6_565 6_565 ?
 Sb1 V2 Sb2 60.62(3) . . ?
 Sb1 V2 Sb2 109.74(5) . 6_565 ?
 Sb1 V2 Sb2 109.74(5) 6_565 . ?
 Sb1 V2 Sb3 108.65(5) . . ?
 Sb1 V2 Sb3 108.65(5) 6_565 . ?
 Sb1 V2 V1 58.56(4) . . ?
 Sb1 V2 V1 58.56(4) 6_565 . ?
 Sb2 V2 Sb2 106.17(6) . 6_565 ?
 Sb2 V2 V1 58.32(3) 6_565 . ?
 Sb2 V2 V1 58.32(3) . . ?
 Sb3 V2 Sb2 58.84(3) . . ?
 Sb3 V2 Sb2 58.84(3) . 6_565 ?
 Sb3 V2 V1 59.53(5) . . ?
 H6A C6 H6B 108.7 . . ?
 C7 C6 H6A 110.6 . . ?
 C7 C6 H6B 110.6 . . ?
 O1 C6 H6A 110.6 . . ?
 O1 C6 H6B 110.6 . . ?
 O1 C6 C7 106(3) . . ?
 C6 C7 H7A 109.3 . . ?
 C6 C7 H7B 109.3 . . ?
 H7A C7 H7B 108.0 . . ?
 O2 C7 C6 111(3) . . ?
 O2 C7 H7A 109.3 . . ?
 O2 C7 H7B 109.3 . . ?
 H8A C8 H8B 108.6 . . ?
 C9 C8 H8A 110.5 . . ?
 C9 C8 H8B 110.5 . . ?
 O2 C8 H8A 110.5 . . ?
 O2 C8 H8B 110.5 . . ?
 O2 C8 C9 106(3) . . ?
 C8 C9 H9A 110.4 . . ?
 C8 C9 H9B 110.4 . . ?
 H9A C9 H9B 108.6 . . ?
 O3 C9 C8 106(4) . . ?
 O3 C9 H9A 110.4 . . ?
 O3 C9 H9B 110.4 . . ?
 H10A C10 H10B 107.5 . . ?
 C11 C10 H10A 108.5 . . ?
 C11 C10 H10B 108.5 . . ?
 O3 C10 H10A 108.5 . . ?
 O3 C10 H10B 108.5 . . ?
 O3 C10 C11 115(4) . . ?
 C10 C11 H11A 110.9 . . ?
 C10 C11 H11B 110.9 . . ?
 H11A C11 H11B 109.0 . . ?
 O4 C11 C10 104(4) . . ?
 O4 C11 H11A 110.9 . . ?
 O4 C11 H11B 110.9 . . ?
 H12A C12 H12B 107.4 . . ?
 C13 C12 H12A 108.3 . . ?
 C13 C12 H12B 108.3 . . ?
 O4 C12 H12A 108.3 . . ?
 O4 C12 H12B 108.3 . . ?
 O4 C12 C13 116(3) . . ?
 C12 C13 H13A 111.6 . . ?
 C12 C13 H13B 111.6 . . ?
 H13A C13 H13B 109.4 . . ?
 O5 C13 C12 101(3) . . ?
 O5 C13 H13A 111.6 . . ?
 O5 C13 H13B 111.6 . . ?
 H14A C14 H14B 107.2 . . ?
 C15 C14 H14A 108.0 . . ?
 C15 C14 H14B 108.0 . . ?
 O5 C14 H14A 108.0 . . ?
 O5 C14 H14B 108.0 . . ?
 O5 C14 C15 117(4) . . ?
 C14 C15 H15A 110.8 . . ?
 C14 C15 H15B 110.8 . . ?
 H15A C15 H15B 108.9 . . ?
 O6 C15 C14 105(3) . . ?
 O6 C15 H15A 110.8 . . ?
 O6 C15 H15B 110.8 . . ?
 H16A C16 H16B 108.3 . . ?
 C17 C16 H16A 109.8 . . ?
 C17 C16 H16B 109.8 . . ?
 O6 C16 H16A 109.8 . . ?
 O6 C16 H16B 109.8 . . ?
 O6 C16 C17 109(3) . . ?
 C16 C17 H17A 110.3 . . ?
 C16 C17 H17B 110.3 . . ?
 H17A C17 H17B 108.6 . . ?
 O1 C17 C16 107(3) . . ?
 O1 C17 H17A 110.3 . . ?
 O1 C17 H17B 110.3 . . ?
 H18A C18 H18B 110.9 . . ?
 C19 C18 H18A 113.7 . . ?
 C19 C18 H18B 113.7 . . ?
 O7 C18 H18A 113.7 . . ?
 O7 C18 H18B 113.7 . . ?
 O7 C18 C19 90(2) . . ?
 C18 C19 H19A 102.6 . . ?
 C18 C19 H19B 102.6 . . ?
 H19A C19 H19B 105.0 . . ?
 O8 C19 C18 138(2) . . ?
 O8 C19 H19A 102.6 . . ?
 O8 C19 H19B 102.6 . . ?
 H20A C20 H20B 108.4 . . ?
 C21 C20 H20A 110.1 . . ?
 C21 C20 H20B 110.1 . . ?
 O8 C20 H20A 110.1 . . ?
 O8 C20 H20B 110.1 . . ?
 O8 C20 C21 108(2) . . ?
 C20 C21 H21A 110.1 . . ?
 C20 C21 H21B 110.1 . . ?
 H21A C21 H21B 108.4 . . ?
 O9 C21 C20 107.9(19) . . ?
 O9 C21 H21A 110.1 . . ?
 O9 C21 H21B 110.1 . . ?
 H22A C22 H22B 108.7 . . ?
 C23 C22 H22A 110.5 . . ?
 C23 C22 H22B 110.5 . . ?
 O9 C22 H22A 110.5 . . ?
 O9 C22 H22B 110.5 . . ?
 O9 C22 C23 106.3(18) . . ?
 C22 C23 H23A 111.9 . . ?
 C22 C23 H23B 111.9 . . ?
 H23A C23 H23B 109.6 . . ?
 O10 C23 C22 99.3(18) . . ?
 O10 C23 H23A 111.9 . . ?
 O10 C23 H23B 111.9 . . ?
 H24A C24 H24B 106.5 . . ?
 C25 C24 H24A 106.5 . . ?
 C25 C24 H24B 106.5 . . ?
 O10 C24 H24A 106.5 . . ?
 O10 C24 H24B 106.5 . . ?
 O10 C24 C25 123(2) . . ?
 C24 C25 H25A 109.0 . . ?
 C24 C25 H25B 109.0 . . ?
 H25A C25 H25B 107.8 . . ?
 O11 C25 C24 113(2) . . ?
 O11 C25 H25A 109.0 . . ?
 O11 C25 H25B 109.0 . . ?
 H26A C26 H26B 111.5 . . ?
 C27 C26 H26A 114.3 . . ?
 C27 C26 H26B 114.3 . . ?
 O11 C26 H26A 114.3 . . ?
 O11 C26 H26B 114.3 . . ?
 O11 C26 C27 86(2) . . ?
 C26 C27 H27A 114.2 . . ?
 C26 C27 H27B 114.2 . . ?
 H27A C27 H27B 111.3 . . ?
 O12 C27 C26 87(2) . . ?
 O12 C27 H27A 114.2 . . ?
 O12 C27 H27B 114.2 . . ?
 H28A C28 H28B 106.6 . . ?
 C29 C28 H28A 106.8 . . ?
 C29 C28 H28B 106.8 . . ?
 O12 C28 H28A 106.8 . . ?
 O12 C28 H28B 106.8 . . ?
 O12 C28 C29 122(2) . . ?
 C28 C29 H29A 106.7 . . ?
 C28 C29 H29B 106.7 . . ?
 H29A C29 H29B 106.6 . . ?
 O7 C29 C28 123(2) . . ?
 O7 C29 H29A 106.7 . . ?
 O7 C29 H29B 106.7 . . ?
 C31 C30 H30 118.2 . . ?
 N1 C30 H30 118.2 . . ?
 N1 C30 C31 123.6(11) . . ?
 C30 C31 H31 120.7 . . ?
 C32 C31 C30 118.5(10) . . ?
 C32 C31 H31 120.7 . . ?
 C31 C32 H32 120.7 . . ?
 C31 C32 C33 118.7(11) . . ?
 C33 C32 H32 120.7 . . ?
 C32 C33 H33 120.9 . . ?
 C32 C33 C34 118.1(10) . . ?
 C34 C33 H33 120.9 . . ?
 C33 C34 H34 118.1 . . ?
 N1 C34 C33 123.8(11) . . ?
 N1 C34 H34 118.1 . . ?
 O1 K2 O2 59.9(16) . . ?
 O1 K2 O4 157.0(11) . . ?
 O1 K2 O6 59(2) . . ?
 O3 K2 O1 114.1(13) . . ?
 O3 K2 O2 56.6(10) . . ?
 O3 K2 O4 59(2) . . ?
 O3 K2 O6 159.9(9) . . ?
 O4 K2 O2 116(2) . . ?
 O5 K2 O1 114(2) . . ?
 O5 K2 O2 149.9(9) . . ?
 O5 K2 O3 112(3) . . ?
 O5 K2 O4 57.1(19) . . ?
 O5 K2 O6 61.3(12) . . ?
 O6 K2 O2 119(3) . . ?
 O6 K2 O4 118.3(13) . . ?
 C30 N1 K1 114(2) . . ?
 C34 N1 K1 128(2) . . ?
 C34 N1 C30 117.3(11) . . ?
 C6 O1 K2 116(2) . . ?
 C17 O1 C6 109.6(14) . . ?
 C17 O1 K2 107(2) . . ?
 C7 O2 C8 109.9(14) . . ?
 C7 O2 K2 115(3) . . ?
 C8 O2 K2 113(3) . . ?
 C9 O3 C10 116(4) . . ?
 C9 O3 K2 124(3) . . ?
 C10 O3 K2 112(3) . . ?
 C11 O4 C12 109.8(15) . . ?
 C11 O4 K2 123(3) . . ?
 C12 O4 K2 117(3) . . ?
 C13 O5 C14 109.4(15) . . ?
 C13 O5 K2 125(3) . . ?
 C14 O5 K2 113(3) . . ?
 C15 O6 C16 109.6(14) . . ?
 C15 O6 K2 118(3) . . ?
 C16 O6 K2 117(3) . . ?
 C18 O7 K1 125.9(13) . . ?
 C18 O7 C29 118.3(14) . . ?
 C29 O7 K1 115.5(15) . . ?
 C19 O8 K1 91.0(18) . . ?
 C19 O8 C20 121.1(15) . . ?
 C20 O8 K1 112.7(17) . . ?
 C21 O9 K1 118.3(14) . . ?
 C21 O9 C22 114.0(12) . . ?
 C22 O9 K1 117.0(13) . . ?
 C23 O10 K1 109.4(17) . . ?
 C23 O10 C24 113.6(14) . . ?
 C24 O10 K1 104.0(15) . . ?
 K1 O11 H19A 62(2) . 6_565 ?
 C25 O11 K1 114.0(17) . . ?
 C25 O11 H19A 84(2) . 6_565 ?
 C25 O11 C26 113.0(15) . . ?
 C26 O11 K1 107(2) . . ?
 C26 O11 H19A 163(2) . 6_565 ?
 C27 O12 K1 119.9(18) . . ?
 C28 O12 K1 109.5(15) . . ?
 C28 O12 C27 114.4(14) . . ?
 C35 K3 C39 120.3(6) . . ?
 C35 K3 C46 39.5(4) . . ?
 C46 K3 C39 157.8(7) . . ?
 C47 K3 C35 78.5(7) . . ?
 C47 K3 C39 111.1(9) . . ?
 C47 K3 C46 77.6(9) . . ?
 C47 K3 C51 26.5(4) . . ?
 C48 K3 C35 91.8(8) . . ?
 C48 K3 C39 83.8(9) . . ?
 C48 K3 C46 103.0(9) . . ?
 C48 K3 C47 27.3(3) . . ?
 C48 K3 C50 45.0(3) . . ?
 C48 K3 C51 44.4(4) . . ?
 C49 K3 C35 119.4(8) . . ?
 C49 K3 C39 74.3(10) . . ?
 C49 K3 C46 120.8(8) . . ?
 C49 K3 C47 45.0(3) . . ?
 C49 K3 C48 27.9(4) . . ?
 C49 K3 C50 27.4(3) . . ?
 C49 K3 C51 44.5(3) . . ?
 C50 K3 C35 121.2(9) . . ?
 C50 K3 C39 96.2(12) . . ?
 C50 K3 C46 103.5(12) . . ?
 C50 K3 C47 44.2(4) . . ?
 C50 K3 C51 26.6(3) . . ?
 C51 K3 C35 95.7(10) . . ?
 C51 K3 C39 118.7(10) . . ?
 C51 K3 C46 78.5(10) . . ?
 O13 K3 C35 24.2(4) . . ?
 O13 K3 C39 134.4(8) . . ?
 O13 K3 C46 23.5(5) . . ?
 O13 K3 C47 90.9(8) . . ?
 O13 K3 C48 110.9(9) . . ?
 O13 K3 C49 135.8(8) . . ?
 O13 K3 C50 125.2(11) . . ?
 O13 K3 C51 99.0(10) . . ?
 O13 K3 O18 55.6(7) . . ?
 O14 K3 C35 42.7(5) . . ?
 O14 K3 C39 77.7(7) . . ?
 O14 K3 C46 81.9(6) . . ?
 O14 K3 C47 90.9(7) . . ?
 O14 K3 C48 84.6(6) . . ?
 O14 K3 C49 107.7(9) . . ?
 O14 K3 C50 129.5(5) . . ?
 O14 K3 C51 117.1(9) . . ?
 O14 K3 O13 62.0(7) . . ?
 O14 K3 O15 56.9(8) . . ?
 O14 K3 O16 113.6(8) . . ?
 O14 K3 O17 145.1(6) . . ?
 O14 K3 O18 117.6(7) . . ?
 O15 K3 C35 98.5(7) . . ?
 O15 K3 C39 23.3(6) . . ?
 O15 K3 C46 134.5(8) . . ?
 O15 K3 C47 117.7(10) . . ?
 O15 K3 C48 92.3(9) . . ?
 O15 K3 C49 91.9(10) . . ?
 O15 K3 C50 117.0(12) . . ?
 O15 K3 C51 134.8(9) . . ?
 O15 K3 O13 111.1(8) . . ?
 O15 K3 O18 150.3(9) . . ?
 O16 K3 C35 149.8(8) . . ?
 O16 K3 C39 40.9(7) . . ?
 O16 K3 C46 148.4(7) . . ?
 O16 K3 C47 126.9(8) . . ?
 O16 K3 C48 105.8(9) . . ?
 O16 K3 C49 82.1(8) . . ?
 O16 K3 C50 87.9(10) . . ?
 O16 K3 C51 114.0(11) . . ?
 O16 K3 O13 142.1(8) . . ?
 O16 K3 O15 57.3(9) . . ?
 O16 K3 O18 114.5(10) . . ?
 O17 K3 C35 125.3(6) . . ?
 O17 K3 C39 100.2(6) . . ?
 O17 K3 C46 91.5(7) . . ?
 O17 K3 C47 121.3(9) . . ?
 O17 K3 C48 130.2(7) . . ?
 O17 K3 C49 105.1(9) . . ?
 O17 K3 C50 85.4(6) . . ?
 O17 K3 C51 94.8(9) . . ?
 O17 K3 O13 101.2(7) . . ?
 O17 K3 O15 110.7(8) . . ?
 O17 K3 O16 59.6(8) . . ?
 O17 K3 O18 54.9(8) . . ?
 O18 K3 C35 76.8(7) . . ?
 O18 K3 C39 154.1(8) . . ?
 O18 K3 C46 38.0(7) . . ?
 O18 K3 C47 90.4(10) . . ?
 O18 K3 C48 116.9(9) . . ?
 O18 K3 C49 116.2(10) . . ?
 O18 K3 C50 89.4(11) . . ?
 O18 K3 C51 74.8(9) . . ?
 K3 C35 H35A 71.3 . . ?
 K3 C35 H35B 162.2 . . ?
 H35A C35 H35B 107.3 . . ?
 C36 C35 K3 88.7(17) . . ?
 C36 C35 H35A 108.2 . . ?
 C36 C35 H35B 108.2 . . ?
 O13 C35 K3 57.5(14) . . ?
 O13 C35 H35A 108.2 . . ?
 O13 C35 H35B 108.2 . . ?
 O13 C35 C36 116(3) . . ?
 C35 C36 H36A 110.7 . . ?
 C35 C36 H36B 110.7 . . ?
 H36A C36 H36B 108.8 . . ?
 O14 C36 C35 105(2) . . ?
 O14 C36 H36A 110.7 . . ?
 O14 C36 H36B 110.7 . . ?
 H37A C37 H37B 108.3 . . ?
 C38 C37 H37A 109.8 . . ?
 C38 C37 H37B 109.8 . . ?
 O14 C37 H37A 109.8 . . ?
 O14 C37 H37B 109.8 . . ?
 O14 C37 C38 109(3) . . ?
 C37 C38 H38A 109.8 . . ?
 C37 C38 H38B 109.8 . . ?
 H38A C38 H38B 108.2 . . ?
 O15 C38 C37 110(3) . . ?
 O15 C38 H38A 109.8 . . ?
 O15 C38 H38B 109.8 . . ?
 K3 C39 H39A 68.5 . . ?
 K3 C39 H39B 159.8 . . ?
 H39A C39 H39B 109.8 . . ?
 C40 C39 K3 86(2) . . ?
 C40 C39 H39A 112.1 . . ?
 C40 C39 H39B 112.1 . . ?
 O15 C39 K3 54.4(19) . . ?
 O15 C39 H39A 112.1 . . ?
 O15 C39 H39B 112.1 . . ?
 O15 C39 C40 98(3) . . ?
 C39 C40 H40A 111.3 . . ?
 C39 C40 H40B 111.3 . . ?
 H40A C40 H40B 109.2 . . ?
 O16 C40 C39 102(3) . . ?
 O16 C40 H40A 111.3 . . ?
 O16 C40 H40B 111.3 . . ?
 H41A C41 H41B 108.8 . . ?
 C42 C41 H41A 110.7 . . ?
 C42 C41 H41B 110.7 . . ?
 O16 C41 H41A 110.7 . . ?
 O16 C41 H41B 110.7 . . ?
 O16 C41 C42 105(3) . . ?
 C41 C42 H42A 109.8 . . ?
 C41 C42 H42B 109.8 . . ?
 H42A C42 H42B 108.2 . . ?
 O17 C42 C41 110(3) . . ?
 O17 C42 H42A 109.8 . . ?
 O17 C42 H42B 109.8 . . ?
 H43A C43 H43B 110.3 . . ?
 C44 C43 H43A 112.9 . . ?
 C44 C43 H43B 112.9 . . ?
 O17 C43 H43A 112.9 . . ?
 O17 C43 H43B 112.9 . . ?
 O17 C43 C44 94(3) . . ?
 C43 C44 H44A 109.7 . . ?
 C43 C44 H44B 109.7 . . ?
 H44A C44 H44B 108.2 . . ?
 O18 C44 C43 110(3) . . ?
 O18 C44 H44A 109.7 . . ?
 O18 C44 H44B 109.7 . . ?
 H45A C45 H45B 110.4 . . ?
 C46 C45 H45A 112.9 . . ?
 C46 C45 H45B 112.9 . . ?
 O18 C45 H45A 112.9 . . ?
 O18 C45 H45B 112.9 . . ?
 O18 C45 C46 94(3) . . ?
 K3 C46 H46A 155.2 . . ?
 K3 C46 H46B 68.0 . . ?
 C45 C46 K3 97(2) . . ?
 C45 C46 H46A 107.6 . . ?
 C45 C46 H46B 107.6 . . ?
 H46A C46 H46B 107.0 . . ?
 O13 C46 K3 54.9(15) . . ?
 O13 C46 C45 119(3) . . ?
 O13 C46 H46A 107.6 . . ?
 O13 C46 H46B 107.6 . . ?
 K3 C47 H47 115.1 . . ?
 C48 C47 K3 72(2) . . ?
 C48 C47 H47 126.0 . . ?
 C51 C47 K3 79.3(9) . . ?
 C51 C47 H47 126.0 . . ?
 C51 C47 C48 108.0(7) . . ?
 K3 C48 H48 110.1 . . ?
 C47 C48 K3 81(2) . . ?
 C47 C48 H48 126.0 . . ?
 C49 C48 K3 75.9(11) . . ?
 C49 C48 C47 108.0(7) . . ?
 C49 C48 H48 126.0 . . ?
 K3 C49 H49 109.9 . . ?
 C48 C49 K3 76.2(9) . . ?
 C48 C49 H49 126.0 . . ?
 C48 C49 C50 107.9(7) . . ?
 C50 C49 K3 80.7(16) . . ?
 C50 C49 H49 126.0 . . ?
 K3 C50 H50 114.7 . . ?
 C49 C50 K3 72.0(17) . . ?
 C49 C50 H50 125.9 . . ?
 C51 C50 K3 79.6(18) . . ?
 C51 C50 C49 108.1(7) . . ?
 C51 C50 H50 125.9 . . ?
 K3 C51 H51 117.9 . . ?
 C47 C51 K3 74.2(8) . . ?
 C47 C51 C50 107.9(7) . . ?
 C47 C51 H51 126.0 . . ?
 C50 C51 K3 73.8(16) . . ?
 C50 C51 H51 126.0 . . ?
 C35 O13 K3 98.4(18) . . ?
 C35 O13 C46 110.9(14) . . ?
 C46 O13 K3 102(2) . . ?
 C36 O14 K3 117.6(14) . . ?
 C37 O14 K3 124.4(17) . . ?
 C37 O14 C36 113.2(13) . . ?
 C38 O15 K3 112(2) . . ?
 C39 O15 K3 102(2) . . ?
 C39 O15 C38 109.2(15) . . ?
 C40 O16 K3 114(2) . . ?
 C41 O16 K3 114(2) . . ?
 C41 O16 C40 109.3(14) . . ?
 C42 O17 K3 110.9(18) . . ?
 C43 O17 K3 114(2) . . ?
 C43 O17 C42 108.8(13) . . ?
 C44 O18 K3 115(2) . . ?
 C44 O18 C45 108.0(13) . . ?
 C45 O18 K3 128.8(19) . . ?
 C53 C52 H52 118.2 . . ?
 N2 C52 H52 118.2 . . ?
 N2 C52 C53 123.6(11) . . ?
 C52 C53 H53 120.5 . . ?
 C52 C53 C54 119.0(10) . . ?
 C54 C53 H53 120.5 . . ?
 C53 C54 H54 120.9 . . ?
 C53 C54 C55 118.3(10) . . ?
 C55 C54 H54 120.9 . . ?
 C54 C55 H55 120.8 . . ?
 C56 C55 C54 118.4(10) . . ?
 C56 C55 H55 120.8 . . ?
 C55 C56 H56 118.1 . . ?
 N2 C56 C55 123.8(10) . . ?
 N2 C56 H56 118.1 . . ?
 C56 N2 C52 116.9(11) . . ?
 C53A C52A H52A 118.1 . . ?
 N2A C52A H52A 118.1 . . ?
 N2A C52A C53A 123.7(17) . . ?
 C52A C53A H53A 120.5 . . ?
 C52A C53A C54A 119.0(16) . . ?
 C54A C53A H53A 120.5 . . ?
 C53A C54A H54A 120.8 . . ?
 C53A C54A C55A 118.3(15) . . ?
 C55A C54A H54A 120.8 . . ?
 C54A C55A H55A 121.1 . . ?
 C56A C55A C54A 117.9(16) . . ?
 C56A C55A H55A 121.1 . . ?
 C55A C56A H56A 118.0 . . ?
 N2A C56A C55A 124.1(17) . . ?
 N2A C56A H56A 118.0 . . ?
 C56A N2A C52A 116.4(16) . . ?
 C58 C57 H57 118.4 . . ?
 N3 C57 H57 118.4 . . ?
 N3 C57 C58 123.3(10) . . ?
 C57 C58 H58 120.8 . . ?
 C59 C58 C57 118.4(10) . . ?
 C59 C58 H58 120.8 . . ?
 C58 C59 H59 120.7 . . ?
 C60 C59 C58 118.6(10) . . ?
 C60 C59 H59 120.7 . . ?
 C59 C60 H60 120.8 . . ?
 C61 C60 C59 118.4(10) . . ?
 C61 C60 H60 120.8 . . ?
 C60 C61 H61 118.1 . . ?
 N3 C61 C60 123.9(10) . . ?
 N3 C61 H61 118.1 . . ?
 C61 N3 C57 117.4(11) . . ?

loop_
  _geom_torsion_atom_site_label_1
  _geom_torsion_atom_site_label_2
  _geom_torsion_atom_site_label_3
  _geom_torsion_atom_site_label_4
  _geom_torsion
  _geom_torsion_site_symmetry_1
  _geom_torsion_site_symmetry_2
  _geom_torsion_site_symmetry_3
  _geom_torsion_site_symmetry_4
  _geom_torsion_publ_flag
 C2 C1 C62 C1 0.2(12) . . . 6_565 ?
 C2 C1 C62 V1 -63.0(6) . . . . ?
 C3 C3 C4 C5 0.2(8) 6_565 . . . ?
 C3 C3 C4 K1 -73.7(2) 6_565 . . . ?
 C3 C3 C4 V2 63.7(3) 6_565 . . . ?
 C3 C4 C5 C4 -0.3(13) . . . 6_565 ?
 C3 C4 C5 K1 -69.6(6) . . . . ?
 C3 C4 C5 V2 63.5(6) . . . . ?
 C62 C1 C2 C2 -0.1(7) . . . 6_565 ?
 C62 C1 C2 V1 63.3(6) . . . . ?
 K1 C3 C4 C5 73.9(7) . . . . ?
 K1 C3 C4 V2 137.4(3) . . . . ?
 K1 C4 C5 C4 69.3(8) . . . 6_565 ?
 K1 C4 C5 V2 133.1(3) . . . . ?
 V1 C1 C2 C2 -63.4(2) . . . 6_565 ?
 V1 C1 C62 C1 63.2(7) . . . 6_565 ?
 V2 C3 C4 C5 -63.6(7) . . . . ?
 V2 C3 C4 K1 -137.4(3) . . . . ?
 V2 C4 C5 C4 -63.8(8) . . . 6_565 ?
 V2 C4 C5 K1 -133.1(3) . . . . ?
 C6 C7 O2 C8 -170(3) . . . . ?
 C6 C7 O2 K2 -42(4) . . . . ?
 C7 C6 O1 C17 -176(3) . . . . ?
 C7 C6 O1 K2 -54(3) . . . . ?
 C8 C9 O3 C10 -169(3) . . . . ?
 C8 C9 O3 K2 45(5) . . . . ?
 C9 C8 O2 C7 -176(3) . . . . ?
 C9 C8 O2 K2 54(3) . . . . ?
 C10 C11 O4 C12 -173(4) . . . . ?
 C10 C11 O4 K2 -28(5) . . . . ?
 C11 C10 O3 C9 153(4) . . . . ?
 C11 C10 O3 K2 -57(4) . . . . ?
 C12 C13 O5 C14 -171(3) . . . . ?
 C12 C13 O5 K2 48(5) . . . . ?
 C13 C12 O4 C11 -176(4) . . . . ?
 C13 C12 O4 K2 37(6) . . . . ?
 C14 C15 O6 C16 178(4) . . . . ?
 C14 C15 O6 K2 -44(5) . . . . ?
 C15 C14 O5 C13 172(4) . . . . ?
 C15 C14 O5 K2 -42(4) . . . . ?
 C16 C17 O1 C6 -165(3) . . . . ?
 C16 C17 O1 K2 69(3) . . . . ?
 C17 C16 O6 C15 165(4) . . . . ?
 C17 C16 O6 K2 28(4) . . . . ?
 C18 C19 O8 K1 77(4) . . . . ?
 C18 C19 O8 C20 -165(4) . . . . ?
 C19 C18 O7 K1 7(3) . . . . ?
 C19 C18 O7 C29 -167(3) . . . . ?
 C20 C21 O9 K1 -30(3) . . . . ?
 C20 C21 O9 C22 -174(2) . . . . ?
 C21 C20 O8 K1 -62(2) . . . . ?
 C21 C20 O8 C19 -168(2) . . . . ?
 C22 C23 O10 K1 63.9(19) . . . . ?
 C22 C23 O10 C24 180(2) . . . . ?
 C23 C22 O9 K1 52(2) . . . . ?
 C23 C22 O9 C21 -164(2) . . . . ?
 C24 C25 O11 K1 -16(3) . . . . ?
 C24 C25 O11 C26 -138(3) . . . . ?
 C25 C24 O10 K1 -59(3) . . . . ?
 C25 C24 O10 C23 -178(3) . . . . ?
 C26 C27 O12 K1 72(2) . . . . ?
 C26 C27 O12 C28 -155(2) . . . . ?
 C27 C26 O11 K1 81.7(19) . . . . ?
 C27 C26 O11 C25 -152(2) . . . . ?
 C28 C29 O7 K1 16(4) . . . . ?
 C28 C29 O7 C18 -170(3) . . . . ?
 C29 C28 O12 K1 -19(3) . . . . ?
 C29 C28 O12 C27 -157(3) . . . . ?
 C30 C31 C32 C33 0.0(3) . . . . ?
 C31 C30 N1 K1 169(2) . . . . ?
 C31 C30 N1 C34 0.0(2) . . . . ?
 C31 C32 C33 C34 0.0(4) . . . . ?
 C32 C33 C34 N1 0.0(5) . . . . ?
 C33 C34 N1 K1 -168(3) . . . . ?
 C33 C34 N1 C30 0.0(4) . . . . ?
 N1 C30 C31 C32 0.0(3) . . . . ?
 O1 C6 C7 O2 63(4) . . . . ?
 O2 C8 C9 O3 -64(4) . . . . ?
 O3 C10 C11 O4 56(5) . . . . ?
 O4 C12 C13 O5 -52(6) . . . . ?
 O5 C14 C15 O6 58(5) . . . . ?
 O6 C16 C17 O1 -65(4) . . . . ?
 O7 C18 C19 O8 -67(5) . . . . ?
 O8 C20 C21 O9 60(3) . . . . ?
 O9 C22 C23 O10 -78(3) . . . . ?
 O10 C24 C25 O11 56(4) . . . . ?
 O11 C26 C27 O12 -93(2) . . . . ?
 O12 C28 C29 O7 4(5) . . . . ?
 K3 C35 C36 O14 -19(2) . . . . ?
 K3 C35 O13 C46 106(2) . . . . ?
 K3 C39 C40 O16 -32(3) . . . . ?
 K3 C39 O15 C38 119(3) . . . . ?
 K3 C46 O13 C35 -104(2) . . . . ?
 K3 C47 C48 C49 -71.8(7) . . . . ?
 K3 C47 C51 C50 66.7(19) . . . . ?
 K3 C48 C49 C50 -75(2) . . . . ?
 K3 C49 C50 C51 -72.2(14) . . . . ?
 K3 C50 C51 C47 -67.0(12) . . . . ?
 C35 C36 O14 K3 27(3) . . . . ?
 C35 C36 O14 C37 -177(3) . . . . ?
 C36 C35 O13 K3 70(3) . . . . ?
 C36 C35 O13 C46 176(3) . . . . ?
 C37 C38 O15 K3 -59(3) . . . . ?
 C37 C38 O15 C39 -172(3) . . . . ?
 C38 C37 O14 K3 -21(4) . . . . ?
 C38 C37 O14 C36 -176(3) . . . . ?
 C39 C40 O16 K3 45(4) . . . . ?
 C39 C40 O16 C41 174(3) . . . . ?
 C40 C39 O15 K3 79(3) . . . . ?
 C40 C39 O15 C38 -162(3) . . . . ?
 C41 C42 O17 K3 -56(3) . . . . ?
 C41 C42 O17 C43 178(3) . . . . ?
 C42 C41 O16 K3 -51(4) . . . . ?
 C42 C41 O16 C40 -180(3) . . . . ?
 C43 C44 O18 K3 44(5) . . . . ?
 C43 C44 O18 C45 -164(3) . . . . ?
 C44 C43 O17 K3 71(3) . . . . ?
 C44 C43 O17 C42 -164(3) . . . . ?
 C45 C46 O13 K3 -77(3) . . . . ?
 C45 C46 O13 C35 179(3) . . . . ?
 C46 C45 O18 K3 -18(4) . . . . ?
 C46 C45 O18 C44 -165(3) . . . . ?
 C47 C48 C49 K3 75(2) . . . . ?
 C47 C48 C49 C50 0.0(5) . . . . ?
 C48 C47 C51 K3 -66.7(19) . . . . ?
 C48 C47 C51 C50 0.0(2) . . . . ?
 C48 C49 C50 K3 72.1(14) . . . . ?
 C48 C49 C50 C51 0.0(4) . . . . ?
 C49 C50 C51 K3 67.0(13) . . . . ?
 C49 C50 C51 C47 0.0(2) . . . . ?
 C51 C47 C48 K3 71.8(7) . . . . ?
 C51 C47 C48 C49 0.0(4) . . . . ?
 O13 C35 C36 O14 -71(3) . . . . ?
 O14 C37 C38 O15 52(4) . . . . ?
 O15 C39 C40 O16 -86(4) . . . . ?
 O16 C41 C42 O17 73(4) . . . . ?
 O17 C43 C44 O18 -73(4) . . . . ?
 O18 C45 C46 K3 12(3) . . . . ?
 O18 C45 C46 O13 65(4) . . . . ?
 C52 C53 C54 C55 0.0(3) . . . . ?
 C53 C52 N2 C56 0.1(7) . . . . ?
 C53 C54 C55 C56 0.0(6) . . . . ?
 C54 C55 C56 N2 0.0(9) . . . . ?
 C55 C56 N2 C52 -0.1(9) . . . . ?
 N2 C52 C53 C54 0.0(3) . . . . ?
 C52A C53A C54A C55A -1(6) . . . . ?
 C53A C52A N2A C56A -7(6) . . . . ?
 C53A C54A C55A C56A -5(5) . . . . ?
 C54A C55A C56A N2A 6(6) . . . . ?
 C55A C56A N2A C52A 0(6) . . . . ?
 N2A C52A C53A C54A 7(6) . . . . ?
 C57 C58 C59 C60 0.0(3) . . . . ?
 C58 C57 N3 C61 -0.2(7) . . . . ?
 C58 C59 C60 C61 0.2(6) . . . . ?
 C59 C60 C61 N3 -0.4(9) . . . . ?
 C60 C61 N3 C57 0.4(9) . . . . ?
 N3 C57 C58 C59 0.1(3) . . . . ?

_shelx_res_file
;
TITL 1_a.res in C2/m
    1.res
    created by SHELXL-2019/3 at 13:31:27 on 30-Oct-2024
REM Old TITL 1 in C2/m
REM SHELXT solution in C2/m
REM R1 0.216, Rweak 0.016, Alpha 0.063, Orientation as input
REM Formula found by SHELXT: C9 O10 K3 V2 Sb5
CELL 1.54178 18.5786 17.5274 24.1019 90 94.212 90
ZERR 2 0.0002 0.0002 0.0002 0 0.001 0
LATT 7
SYMM -X,+Y,-Z
SFAC C H K N O Sb V
UNIT 240 360 10 14 60 20 8
EQIV $1 +X,1-Y,+Z
DANG 2.2701 0.02 C30 C34
FLAT 0.01 C32 C30 N1 C33 C31 C34
DFIX 1.43 0.01 O4 C11 O4 C12 O5 C13 O5 C14 O6 C15 O6 C16 C17 C16 O1 C17 O1 =
 C6 O2 C7 O2 C8
DFIX 1.39 0.01 O7 C29 O7 C18 O12 C28 O12 C27 O11 C26 O11 C25 O10 C24 O10 =
 C23 O9 C22 O9 C21 O8 C20 O8 C19
DFIX 1.3872 0.01 C31 C30 C34 C33
DFIX 1.54 0.01 C19 C18 C29 C28 C27 C26 C25 C24 C23 C22 C21 C20
DFIX 1.43 0.01 O17 C43 O17 C42 O18 C44 O18 C45 O13 C46 O13 C35 O14 C36 O14 =
 C37 O15 C38 O15 C39 O16 C40 O16 C41
DFIX 1.54 0.01 C9 C8 C11 C10 C13 C12 C15 C14 C17 C16 C7 C6
DFIX 1.3852 0.01 C33 C32 C32 C31 C54 C53 C55 C54 C59 C58 C60 C59
DFIX 1.3288 0.01 N1 C30 N1 C34 N3 C57 N3 C61 N2 C56 N2 C52
DANG 2.7848 0.04 N1 C32 N2A C54A C54 N2 C59 N3
DANG 2.336 0.02 C9 C10 C11 C12 C13 C14 C15 C16 C17 C6 C7 C8
DANG 2.3942 0.02 N1 C33 N1 C31 N2 C55 N2 C58 N3 C60 N3 C58
DANG 2.336 0.02 C29 C18 C19 C20 C21 C22 C23 C24 C25 C26 C27 C28
DANG 2.3815 0.02 C33 C31 C60 C58 C55 C53
DANG 2.3818 0.02 C32 C34 C32 C30 C59 C57 C59 C61 C54 C52 C54 C56
SIMU 0.01 0.02 2 C6 > C17 K2 O1 > O6
DFIX 1.54 0.01 C44 C43 C46 C45 C36 C35 C38 C37 C40 C39 C42 C41
DANG 2.7076 0.02 C31 C34 C30 C33 C57 C60 C58 C61 C55 C52 C53 C56
SIMU 0.01 0.02 3 C3 > C5 K1 C18 > C34 O7 > O12 N1
DANG 2.336 0.02 C44 C45 C46 C35 C36 C37 C38 C39 C40 C41 C42 C43
DFIX 1.42 0.01 C51 C47 C48 C47 C49 C48 C50 C49 C51 C50
SADI 0.02 C47 C49 C48 C50 C49 C51 C50 C47 C51 C48
SIMU 0.01 0.02 2 K3 C35 > C51 O13 > O18
DFIX 1.3872 0.01 C61 C60 C58 C57 C56 C55 C53 C52
SIMU 0.01 0.02 2 C57 > N3
DANG 2.2701 0.02 C57 C61 C56 C52
FLAT 0.01 C57 C58 C59 C60 C61 N3
FLAT 0.01 C52 C53 C54 C55 C56 N2
SIMU 0.01 0.02 2 C52 > N2A
RIGU 0.01 0.02 C52 > N2A
ISOR 0.01 0.02 C55A N2A C52A C56A C53A C54A C56 N2 C52 C53 C55 C54
FLAT 0.01 C50 C51 C47 C49 C48
SIMU 0.01 0.02 2 C2 C1 C62
ISOR 0.01 0.02 C2 C1 C62 C5 C4 C3
SADI 0.02 K3 O14 K3 O15 K3 O16 K3 O17 K3 O18 K3 O13
ISOR 0.01 0.02 K2

L.S. 10 0 0
PLAN  1
SIZE 0.1 0.12 0.13
TEMP -123.15(10)
CONF
FREE K2 C17
CONN 22 K3
CONN 20 K1
FREE K1 C29_$1
FREE K1 C29
FREE K1 H19a_$1
FREE K1 H19a
FREE K1 C19_$1
FREE K1 C19
FREE K1 C20_$1
FREE K1 C20
list 4
MORE -1
BOND $H
fmap 2 53
acta
REM <olex2.extras>
REM <HklSrc "%.\\1.hkl">
REM </olex2.extras>

WGHT    0.138500  137.296692
FVAR       0.08568   0.53861
C1    1   -0.140038    0.565037    0.823592    11.00000    0.04102    0.05587 =
         0.03769   -0.00421    0.02591    0.00946
AFIX   3
H1    2   -0.150128    0.615607    0.814322    11.00000   -1.20000
AFIX   0
C2    1   -0.093402    0.539900    0.868957    11.00000    0.05355    0.06612 =
         0.02502   -0.01441    0.02738   -0.00097
AFIX   3
H2    2   -0.067142    0.570930    0.894377    11.00000   -1.20000
AFIX   0
C3    1    0.190378    0.540252    0.710230    11.00000    0.04273    0.07185 =
         0.05305   -0.00700    0.02728   -0.01195
AFIX   3
H3    2    0.215218    0.571482    0.736330    11.00000   -1.20000
AFIX   0
C4    1    0.146341    0.563984    0.663899    11.00000    0.04927    0.05749 =
         0.05004    0.01034    0.04002   -0.00618
AFIX   3
H4    2    0.137181    0.614504    0.653869    11.00000   -1.20000
AFIX   0
C5    1    0.118864    0.500000    0.635272    10.50000    0.04459    0.06522 =
         0.04143    0.00000    0.03086    0.00000
AFIX   3
H5    2    0.087724    0.500000    0.603242    10.50000   -1.20000
AFIX   0
C62   1   -0.168957    0.500000    0.795262    10.50000    0.03417    0.05447 =
         0.04150    0.00000    0.02285    0.00000
AFIX   3
H62   2   -0.200707    0.500000    0.763602    10.50000   -1.20000
AFIX   0
K1    3    0.296490    0.500000    0.614304    10.50000    0.05173    0.06922 =
         0.02682    0.00000    0.00671    0.00000
SB1   6    0.077490    0.581785    0.819755    11.00000    0.03594    0.05308 =
         0.06287   -0.01945    0.01722   -0.00628
SB2   6   -0.014947    0.628994    0.727927    11.00000    0.04628    0.04171 =
         0.04060    0.00274    0.02275    0.00122
SB3   6   -0.066917    0.500000    0.671267    10.50000    0.03680    0.05888 =
         0.01509    0.00000    0.00733    0.00000
V1    7   -0.047171    0.500000    0.789460    10.50000    0.02733    0.03971 =
         0.01040    0.00000    0.01239    0.00000
V2    7    0.075471    0.500000    0.721459    10.50000    0.02837    0.03270 =
         0.02487    0.00000    0.01899    0.00000

PART -1
C6    1    0.172058    0.673813    1.001381    10.25000    0.06270    0.05872 =
         0.03699    0.00609    0.02676    0.00437
AFIX  23
H6A   2    0.183483    0.725187    1.016665    10.25000   -1.20000
H6B   2    0.178181    0.674346    0.960924    10.25000   -1.20000
AFIX   0
C7    1    0.221394    0.613356    1.030706    10.25000    0.06114    0.06302 =
         0.03792    0.00628    0.02230    0.00311
AFIX  23
H7A   2    0.272461    0.627597    1.027372    10.25000   -1.20000
H7B   2    0.212832    0.612022    1.070755    10.25000   -1.20000
AFIX   0
C8    1    0.246074    0.482945    1.040910    10.25000    0.06331    0.06966 =
         0.04664    0.00457    0.01920    0.01219
AFIX  23
H8A   2    0.227149    0.480955    1.078224    10.25000   -1.20000
H8B   2    0.298264    0.494878    1.045346    10.25000   -1.20000
AFIX   0
C9    1    0.233459    0.406321    1.010542    10.25000    0.07257    0.06906 =
         0.04922    0.00071    0.01445    0.01375
AFIX  23
H9A   2    0.248927    0.409580    0.972172    10.25000   -1.20000
H9B   2    0.261151    0.365159    1.030494    10.25000   -1.20000
AFIX   0
C10   1    0.142282    0.316193    0.991851    10.25000    0.09578    0.07309 =
         0.04668   -0.00489    0.00998    0.00173
AFIX  23
H10A  2    0.181240    0.279622    1.003164    10.25000   -1.20000
H10B  2    0.135707    0.315459    0.950719    10.25000   -1.20000
AFIX   0
C11   1    0.071954    0.288546    1.015312    10.25000    0.10143    0.07828 =
         0.04681   -0.00509    0.01257   -0.00829
AFIX  23
H11A  2    0.056833    0.238637    0.999135    10.25000   -1.20000
H11B  2    0.077952    0.283679    1.056314    10.25000   -1.20000
AFIX   0
C12   1   -0.045650    0.332197    1.023901    10.25000    0.09953    0.08781 =
         0.04025    0.00029    0.02060   -0.02147
AFIX  23
H12A  2   -0.036211    0.334577    1.064828    10.25000   -1.20000
H12B  2   -0.061223    0.279503    1.014335    10.25000   -1.20000
AFIX   0
C13   1   -0.108407    0.386518    1.007012    10.25000    0.09613    0.09680 =
         0.04276    0.00335    0.02411   -0.02141
AFIX  23
H13A  2   -0.125176    0.380466    0.967312    10.25000   -1.20000
H13B  2   -0.149546    0.378885    1.030300    10.25000   -1.20000
AFIX   0
C14   1   -0.127783    0.517789    1.011978    10.25000    0.08103    0.09988 =
         0.03689    0.00079    0.03008   -0.01035
AFIX  23
H14A  2   -0.168116    0.503140    1.034440    10.25000   -1.20000
H14B  2   -0.147089    0.519393    0.972602    10.25000   -1.20000
AFIX   0
C15   1   -0.103876    0.598980    1.029117    10.25000    0.07237    0.09576 =
         0.03326   -0.00522    0.02571   -0.00366
AFIX  23
H15A  2   -0.144145    0.635575    1.022295    10.25000   -1.20000
H15B  2   -0.086935    0.600766    1.069011    10.25000   -1.20000
AFIX   0
C16   1   -0.021015    0.692242    1.006487    10.25000    0.06681    0.07784 =
         0.03307   -0.01338    0.02370    0.00594
AFIX  23
H16A  2   -0.015661    0.700793    1.047184    10.25000   -1.20000
H16B  2   -0.056282    0.729680    0.989969    10.25000   -1.20000
AFIX   0
C17   1    0.049740    0.702795    0.982499    10.25000    0.06736    0.06621 =
         0.03642   -0.00736    0.02018    0.00462
AFIX  23
H17A  2    0.045674    0.690415    0.942314    10.25000   -1.20000
H17B  2    0.066095    0.756328    0.987112    10.25000   -1.20000
AFIX   0

C18   1    0.382287    0.682352    0.660264    10.50000    0.09535    0.10800 =
         0.06834   -0.00258    0.02239   -0.00449
AFIX  23
H18A  2    0.423807    0.702566    0.641347    10.50000   -1.20000
H18B  2    0.374997    0.711658    0.694515    10.50000   -1.20000
AFIX   0
C19   1    0.312956    0.673027    0.621384    10.50000    0.09423    0.10467 =
         0.06419    0.00612    0.02189   -0.00044
AFIX  23
H19A  2    0.279416    0.648198    0.645874    10.50000   -1.20000
H19B  2    0.295348    0.726163    0.617101    10.50000   -1.20000
AFIX   0
C20   1    0.227158    0.658721    0.542375    10.50000    0.09427    0.10245 =
         0.05753    0.01310    0.02956    0.00401
AFIX  23
H20A  2    0.227660    0.711592    0.527955    10.50000   -1.20000
H20B  2    0.188140    0.654497    0.568059    10.50000   -1.20000
AFIX   0
C21   1    0.213913    0.601808    0.493734    10.50000    0.08883    0.10776 =
         0.05416    0.01347    0.02695    0.00738
AFIX  23
H21A  2    0.167300    0.613016    0.472746    10.50000   -1.20000
H21B  2    0.252838    0.606076    0.467970    10.50000   -1.20000
AFIX   0
C22   1    0.208468    0.470853    0.476315    10.50000    0.08654    0.11106 =
         0.04773   -0.00069    0.01707    0.00355
AFIX  23
H22A  2    0.255816    0.463159    0.460802    10.50000   -1.20000
H22B  2    0.172367    0.483868    0.445506    10.50000   -1.20000
AFIX   0
C23   1    0.185640    0.398439    0.506499    10.50000    0.08995    0.11315 =
         0.05855   -0.00967    0.02156   -0.00152
AFIX  23
H23A  2    0.148665    0.409404    0.532966    10.50000   -1.20000
H23B  2    0.167682    0.358337    0.480063    10.50000   -1.20000
AFIX   0
C24   1    0.248571    0.313439    0.566123    10.50000    0.09630    0.11356 =
         0.06323   -0.00974    0.02326   -0.00131
AFIX  23
H24A  2    0.231180    0.271892    0.540734    10.50000   -1.20000
H24B  2    0.210249    0.322156    0.591866    10.50000   -1.20000
AFIX   0
C25   1    0.313642    0.281579    0.601380    10.50000    0.10347    0.11549 =
         0.06683   -0.00031    0.02748   -0.00038
AFIX  23
H25A  2    0.298255    0.236337    0.622069    10.50000   -1.20000
H25B  2    0.350593    0.264747    0.576445    10.50000   -1.20000
AFIX   0
C26   1    0.419329    0.334041    0.641789    10.50000    0.10470    0.12085 =
         0.07494    0.00882    0.01520    0.00450
AFIX  23
H26A  2    0.440719    0.371074    0.616703    10.50000   -1.20000
H26B  2    0.441024    0.282760    0.638740    10.50000   -1.20000
AFIX   0
C27   1    0.415319    0.362339    0.701616    10.50000    0.09837    0.12009 =
         0.07209    0.00709    0.00866    0.00387
AFIX  23
H27A  2    0.369188    0.350644    0.717904    10.50000   -1.20000
H27B  2    0.457218    0.347611    0.727118    10.50000   -1.20000
AFIX   0
C28   1    0.446725    0.489381    0.718373    10.50000    0.09816    0.11853 =
         0.06844   -0.00010    0.00920   -0.00019
AFIX  23
H28A  2    0.499880    0.483690    0.720893    10.50000   -1.20000
H28B  2    0.430490    0.474378    0.755035    10.50000   -1.20000
AFIX   0
C29   1    0.430681    0.575402    0.711310    10.50000    0.09926    0.11554 =
         0.07044   -0.00372    0.01247   -0.00312
AFIX  23
H29A  2    0.411686    0.592941    0.746447    10.50000   -1.20000
H29B  2    0.477762    0.601098    0.708685    10.50000   -1.20000
AFIX   0
C30   1    0.427491    0.557598    0.507782    10.25000    0.13614    0.06307 =
         0.14098    0.00936    0.09323    0.01181
AFIX  43
H30   2    0.392188    0.596537    0.509689    10.25000   -1.20000
AFIX   0
C31   1    0.486039    0.571394    0.476784    10.25000    0.13624    0.06351 =
         0.14142    0.00951    0.09389    0.01175
AFIX  43
H31   2    0.490651    0.618574    0.457970    10.25000   -1.20000
AFIX   0
C32   1    0.537680    0.514868    0.473842    10.25000    0.13593    0.06323 =
         0.14115    0.00866    0.09460    0.01241
AFIX  43
H32   2    0.578500    0.522459    0.452949    10.25000   -1.20000
AFIX   0
C33   1    0.528622    0.447008    0.501983    10.25000    0.13629    0.06307 =
         0.14104    0.00891    0.09354    0.01191
AFIX  43
H33   2    0.562973    0.406987    0.500890    10.25000   -1.20000
AFIX   0
C34   1    0.467950    0.439174    0.531807    10.25000    0.13597    0.06350 =
         0.14136    0.00911    0.09432    0.01266
AFIX  43
H34   2    0.461756    0.392636    0.551092    10.25000   -1.20000
AFIX   0

K2    3    0.059149    0.502524    0.982007    10.25000    0.06093    0.03314 =
         0.02899    0.00248    0.01121    0.00486
N1    4    0.418043    0.492895    0.534975    10.25000    0.13467    0.06279 =
         0.14054    0.00877    0.09470    0.01268
O1    5    0.099763    0.652369    1.011774    10.25000    0.06277    0.05833 =
         0.03942    0.00180    0.02578    0.00334
O2    5    0.208436    0.539379    1.007175    10.25000    0.05976    0.06558 =
         0.04022    0.00587    0.02126    0.00908
O3    5    0.165616    0.392915    1.009740    10.25000    0.08528    0.06946 =
         0.04977   -0.00728    0.00494    0.00813
O4    5    0.020644    0.346570    0.999158    10.25000    0.10253    0.08066 =
         0.04307   -0.00170    0.01728   -0.01600
O5    5   -0.074540    0.458809    1.017446    10.25000    0.09212    0.10135 =
         0.04156    0.00406    0.02195   -0.01828
O6    5   -0.046460    0.616242    0.995027    10.25000    0.06750    0.08901 =
         0.03104   -0.01546    0.02256    0.00024
O7    5    0.384593    0.604057    0.668315    10.50000    0.09400    0.10429 =
         0.06255   -0.00331    0.02137   -0.00553
O8    5    0.292969    0.641523    0.570138    10.50000    0.09111    0.10302 =
         0.06158    0.00595    0.02821   -0.00089
O9    5    0.212869    0.528781    0.516051    10.50000    0.08418    0.10371 =
         0.04554    0.00563    0.02206    0.00415
O10   5    0.251392    0.379001    0.533638    10.50000    0.08538    0.10670 =
         0.05122   -0.00343    0.02670   -0.00265
O11   5    0.344140    0.334370    0.638847    10.50000    0.10021    0.12326 =
         0.07098    0.00880    0.01570   -0.00076
O12   5    0.419327    0.435685    0.680364    10.50000    0.09302    0.11715 =
         0.05780    0.00478    0.00943    0.00113
PART 0
K3    3    0.474332    0.500000    0.880725    10.50000    0.04633    0.08105 =
         0.03773    0.00000    0.02785    0.00000
PART -1
C35   1    0.614767    0.612382    0.844432    10.50000    0.09454    0.16542 =
         0.06798    0.03288    0.04509    0.02003
AFIX  23
H35A  2    0.619400    0.604484    0.885210    10.50000   -1.20000
H35B  2    0.644496    0.657346    0.836333    10.50000   -1.20000
AFIX   0
C36   1    0.646608    0.542364    0.816707    10.50000    0.07604    0.17046 =
         0.06259    0.02118    0.05215    0.01317
AFIX  23
H36A  2    0.635494    0.543762    0.775914    10.50000   -1.20000
H36B  2    0.699639    0.540483    0.824536    10.50000   -1.20000
AFIX   0
C37   1    0.639253    0.407792    0.821613    10.50000    0.08740    0.17617 =
         0.07241   -0.01017    0.03549    0.02368
AFIX  23
H37A  2    0.691102    0.402248    0.833616    10.50000   -1.20000
H37B  2    0.633886    0.405843    0.780466    10.50000   -1.20000
AFIX   0
C38   1    0.596037    0.342554    0.845959    10.50000    0.10027    0.17334 =
         0.08570   -0.02490    0.03079    0.02168
AFIX  23
H38A  2    0.609620    0.293375    0.829433    10.50000   -1.20000
H38B  2    0.607303    0.339659    0.886694    10.50000   -1.20000
AFIX   0
C39   1    0.480925    0.301458    0.863271    10.50000    0.10796    0.16769 =
         0.11594   -0.02758   -0.00112   -0.00770
AFIX  23
H39A  2    0.477821    0.315497    0.902810    10.50000   -1.20000
H39B  2    0.501026    0.249372    0.860712    10.50000   -1.20000
AFIX   0
C40   1    0.407867    0.309827    0.829314    10.50000    0.10124    0.16629 =
         0.12630   -0.02596   -0.01476   -0.01982
AFIX  23
H40A  2    0.414487    0.321446    0.789815    10.50000   -1.20000
H40B  2    0.378324    0.263057    0.831462    10.50000   -1.20000
AFIX   0
C41   1    0.310081    0.393784    0.825650    10.50000    0.07498    0.16274 =
         0.14031    0.00485   -0.00363   -0.02124
AFIX  23
H41A  2    0.275529    0.350701    0.823797    10.50000   -1.20000
H41B  2    0.319285    0.409243    0.787302    10.50000   -1.20000
AFIX   0
C42   1    0.280396    0.461310    0.857917    10.50000    0.06548    0.16231 =
         0.14217    0.02553    0.01359   -0.00534
AFIX  23
H42A  2    0.229425    0.470814    0.844832    10.50000   -1.20000
H42B  2    0.282293    0.449006    0.898087    10.50000   -1.20000
AFIX   0
C43   1    0.292466    0.590524    0.877780    10.50000    0.09541    0.15269 =
         0.14205    0.04031    0.02086    0.01718
AFIX  23
H43A  2    0.305901    0.590235    0.918296    10.50000   -1.20000
H43B  2    0.239439    0.594468    0.870634    10.50000   -1.20000
AFIX   0
C44   1    0.333428    0.651037    0.846536    10.50000    0.11334    0.15024 =
         0.13597    0.04570    0.01325    0.01240
AFIX  23
H44A  2    0.328810    0.639952    0.806154    10.50000   -1.20000
H44B  2    0.312285    0.701982    0.852444    10.50000   -1.20000
AFIX   0
C45   1    0.439515    0.720590    0.848273    10.50000    0.12276    0.13055 =
         0.10636    0.05897    0.00686    0.00417
AFIX  23
H45A  2    0.428031    0.765004    0.871415    10.50000   -1.20000
H45B  2    0.427307    0.731734    0.808423    10.50000   -1.20000
AFIX   0
C46   1    0.517053    0.692165    0.860081    10.50000    0.11651    0.13465 =
         0.09268    0.04843    0.02081    0.01503
AFIX  23
H46A  2    0.549721    0.735820    0.854954    10.50000   -1.20000
H46B  2    0.523111    0.677592    0.899835    10.50000   -1.20000
AFIX   0
C47   1    0.542631    0.547005    0.994792    10.25000    0.03350    0.03187 =
         0.02398   -0.00631    0.01896   -0.01661
AFIX  43
H47   2    0.581383    0.582266    0.994057    10.25000   -1.20000
AFIX   0
C48   1    0.547962    0.466471    0.990164    10.25000    0.03372    0.03463 =
         0.02454   -0.00267    0.01821   -0.01875
AFIX  43
H48   2    0.590920    0.438408    0.985777    10.25000   -1.20000
AFIX   0
C49   1    0.477993    0.435284    0.993236    10.25000    0.03682    0.03406 =
         0.02803    0.00046    0.01780   -0.01884
AFIX  43
H49   2    0.465796    0.382668    0.991291    10.25000   -1.20000
AFIX   0
C50   1    0.429373    0.496518    0.999729    10.25000    0.03751    0.03204 =
         0.02896   -0.00294    0.01836   -0.01693
AFIX  43
H50   2    0.378875    0.492059    1.002876    10.25000   -1.20000
AFIX   0
C51   1    0.469284    0.565541    1.000704    10.25000    0.03635    0.03307 =
         0.02672   -0.00505    0.01890   -0.01596
AFIX  43
H51   2    0.450245    0.615395    1.004625    10.25000   -1.20000
AFIX   0
O13   5    0.541552    0.629854    0.828409    10.50000    0.10896    0.15385 =
         0.08155    0.03921    0.03729    0.01995
O14   5    0.613326    0.478304    0.840396    10.50000    0.07839    0.17895 =
         0.05988    0.00457    0.03815    0.02281
O15   5    0.520622    0.355913    0.834192    10.50000    0.11772    0.17561 =
         0.10496   -0.02921    0.01243    0.00564
O16   5    0.375865    0.372782    0.856340    10.50000    0.08136    0.16481 =
         0.13021   -0.01865   -0.02136   -0.03466
O17   5    0.322520    0.527909    0.849398    10.50000    0.08163    0.15752 =
         0.14625    0.04027    0.02629    0.01465
O18   5    0.408003    0.651125    0.866119    10.50000    0.12697    0.13804 =
         0.12277    0.06019    0.00289    0.00135

SAME 0.02 0.02 C52A > N2A
PART 1
C52   1    0.212194    0.875849    0.651191    21.00000    0.09445    0.09645 =
         0.09998   -0.00809    0.01514   -0.01070
AFIX  43
H52   2    0.228300    0.915895    0.628604    21.00000   -1.20000
AFIX   0
C53   1    0.256465    0.853280    0.696684    21.00000    0.08501    0.09241 =
         0.09332   -0.01462    0.01639   -0.01240
AFIX  43
H53   2    0.301806    0.877329    0.704981    21.00000   -1.20000
AFIX   0
C54   1    0.233809    0.795084    0.730037    21.00000    0.08427    0.08859 =
         0.08856   -0.01594    0.01492   -0.00651
AFIX  43
H54   2    0.263152    0.778307    0.761630    21.00000   -1.20000
AFIX   0
C55   1    0.167175    0.761868    0.716173    21.00000    0.08218    0.08329 =
         0.08621   -0.01204    0.01760   -0.01044
AFIX  43
H55   2    0.149714    0.721770    0.738057    21.00000   -1.20000
AFIX   0
C56   1    0.126640    0.788589    0.669598    21.00000    0.08595    0.09327 =
         0.09360   -0.00632    0.01463   -0.01115
AFIX  43
H56   2    0.081007    0.765672    0.660286    21.00000   -1.20000
AFIX   0
N2    4    0.147906    0.844452    0.637172    21.00000    0.09576    0.09935 =
         0.10114   -0.00451    0.01154   -0.00846

PART 2
C52A  1    0.221333    0.910921    0.665711   -21.00000    0.09248    0.09729 =
         0.09651   -0.01182    0.01407   -0.01101
AFIX  43
H52A  2    0.253737    0.947794    0.652916   -21.00000   -1.20000
AFIX   0
C53A  1    0.248777    0.855058    0.700867   -21.00000    0.08472    0.09234 =
         0.09263   -0.01477    0.01589   -0.01128
AFIX  43
H53A  2    0.297660    0.856870    0.715456   -21.00000   -1.20000
AFIX   0
C54A  1    0.204274    0.795974    0.714815   -21.00000    0.08502    0.09029 =
         0.08933   -0.01374    0.01555   -0.00815
AFIX  43
H54A  2    0.222006    0.756043    0.738723   -21.00000   -1.20000
AFIX   0
C55A  1    0.132759    0.796445    0.692933   -21.00000    0.08618    0.09285 =
         0.09101   -0.00878    0.01549   -0.01216
AFIX  43
H55A  2    0.101417    0.754903    0.698933   -21.00000   -1.20000
AFIX   0
C56A  1    0.108794    0.859481    0.662119   -21.00000    0.09275    0.09767 =
         0.09700   -0.00816    0.01408   -0.00796
AFIX  43
H56A  2    0.058992    0.862118    0.650126   -21.00000   -1.20000
AFIX   0
N2A   4    0.151277    0.916574    0.648288   -21.00000    0.09867    0.10245 =
         0.10210   -0.00885    0.01201   -0.00928

PART -1
C57   1   -0.014333    0.609000    0.517872    10.50000    0.12665    0.08568 =
         0.08106   -0.00145    0.02818    0.02253
AFIX  43
H57   2   -0.032758    0.562489    0.531283    10.50000   -1.20000
AFIX   0
C58   1    0.005181    0.665935    0.556033    10.50000    0.12140    0.08380 =
         0.06770   -0.00009    0.04507    0.02406
AFIX  43
H58   2    0.000275    0.658548    0.594621    10.50000   -1.20000
AFIX   0
C59   1    0.031971    0.733764    0.536553    10.50000    0.12914    0.07651 =
         0.07418   -0.00390    0.03598    0.01643
AFIX  43
H59   2    0.045839    0.774014    0.561488    10.50000   -1.20000
AFIX   0
C60   1    0.038102    0.741660    0.480084    10.50000    0.12691    0.07121 =
         0.07092    0.00476    0.03948    0.01151
AFIX  43
H60   2    0.056401    0.787376    0.465295    10.50000   -1.20000
AFIX   0
C61   1    0.017001    0.681522    0.445640    10.50000    0.12632    0.08086 =
         0.06687    0.00139    0.03389    0.01159
AFIX  43
H61   2    0.021072    0.687366    0.406810    10.50000   -1.20000
AFIX   0
N3    4   -0.008548    0.616250    0.463506    10.50000    0.12912    0.08856 =
         0.07705   -0.00457    0.01984    0.01891
HKLF 4


REM  1_a.res in C2/m
REM wR2 = 0.2338, GooF = S = 1.058, Restrained GooF = 1.027 for all data
REM R1 = 0.0853 for 7556 Fo > 4sig(Fo) and 0.0885 for all 8109 data
REM 854 parameters refined using 1207 restraints

END

WGHT      0.1385    137.3033

REM Highest difference peak  1.827,  deepest hole -2.180,  1-sigma level  0.234
Q1    1   0.0188  0.6236  0.7451  11.00000  0.05    1.83
;
_shelx_res_checksum                80462
_shelx_hkl_file
;
   0   0  -3    1.03    0.27
   0   0  -4  322.29   26.42
   0   0  -5   20.65    1.96
   0   0  -6 4941.07  402.43
   0   0  -7 2362.78  192.62
   0   0  -8   10.45    1.24
   0   0   9  716.59   55.95
   0   0  -9  657.19   55.71
   0   0  10   58.25    4.98
   0   0 -10   48.59    4.59
   0   0  11 2054.32  160.13
   0   0 -11 1908.32  159.74
   0   0 -12  213.19   15.34
   0   0  12  173.66   15.10
   0   0 -12  162.76   14.65
   0   0  13  684.88   58.25
   0   0 -13  661.06   57.68
   0   0  14   74.46    6.82
   0   0  14   78.06    6.85
   0   0  15  867.09   75.04
   0   0  15  894.09   75.04
   0   0  16   10.00    1.21
   0   0  16    8.36    1.18
   0   0  17   52.12    4.80
   0   0  17   55.68    4.80
   0   0  18  855.10   67.34
   0   0  18  791.45   67.31
   0   0  19    1.90    0.97
   0   0  19    0.33    0.85
   0   0  20  968.43   76.25
   0   0  20  896.11   76.22
   0   0  21   30.98    3.14
   0   0  22  211.28   17.42
   0   0  22  203.28   17.36
   0   0  23    5.04    1.27
   0   0  23    5.28    1.27
   0   0  24    1.72    1.09
   0   0  24    2.84    1.12
   0   0  25    4.53    1.21
   0   0  25    4.44    1.18
   0   0  26   13.68    1.84
   0   0  26   14.10    1.81
   0   0  27    3.44    1.06
   0   0  27    2.66    1.03
   0   0  28    3.05    0.97
   0   0  28    1.72    0.91
   0   0  29    4.32    0.88
   0   0  29    4.44    0.85
   0   2   0 4455.96  362.78
   0  -2   1   57.64    4.89
   0   2  -1   58.73    4.89
   0   2   1   65.25    4.89
   0   2  -1   54.90    4.92
   0  -2   1   53.75    4.89
   0  -2   2  815.39   62.75
   0   2  -2  868.06   62.75
   0   2  -2  667.82   62.75
   0  -2   2  718.31   62.75
   0  -2   3   84.88    7.13
   0  -2   3   71.81    7.16
   0  -2   4   24.10    2.36
   0  -2   4   20.81    2.39
   0   2  -5   13.38    1.42
   0  -2   5    9.84    1.33
   0  -2   6 1387.40  110.79
   0  -2  -6  984.77  110.73
   0  -2   7   71.87    6.43
   0  -2  -7   54.84    6.40
   0  -2   8  128.79   10.63
   0   2  -8  163.03   10.81
   0   2  -9   31.04    2.72
   0  -2  -9   16.52    2.45
   0   2 -10  361.63   24.37
   0  -2 -10  233.27   24.10
   0   2 -11   11.35    1.72
   0  -2 -11    7.73    1.54
   0   2 -12   53.93    4.68
   0  -2 -12   36.42    4.35
   0   2  13   85.12    8.45
   0  -2 -13   83.76    8.52
   0  -2 -14  206.36   16.37
   0  -2  14  183.93   15.73
   0   2  14  166.26   15.64
   0  -2  14  194.25   15.64
   0   2  15  113.30   10.30
   0  -2  15  119.43   10.27
   0  -2  15  122.81   10.27
   0  -2  16    8.42    1.06
   0   2  16    6.31    1.09
   0  -2  16    6.79    1.03
   0   2  16    6.34    1.03
   0  -2  17    8.61    1.21
   0   2  17    9.45    1.33
   0  -2  17    9.96    1.21
   0   2  17    7.61    1.24
   0  -2  18  250.54   19.60
   0   2  18  237.31   19.69
   0  -2  18  233.27   19.60
   0   2  18  221.61   19.60
   0   2  19   11.17    1.63
   0  -2  19   12.95    1.51
   0   2  19    9.96    1.48
   0  -2  19    9.78    1.42
   0   2  20  255.19   21.56
   0   2  20  269.11   21.68
   0  -2  20  267.60   21.53
   0  -2  20  246.04   21.53
   0   2  21   31.74    3.29
   0  -2  21   33.40    3.26
   0   2  21   33.07    3.38
   0  -2  21   35.27    3.35
   0   2  22    0.97    1.21
   0  -2  22    0.48    0.94
   0   2  22    1.93    1.06
   0  -2  23    8.39    1.51
   0   2  23   12.17    1.81
   0  -2  23   12.35    1.69
   0   2  23   12.92    1.72
   0   2  24   62.69    5.83
   0  -2  24   61.09    5.74
   0   2  24   67.25    5.83
   0  -2  24   64.32    5.71
   0   2  25    3.41    1.21
   0  -2  25    2.36    1.03
   0   2  25    4.35    1.39
   0  -2  25    1.78    1.09
   0   2  26   86.27    7.58
   0  -2  26   82.07    7.43
   0  -2  26   85.43    7.49
   0   2  26   92.58    7.58
   0   2  27   -0.30    0.88
   0  -2  27    0.45    0.91
   0   2  27    1.42    1.06
   0  -2  27    0.69    0.82
   0  -2  28   24.43    2.39
   0  -2  28   21.74    2.23
   0   2  28   23.13    2.39
   0  -2  29    4.17    0.94
   0  -2  29    4.41    0.79
   0   2  29    4.68    0.91
   0  -4   0  178.46   17.51
   0   4   0  251.90   17.57
   0  -4  -1    7.76    1.03
   0   4  -1   10.78    1.21
   0   4  -2  367.64   28.57
   0   4  -2  365.89   28.66
   0  -4   2  313.56   28.51
   0  -4   3  238.55   21.35
   0   4   3  303.50   21.32
   0   4  -3  268.20   21.38
   0  -4   3  218.68   21.35
   0   4   4  442.77   31.13
   0   4  -4  380.78   31.22
   0  -4   4  345.36   31.19
   0  -4   4  324.85   31.22
   0  -4   5    0.66    0.33
   0   4  -5    1.00    0.60
   0  -4   5    0.33    0.60
   0   4  -6   27.99    2.57
   0  -4   6   20.47    2.54
   0  -4   6   24.94    2.54
   0  -4  -7  343.85   36.02
   0   4  -7  545.44   36.02
   0  -4   7  391.16   35.78
   0  -4   7  472.72   35.99
   0   4  -8   10.75    1.48
   0  -4   8   10.42    1.51
   0   4  -9 1587.30  106.14
   0  -4   9 1384.90  106.08
   0   4 -10  159.77   11.17
   0  -4  10  131.72   11.05
   0   4 -11 1809.13  120.91
   0  -4  11 1546.30  120.79
   0  -4 -12   56.56    7.04
   0  -4  12   72.41    6.95
   0  -4  13  268.36   23.07
   0  -4  13  283.70   22.98
   0  -4  13  267.60   23.01
   0  -4 -13  255.85   24.07
   0  -4  13  286.17   22.95
   0   4  13  261.62   23.07
   0   4 -14   12.26    1.96
   0  -4  14    8.45    1.18
   0  -4  14    8.33    1.00
   0   4  14    6.70    1.12
   0  -4  14    8.55    1.09
   0  -4 -14    8.82    1.81
   0  -4  14    9.45    1.09
   0   4  14    5.92    1.00
   0  -4  15    3.38    0.72
   0  -4  15    5.41    0.91
   0   4  15    5.44    0.97
   0  -4  15    3.32    0.75
   0   4  15    4.59    0.82
   0  -4  15    6.19    1.09
   0  -4  16    0.45    0.54
   0   4  16    0.30    0.82
   0  -4  16    0.69    0.63
   0   4  16    0.36    0.54
   0  -4  16    0.24    0.91
   0   4  17   37.05    3.65
   0  -4  17   40.52    3.59
   0  -4  17   40.40    3.62
   0  -4  18   14.74    1.60
   0   4  18   11.75    1.60
   0  -4  19    3.77    0.88
   0   4  19    1.93    0.91
   0  -4  20    2.20    0.88
   0   4  20    1.57    0.88
   0  -4  21   28.90    2.81
   0   4  21   27.96    2.96
   0  -4  22  232.54   19.81
   0   4  22  246.70   19.99
   0  -4  23   44.57    4.29
   0   4  23   51.58    4.53
   0  -4  24  238.91   20.44
   0   4  24  258.36   20.65
   0  -4  25   14.13    1.66
   0   4  25   13.74    1.81
   0  -4  26  152.28   13.11
   0  -4  26  158.50   13.01
   0  -4  27    3.74    0.82
   0  -4  27    2.87    1.06
   0  -4  28   29.41    2.69
   0   4  28   30.14    2.72
   0  -4  28   24.73    2.45
   0  -4  29   39.77    3.56
   0  -6   0  395.97   35.09
   0  -6   0  458.62   35.15
   0  -6  -1  181.75   14.19
   0  -6   1  161.31   14.19
   0  -6   1  178.61   14.19
   0  -6  -1  154.42   14.04
   0  -6   2    2.48    0.79
   0  -6   2    8.55    1.18
   0  -6   3 1641.96  140.02
   0  -6   3 1595.22  139.96
   0   6  -3 2028.66  140.29
   0  -6   4   13.62    1.72
   0   6  -4   11.05    1.57
   0  -6   4   11.32    1.63
   0  -6   4   13.92    1.54
   0   6  -5  412.72   32.37
   0  -6   5  343.57   32.10
   0  -6   5  335.54   32.04
   0   6  -5  374.95   32.10
   0  -6   5  452.95   31.92
   0  -6   6  317.45   29.41
   0   6  -6  368.22   29.65
   0  -6   6  312.87   29.32
   0   6  -6  350.79   29.38
   0  -6   6  410.52   29.08
   0  -6  -6  295.08   29.68
   0  -6   7   87.93    8.58
   0  -6   7   78.33    8.42
   0   6  -7   99.47    8.58
   0  -6  -7   78.15    8.85
   0  -6   7  107.08    8.03
   0  -6   8  457.81   35.21
   0  -6   8  380.99   34.97
   0   6  -8  494.62   35.18
   0  -6  -8  350.01   35.39
   0  -6   9  583.88   46.11
   0   6  -9  623.01   46.08
   0  -6  10   19.81    2.57
   0  -6 -10   14.28    2.87
   0   6 -10   21.74    2.54
   0  -6  11  353.33   25.00
   0   6  11  286.59   24.07
   0  -6  11  288.35   23.95
   0  -6  11  270.71   23.92
   0   6 -11  374.47   24.94
   0  -6 -11  254.59   25.21
   0   6  12  184.86   16.28
   0  -6  12  194.62   16.16
   0  -6  12  187.13   16.12
   0  -6 -12  175.98   17.54
   0  -6  12  197.21   16.09
   0   6  13   26.39    2.96
   0  -6  13   24.79    2.87
   0  -6  13   34.24    2.90
   0  -6  13   25.06    2.78
   0   6  14  191.60   16.67
   0  -6  14  192.96   16.55
   0  -6  14  188.52   16.49
   0  -6  14  206.85   16.40
   0  -6  14  203.95   16.46
   0   6  15  237.37   20.99
   0  -6  15  250.30   20.90
   0  -6  15  246.46   20.84
   0  -6  15  251.75   20.71
   0  -6  15  262.74   20.78
   0   6  16  156.12   12.98
   0   6  16  143.01   13.08
   0  -6  16  147.87   13.01
   0  -6  16  149.99   12.92
   0  -6  16  156.09   12.80
   0  -6  16  160.58   12.86
   0   6  17  525.36   43.48
   0  -6  17  522.19   43.54
   0   6  17  522.79   43.60
   0  -6  17  532.76   43.30
   0  -6  17  531.15   43.36
   0   6  18  183.65   15.31
   0  -6  18  180.03   15.34
   0  -6  18  175.20   15.07
   0  -6  18  181.42   15.16
   0   6  18  189.78   15.46
   0  -6  19  108.04    9.69
   0   6  19  117.16    9.93
   0  -6  19  118.97    9.78
   0   6  19  118.55   10.09
   0   6  20   13.98    2.11
   0  -6  20   13.23    1.57
   0  -6  20   14.16    1.78
   0   6  20   11.35    1.75
   0  -6  21    1.18    0.82
   0   6  21    0.60    1.39
   0   6  21    1.12    0.97
   0  -6  21    2.72    1.06
   0  -6  22   49.61    4.47
   0   6  22   48.56    4.65
   0  -6  22   51.45    4.59
   0   6  22   50.13    4.92
   0  -6  23   82.98    7.43
   0  -6  23   91.31    7.58
   0   6  23   89.35    7.88
   0  -6  24   45.42    3.99
   0  -6  24   39.35    3.80
   0   6  24   45.57    4.29
   0  -6  25   56.68    4.68
   0  -6  25   47.44    4.47
   0   6  25   52.45    4.86
   0  -6  26    9.45    1.18
   0  -6  26   10.87    1.48
   0   6  26    9.90    1.63
   0   6  27    3.87    1.15
   0  -6  27    3.47    0.66
   0  -6  28    1.09    0.75
   0   6  28    2.60    0.75
   0  -6  29    7.76    0.91
   0   6  29    5.41    0.85
   0   8   0 1778.09  110.64
   0  -8   0 1584.53  110.76
   0  -8   0 1239.59  110.34
   0  -8   0 1085.41  110.22
   0   8  -1  325.79   23.34
   0   8   1  324.31   23.19
   0  -8  -1  295.71   23.46
   0  -8   1  307.70   23.34
   0  -8   1  235.74   23.01
   0  -8  -1  242.60   23.04
   0  -8   1  240.97   23.04
   0   8  -2  839.55   56.86
   0   8   2  793.17   56.56
   0  -8   2  778.46   56.71
   0  -8  -2  714.99   56.92
   0  -8   2  571.01   56.44
   0  -8   2  620.26   56.53
   0  -8  -2  594.27   56.44
   0   8   3  972.96   72.62
   0   8  -3 1033.38   72.98
   0  -8  -3  859.36   73.08
   0  -8   3  967.16   72.71
   0  -8   3  710.91   72.53
   0  -8   3  822.79   72.71
   0   8   4  564.10   45.42
   0   8  -4  629.05   45.87
   0  -8   4  621.96   45.51
   0  -8  -4  524.72   45.99
   0  -8   4  521.88   45.63
   0  -8   4  456.30   45.48
   0   8  -5 1028.85   74.01
   0  -8   5  996.75   73.44
   0   8  -6  463.00   31.89
   0  -8   6  329.44   31.28
   0  -8   6  415.08   31.07
   0  -8   6  315.64   31.28
   0  -8   7  110.70   10.30
   0  -8   7  103.60   10.24
   0  -8  -7   98.11   10.78
   0  -8   7  128.49    9.81
   0  -8   8  224.63   21.59
   0  -8   8  269.59   21.80
   0  -8   8  245.01   20.99
   0  -8   8  299.40   20.96
   0   8  -8  272.10   21.77
   0  -8   8  219.65   20.93
   0   8  -9   10.87    1.72
   0  -8   9    8.91    1.63
   0   8   9   12.47    1.39
   0  -8   9    9.03    1.69
   0  -8   9    7.94    1.09
   0  -8   9    7.58    1.03
   0   8  10    3.44    0.91
   0  -8  10    3.99    0.75
   0  -8  10    4.08    0.63
   0   8 -10    3.11    1.09
   0  -8  10    2.69    0.63
   0  -8  11    6.98    1.00
   0  -8  11    9.00    1.18
   0  -8  11    8.15    1.09
   0  -8  12   89.11    7.64
   0   8  12   89.26    7.94
   0  -8  12   92.16    7.76
   0   8  13  211.34   17.60
   0  -8  13  218.14   17.27
   0  -8  13  198.18   17.18
   0  -8  13  211.98   17.39
   0   8  14   63.68    5.83
   0  -8  14   64.65    5.65
   0  -8  14   58.85    5.41
   0  -8  14   66.92    5.50
   0   8  15  629.93   51.15
   0  -8  15  643.79   50.94
   0  -8  15  592.60   50.70
   0  -8  15  651.55   50.82
   0  -8  15  601.03   50.85
   0   8  16  285.78   22.53
   0  -8  16  292.60   22.35
   0  -8  16  248.55   22.01
   0  -8  16  276.93   22.13
   0  -8  16  255.55   22.19
   0   8  17  501.56   41.52
   0  -8  17  523.52   41.34
   0  -8  17  480.91   41.04
   0  -8  17  517.66   41.16
   0  -8  17  494.19   41.22
   0  -8  18  244.53   20.08
   0  -8  18  250.21   19.87
   0  -8  18  225.87   19.72
   0   8  18  244.26   20.23
   0  -8  19  111.52    9.24
   0  -8  19  110.70    9.03
   0  -8  19   97.35    8.85
   0   8  19  108.22    9.42
   0  -8  20  164.06   12.38
   0  -8  20  131.81   12.20
   0   8  20  158.05   12.77
   0  -8  21    4.98    1.09
   0  -8  21    2.72    0.79
   0   8  21    4.20    1.54
   0  -8  22    2.96    0.75
   0   8  22    3.20    1.45
   0  -8  23   90.71    7.01
   0  -8  23   72.74    6.79
   0   8  23   87.06    7.31
   0  -8  24    2.69    1.00
   0  -8  24    1.54    0.60
   0   8  24    0.42    1.27
   0  -8  25   34.45    3.20
   0  -8  26    5.37    1.00
   0   8  27   10.48    1.39
   0  -8  27   12.59    1.39
   0   8  27   12.86    1.45
   0   8  28    3.17    0.63
   0 -10   0  575.06   51.12
   0 -10   0  680.66   52.24
   0 -10  -1    2.26    1.33
   0 -10   1    3.35    1.24
   0 -10   1    3.65    0.69
   0 -10  -1    3.77    0.69
   0  10   1    2.72    1.18
   0  10  -1    1.48    1.12
   0 -10   1    2.84    1.06
   0 -10   1    2.60    1.06
   0 -10   2   81.86    7.88
   0 -10   2   84.88    8.49
   0 -10   2  103.42    8.76
   0 -10  -2  106.96    9.18
   0  10   2  112.69    8.67
   0  10  -2  119.37    8.94
   0 -10   3    3.05    1.15
   0  10   3    4.65    1.18
   0  10  -3    3.93    1.33
   0 -10   3    6.07    1.30
   0 -10   4   46.65    4.20
   0  10   4   47.80    3.93
   0 -10   4   39.83    3.83
   0  10   5   78.69    5.83
   0  10  -5   81.83    6.34
   0 -10   5   70.93    5.65
   0 -10   6  134.22   12.02
   0  10   6  188.30   12.89
   0 -10   7   81.74    6.64
   0 -10   7   73.32    6.58
   0 -10   8   95.12    7.94
   0 -10   8   90.98    7.91
   0 -10   9   59.15    5.19
   0 -10   9   52.81    5.10
   0 -10   9   62.57    5.04
   0 -10  10   82.32    7.46
   0 -10  10   87.90    7.37
   0  10  10   92.31    7.73
   0 -10  10   87.78    7.52
   0 -10  11    6.43    1.06
   0 -10  11    5.83    1.18
   0 -10  11    6.98    0.97
   0  10  11    7.52    1.39
   0 -10  12    1.36    0.91
   0 -10  12    3.74    0.72
   0  10  12    0.24    1.12
   0 -10  12    1.21    0.82
   0 -10  13   23.79    2.42
   0 -10  13   20.47    2.26
   0 -10  13   23.01    2.17
   0  10  13   18.75    2.51
   0 -10  14   46.80    4.68
   0 -10  14   59.06    5.04
   0 -10  14   57.43    4.98
   0 -10  14   61.24    4.86
   0  10  14   58.01    5.31
   0 -10  15   41.07    3.99
   0 -10  15   49.49    4.38
   0 -10  15   48.92    4.14
   0  10  15   48.34    4.59
   0 -10  16    7.88    1.51
   0 -10  16    6.19    0.97
   0 -10  16    8.61    1.27
   0  10  16    9.06    1.78
   0 -10  17   22.59    2.36
   0 -10  17   28.75    2.57
   0  10  17   24.76    2.99
   0 -10  17   27.60    2.87
   0 -10  18   26.33    2.75
   0 -10  18   34.33    3.26
   0  10  18   30.23    3.41
   0 -10  18   35.15    2.99
   0 -10  19   13.14    1.90
   0 -10  19   11.54    1.51
   0  10  19   11.23    1.99
   0 -10  20   35.36    3.32
   0  10  20   35.51    3.74
   0 -10  21   29.92    2.87
   0 -10  22    2.20    0.88
   0 -10  23   35.39    3.26
   0 -10  24   17.18    1.78
   0 -10  25    0.97    0.66
   0  10  25    0.54    0.91
   0  10  25    0.54    0.75
   0 -10  26   22.92    2.23
   0  10  26   25.58    2.36
   0 -12   0  198.69   17.18
   0 -12   0  224.69   17.36
   0 -12   1   20.17    2.08
   0 -12  -1   24.73    2.29
   0 -12   1   23.40    2.29
   0 -12   2    5.04    0.97
   0 -12   2    3.44    0.69
   0 -12  -2    4.98    0.94
   0 -12   3  147.54   12.23
   0 -12  -3  152.94   12.23
   0 -12   3  138.54   12.14
   0 -12   4  237.25   19.63
   0 -12   5  322.23   26.57
   0 -12   6  527.38   43.27
   0 -12   7  246.58   20.47
   0 -12   8  343.24   28.32
   0 -12   9   97.56    8.52
   0 -12   9  101.52    8.61
   0 -12  10   70.93    6.28
   0 -12  10   72.32    6.37
   0 -12  11   13.80    1.75
   0 -12  11   15.40    1.87
   0 -12  12   21.98    2.36
   0 -12  12   21.62    2.42
   0 -12  13    7.94    1.33
   0 -12  13    6.55    1.06
   0 -12  13    7.58    1.48
   0 -12  14  204.10   17.54
   0 -12  14  216.87   17.42
   0 -12  14  204.34   17.63
   0 -12  15   19.36    2.26
   0 -12  15   18.42    1.99
   0 -12  15   19.17    2.36
   0 -12  16   80.68    7.43
   0 -12  16   81.86    7.52
   0 -12  16   89.74    7.31
   0 -12  17   23.98    2.54
   0 -12  17   19.78    2.11
   0 -12  18    6.31    1.51
   0 -12  19   49.61    4.71
   0 -12  19   49.88    4.41
   0  12  20   13.20    1.66
   0 -12  20   13.38    1.51
   0  12  21   18.90    2.02
   0 -12  21   19.36    1.93
   0  12  22    9.93    1.57
   0 -12  22    9.42    1.18
   0 -12  23    2.42    0.69
   0  12  23    4.23    1.06
   0  12  24   44.36    3.99
   0  12  25    5.41    0.85
   0 -14   0  683.53   56.10
   0 -14   1    9.15    1.48
   0 -14  -1   10.24    1.72
   0 -14   2  252.62   21.26
   0 -14   2  262.14   21.41
   0 -14  -2  258.06   21.41
   0 -14   3    3.17    0.94
   0 -14  -3    5.83    1.18
   0 -14   3    2.93    1.24
   0 -14  -4    0.82    0.94
   0 -14   4    0.88    1.06
   0 -14   4    1.00    0.75
   0 -14   5    6.40    1.06
   0 -14  -5    3.77    1.12
   0 -14  -6   60.45    5.34
   0 -14   6   57.98    5.25
   0 -14   7   10.24    1.39
   0 -14  -7    9.03    1.45
   0 -14  -8   36.96    3.68
   0 -14   8   39.26    3.62
   0  14   9   22.59    2.54
   0 -14   9   24.28    2.48
   0  14  10    3.68    1.09
   0 -14  10    4.14    1.12
   0 -14  10    4.92    1.27
   0  14  11   32.91    3.50
   0 -14  11   34.48    3.47
   0 -14  11   36.90    3.41
   0  14  12   29.71    3.17
   0 -14  12   28.63    3.14
   0 -14  12   32.40    3.08
   0  14  13   32.97    3.32
   0 -14  13   28.48    3.23
   0 -14  13   32.64    3.14
   0  14  14   30.41    3.32
   0 -14  14   32.61    3.32
   0 -14  14   32.79    3.17
   0 -14  15   32.88    3.23
   0  14  15   28.20    3.17
   0  14  16    9.39    1.54
   0 -14  16    8.49    1.57
   0  14  17   15.82    2.02
   0 -14  17   15.91    2.08
   0 -14 -18   73.86    7.22
   0  14  18   95.06    7.52
   0 -14  18   94.61    7.49
   0  14  19    6.19    1.30
   0 -14 -19    3.47    0.85
   0 -14  19    5.41    1.33
   0  14  20   80.81    5.95
   0 -14 -20   60.85    5.68
   0  14  21    2.60    0.88
   0  14  22    2.51    0.69
   0 -16   0  339.59   28.17
   0 -16  -1   27.27    2.93
   0 -16   1   27.27    2.99
   0 -16   2  142.23   11.96
   0 -16  -2  137.91   11.96
   0 -16  -3  102.91    9.21
   0 -16   3  111.42    9.24
   0 -16   3  105.08    9.06
   0 -16   4   68.61    5.98
   0 -16  -4   63.44    5.92
   0 -16   4   65.53    5.77
   0 -16  -5   84.85    7.76
   0 -16   5   91.43    7.64
   0 -16  -6   14.07    1.87
   0 -16   6   15.13    1.75
   0 -16  -7   42.00    4.20
   0 -16   7   47.29    4.14
   0 -16  -8   21.71    2.45
   0 -16   8   23.04    2.36
   0 -16  -9   10.36    1.66
   0 -16   9   15.82    1.72
   0 -16 -10    3.11    1.06
   0 -16  10    4.38    1.03
   0 -16  11   18.57    2.26
   0 -16 -11   17.15    2.11
   0 -16  11   20.02    2.08
   0 -16  12    1.63    1.21
   0 -16 -12    0.69    0.91
   0 -16  12    0.91    0.94
   0 -16  13   31.59    2.81
   0 -16 -13   21.59    2.54
   0 -16  14   12.92    1.69
   0 -16 -14    7.01    1.33
   0 -16  15   69.15    5.28
   0 -16 -15   50.58    5.04
   0 -16  16   68.49    5.01
   0 -16 -16   47.17    4.71
   0 -16  17   67.04    5.25
   0 -16 -17   54.05    5.04
   0 -16  18  107.23    9.09
   0 -18   0   -0.36    1.09
   0 -18   1    8.06    1.51
   0 -18  -1    8.85    1.51
   0 -18  -2   15.85    2.14
   0 -18   2   18.93    2.17
   0 -18  -3   56.56    5.19
   0 -18   3   57.22    5.19
   0 -18  -4    2.05    1.18
   0 -18   4    3.17    1.24
   0 -18  -5   11.44    1.60
   0 -18   5   11.90    1.72
   0 -18  -6    1.60    1.00
   0 -18  -7    6.98    1.33
   0 -18  -8   11.41    1.57
   0 -18  -9   71.75    6.31
   0 -18 -10    4.11    1.12
   0 -18 -11   48.65    4.38
   0 -18 -12   11.72    1.51
   0 -18  12   13.86    1.75
   0 -18 -13   11.87    1.48
   0 -18  13   16.55    1.78
   0 -18 -14    7.70    1.06
   0 -18  14   10.69    1.36
   0 -18  15   11.72    1.48
   0 -18  16   10.39    1.27
   0 -20   0    4.35    1.09
   0 -20  -1    0.72    0.85
   0 -20   1    1.33    0.88
   0 -20   2   21.77    2.11
   0 -20  -2   17.48    2.02
   0 -20  -3   11.11    1.48
   0 -20   3   12.62    1.54
   0 -20  -4    5.47    1.06
   0 -20   4    7.07    1.18
   0 -20  -5    2.42    0.82
   0 -20   5    1.72    0.94
   0 -20  -6    4.68    0.97
   0 -20   6    4.80    1.09
   0 -20   7   20.32    2.08
   0 -20  -7   18.93    1.96
   0 -20  -8    1.72    0.72
   0 -20  -9   56.14    4.83
   0 -20 -10    7.16    0.91
   0 -20  12    6.07    0.88
  -1  -1  29   -0.82    0.63
  -1  -1  29    0.75    0.57
  -1   1  29    0.03    0.69
  -1  -1  29   -0.15    0.72
  -1   1  28   16.58    1.93
  -1  -1  28   18.45    1.90
  -1  -1  28   18.60    1.99
  -1   1  28   17.88    1.99
  -1  -1  27    5.98    1.18
  -1   1  27    5.83    1.24
  -1  -1  27    7.04    1.30
  -1   1  27    7.13    1.24
  -1   1  26   79.39    6.91
  -1  -1  26   73.98    6.82
  -1   1  26   78.36    6.95
  -1  -1  26   82.77    6.95
  -1  -1  25   11.44    1.69
  -1   1  25   13.74    1.87
  -1  -1  25   13.62    1.84
  -1   1  25   12.44    1.78
  -1  -1  24   25.91    2.75
  -1   1  24   26.87    2.84
  -1   1  24   27.99    2.87
  -1  -1  24   24.73    2.81
  -1  -1  23   43.18    3.90
  -1   1  23   40.83    3.93
  -1  -1  23   36.21    3.87
  -1   1  23   40.49    3.93
  -1   1  22  205.46   17.39
  -1  -1  22  214.73   17.33
  -1  -1  22  200.35   17.33
  -1   1  22  206.27   17.39
  -1  -1  21   24.16    2.51
  -1   1  21   23.82    2.60
  -1  -1  21   21.11    2.48
  -1   1  21   23.10    2.51
  -1  -1  20  320.90   25.43
  -1   1  20  312.96   25.49
  -1  -1  20  295.02   25.43
  -1   1  20  297.34   25.43
  -1  -1  19   16.16    1.90
  -1   1  19   14.04    1.84
  -1   1  19   17.91    1.96
  -1  -1  19   17.48    1.90
  -1   1  18   59.94    5.71
  -1  -1  18   64.50    5.74
  -1   1  18   66.52    5.77
  -1  -1  18   68.24    5.74
  -1   1  17  175.35   15.40
  -1  -1  17  184.08   15.40
  -1  -1  17  190.33   15.40
  -1   1  17  187.79   15.46
  -1   1  16    1.75    0.72
  -1  -1  16    1.33    0.63
  -1   1  16    1.75    0.75
  -1  -1  15  584.66   49.01
  -1   1  15  566.70   49.01
  -1   1  15  609.36   49.04
  -1  -1  15  631.92   49.01
   1  -1 -14  112.27    9.54
   1  -1 -14  135.13   10.21
  -1  -1  14  107.98    9.21
  -1   1  14   97.84    9.21
  -1   1  14  106.20    9.24
  -1  -1  14  107.14    9.21
  -1   1  13  815.73   69.69
  -1  -1  13  855.22   69.81
   1  -1 -13  769.28   69.45
  -1  -1  12   32.31    3.35
  -1   1  12   26.21    3.17
   1  -1 -12   26.00    3.05
  -1   1  11  503.07   43.39
  -1  -1  11  535.56   43.51
   1  -1 -11  456.81   43.30
  -1  -1  10  572.64   45.05
  -1   1  10  545.53   44.93
   1  -1 -10  440.75   44.84
  -1  -1   9  267.90   19.39
  -1   1   9  238.73   19.24
   1  -1  -9  187.04   19.14
   1   1  -9  219.83   18.75
  -1  -1   8 1151.57   97.63
   1   1  -8 1153.35   97.20
   1   1  -7   60.24    4.56
   1   1  -7   45.63    4.05
   1   1  -6  219.98   13.53
   1   1  -6  147.69   13.01
   1   1  -5  143.52   12.05
   1   1  -4 2757.42  198.51
   1   1  -4 2366.67  198.21
   1   1  -3    1.33    0.24
   1   1  -2 1785.94  145.46
   1   1  -1  118.52    9.78
   1  -1   1  174.05   14.22
   1  -1   2 1660.05  127.37
   1   1   2 1489.29  127.49
  -1  -1  -2 1430.43  127.49
  -1   1  -3  335.87   24.67
   1   1   3  297.53   24.76
  -1  -1  -3  252.32   24.76
  -1   1  -4  645.75   46.26
  -1   1  -4  525.33   46.17
   1  -1   4  618.91   46.20
  -1  -1  -4  452.61   46.32
  -1   1  -5   27.30    2.29
   1  -1   5   26.63    2.17
  -1   1  -5   22.98    2.14
  -1   1  -6   55.02    4.80
  -1  -1  -6   43.91    4.98
  -1   1  -7    5.44    0.88
  -1   1  -7    6.22    0.72
  -1   1  -8   85.21    7.43
  -1  -1  -8   73.68    7.67
  -1  -1  -9  146.78   14.58
  -1   1  -9  165.23   14.31
  -1   1 -10   90.56    7.52
  -1  -1 -10   69.51    7.79
  -1   1 -11 1799.37  115.47
  -1  -1 -11 1171.80  115.08
  -1   1 -12  280.86   18.69
  -1  -1 -12  180.39   18.18
   1   1  13  683.80   60.45
  -1  -1 -13  663.99   60.27
  -1   1 -14   26.91    2.63
   1   1  14   11.69    1.48
   1  -1  14   13.53    1.51
   1  -1  14   14.34    1.51
  -1  -1 -14   26.48    2.54
  -1  -1 -14   13.89    1.81
  -1   1 -15  282.03   17.00
   1  -1  15  186.55   15.61
   1  -1  15  170.25   15.55
   1   1  15  174.20   15.58
  -1  -1 -15  264.79   16.85
   1   1  16  130.24   11.41
   1  -1  16  145.12   11.41
   1  -1  16  133.77   11.38
   1   1  16  132.38   11.38
   1  -1  17   57.10    4.71
   1   1  17   52.27    4.71
   1   1  17   49.64    4.65
   1  -1  17   49.98    4.65
   1   1  18  439.03   34.82
   1  -1  18  440.96   34.79
   1   1  18  400.13   34.76
   1  -1  18  412.33   34.76
   1  -1  19    1.78    0.91
   1   1  19    2.84    0.94
   1  -1  19    2.81    0.88
   1   1  19    0.54    0.85
   1  -1  20  640.74   49.67
   1   1  20  632.34   49.70
   1  -1  20  575.27   49.61
   1   1  20  576.84   49.61
   1   1  21   17.79    2.17
   1  -1  21   17.09    2.02
   1  -1  21   16.40    1.99
   1  -1  22  129.48   10.69
   1   1  22  129.42   10.75
   1  -1  22  121.75   10.66
   1   1  22  119.22   10.63
   1   1  23    4.50    1.36
   1  -1  23    4.65    1.27
   1  -1  23    3.50    1.15
   1   1  23    5.83    1.24
   1   1  24    2.78    1.21
   1  -1  24    2.69    1.15
   1   1  24    2.51    1.03
   1  -1  24    1.99    1.06
   1  -1  25   24.64    2.75
   1   1  25   27.78    2.87
   1   1  25   27.45    2.75
   1  -1  25   26.15    2.72
   1  -1  26   71.44    6.22
   1   1  26   68.82    6.28
   1   1  26   71.60    6.25
   1  -1  26   70.39    6.22
   1  -1  27    0.94    0.88
   1   1  27    1.90    1.03
   1  -1  27    1.24    0.94
   1   1  27    1.15    0.94
   1  -1  28    1.30    0.82
   1   1  28    2.20    0.94
   1   1  28    0.91    0.79
   1  -1  28    2.26    0.91
   1  -1  29   11.11    1.36
   1   1  29   12.62    1.45
   1  -1  29   13.74    1.45
  -1   3  29   36.90    3.38
  -1  -3  29   38.32    3.41
  -1  -3  28   91.59    8.18
  -1  -3  28   95.36    8.15
  -1   3  28  107.92    8.39
  -1  -3  28  103.45    8.36
  -1  -3  27    1.21    0.79
  -1  -3  27    0.82    1.03
  -1   3  27    0.30    1.03
  -1   3  26  331.71   26.09
  -1  -3  26  311.66   26.00
  -1   3  26  334.24   26.12
  -1  -3  26  292.48   25.91
  -1   3  25   10.21    1.75
  -1  -3  25    9.51    1.39
  -1   3  25    8.82    1.57
  -1  -3  25    9.27    1.57
  -1  -3  24  121.39   10.84
  -1   3  24  144.61   11.17
  -1   3  24  133.44   11.08
  -1  -3  24  121.06   10.93
  -1  -3  23   52.39    5.07
  -1   3  23   61.57    5.41
  -1   3  23   59.31    5.31
  -1  -3  22   34.48    3.35
  -1   3  22   35.96    3.65
  -1   3  22   34.73    3.53
  -1  -3  21   19.72    2.26
  -1   3  21   21.98    2.45
  -1   3  21   24.79    2.57
  -1   3  20    1.39    0.91
  -1  -3  20    1.00    0.85
  -1   3  20    2.69    1.15
  -1  -3  19   32.34    2.93
  -1   3  19   30.47    3.14
  -1   3  19   27.57    2.99
  -1  -3  18   15.52    1.72
  -1   3  18   15.97    1.96
  -1   3  18   14.92    1.78
  -1  -3  17   12.95    1.51
  -1   3  17   14.55    1.72
  -1   3  17   11.72    1.57
  -1  -3  16    1.84    0.63
  -1   3  16    1.63    0.82
  -1   3  16    1.27    0.69
  -1  -3  15   39.10    3.53
  -1  -3  15   39.71    3.35
  -1  -3  15   36.42    3.38
  -1   3  15   32.46    3.38
   1  -3 -14   46.11    4.98
  -1  -3  14   46.08    4.23
  -1  -3  14   45.17    4.08
  -1  -3  14   45.57    4.11
  -1   3  13  172.21   13.80
  -1  -3  13  145.18   13.17
  -1  -3  13  150.29   13.23
   1  -3 -13  159.23   14.10
  -1  -3  13  160.68   13.17
  -1   3  12   25.36    2.81
   1  -3 -12   20.02    3.08
   1   3 -11 1707.40  111.85
   1  -3 -11 1101.35  111.52
   1   3 -10  167.83   11.72
   1  -3 -10  103.03   11.44
  -1  -3   9  308.37   28.35
   1   3  -9  378.72   28.54
  -1  -3   8 1542.70  138.03
   1   3  -8 1867.65  138.18
  -1  -3   7  161.79   14.95
   1   3  -7  194.46   15.07
  -1  -3   6 1515.11  137.33
   1   3  -6 1884.56  137.45
  -1  -3   5   13.41    1.69
   1   3  -5   15.76    1.75
  -1  -3   4 2766.05  265.67
   1   3  -4 3455.38  265.73
  -1  -3   4 3377.89  265.43
  -1  -3   3  121.24   11.81
   1   3  -3  146.42   11.84
  -1  -3   3  149.29   11.66
  -1  -3   2  164.00   15.19
  -1  -3   2  200.17   15.16
  -1  -3   1   22.01    2.36
   1  -3  -1   22.25    2.14
   1   3   0  165.20   12.05
  -1   3   0  144.67   11.93
  -1  -3   0  122.57   12.02
  -1  -3   0  148.20   12.11
  -1   3  -1   11.60    1.36
   1  -3   1   12.26    1.30
   1  -3   1   15.40    1.36
  -1  -3  -1   11.90    1.54
   1  -3   2  483.23   42.52
  -1   3  -2  420.45   42.49
   1  -3   2  534.51   42.52
   1   3   2  634.12   42.58
  -1   3  -2  556.58   42.52
   1  -3   3   70.30    6.85
  -1   3  -3   88.08    6.82
   1  -3   3   83.01    6.85
   1  -3   4  385.09   35.54
  -1   3  -4  498.27   35.54
   1  -3   4  451.41   35.54
  -1  -3  -4  371.84   35.72
   1  -3   5  121.21   11.38
   1  -3   5  114.26   11.44
  -1   3  -5  147.51   11.44
  -1  -3  -5  101.52   11.57
   1  -3   5  167.20   11.29
   1  -3   6  787.92   69.33
  -1  -3  -6  671.36   69.45
   1  -3   7 1052.83   88.08
  -1  -3  -7  811.20   88.14
   1  -3   8   47.44    4.35
  -1   3  -8   54.72    4.32
   1  -3   9  388.96   32.25
  -1  -3  -9  291.09   32.28
   1  -3  10  297.86   24.13
  -1   3 -10  366.55   24.22
   1  -3  11  381.02   30.53
  -1   3 -11  466.11   30.65
   1  -3  12  128.27   11.11
  -1   3 -12  165.39   11.29
   1  -3  13   33.28    3.11
  -1  -3 -13   35.90    4.05
   1   3  13   33.16    3.20
   1  -3  14    4.26    0.66
  -1  -3 -14    1.84    0.94
   1  -3  14    3.20    0.63
  -1   3 -14    3.87    1.15
   1  -3  14    2.84    0.79
   1   3  14    2.08    0.57
   1   3  14    1.81    0.66
   1   3  15    2.42    0.72
   1  -3  15    1.36    0.79
   1   3  15    0.79    0.51
   1  -3  15    0.72    0.57
   1  -3  15    2.05    0.66
   1  -3  16   52.09    4.17
   1   3  16   42.85    4.23
   1   3  16   43.51    4.14
   1  -3  17   29.38    2.75
   1   3  17   27.75    2.78
   1  -3  18    5.10    0.94
   1  -3  18    1.69    0.85
   1  -3  19    0.75    0.85
   1   3  19    1.66    0.79
   1  -3  19    2.63    0.94
   1  -3  20    7.70    1.30
   1   3  20    7.67    1.30
   1  -3  20    8.97    1.36
   1  -3  21   59.58    5.31
   1   3  21   61.93    5.41
   1  -3  21   56.71    5.34
   1  -3  22   77.36    6.40
   1   3  22   69.33    6.43
   1  -3  22   70.18    6.40
   1  -3  23   14.95    1.87
   1  -3  23   15.97    1.96
   1   3  23   13.68    1.84
   1  -3  24  156.72   13.35
   1   3  24  173.60   13.50
   1  -3  24  148.93   13.35
   1   3  25   38.65    3.29
   1  -3  25   30.02    3.17
   1  -3  25   29.26    3.08
   1   3  26  195.91   15.31
   1  -3  26  178.49   15.25
   1  -3  26  175.38   15.19
   1   3  27   31.80    3.14
   1  -3  27   35.87    3.23
   1  -3  27   34.48    3.14
   1  -3  28    5.95    1.06
   1  -3  28    5.47    0.88
   1   3  28    4.68    1.15
   1  -3  29   11.32    1.21
   1  -3  29    7.85    0.97
   1   3  29    8.49    1.18
  -1   5  28   47.71    4.20
  -1  -5  27    6.67    0.94
  -1   5  27    9.03    1.45
  -1  -5  26  192.86   15.97
  -1  -5  25   40.98    3.74
  -1  -5  25   37.23    3.50
  -1  -5  24  117.04   10.21
  -1  -5  24  123.53   10.36
  -1   5  24  125.77   10.45
  -1  -5  23   81.56    7.37
  -1  -5  23   92.85    7.55
  -1   5  23   85.79    7.64
  -1  -5  22   60.21    5.25
  -1   5  22   58.16    5.53
  -1  -5  21    2.99    0.91
  -1   5  21    3.38    1.21
  -1  -5  21    3.32    1.15
  -1  -5  20    8.76    1.33
  -1  -5  20    8.49    1.45
  -1  -5  19   22.32    2.17
  -1   5  19   20.53    2.39
  -1  -5  19   20.59    2.29
  -1  -5  18   10.75    1.36
  -1  -5  18   10.57    1.51
  -1   5  18   10.90    1.57
  -1  -5  17  161.67   13.11
  -1  -5  17  147.09   13.32
  -1  -5  17  160.92   13.20
  -1   5  17  153.97   13.32
  -1  -5  16   79.99    6.70
  -1   5  16   74.07    6.95
  -1  -5  16   80.35    6.95
  -1  -5  16   80.02    6.79
  -1   5  16   76.25    6.88
  -1  -5  15    7.58    1.12
  -1  -5  15    5.59    0.88
  -1  -5  15    7.01    1.18
  -1   5  15    5.89    1.15
  -1  -5  15    6.82    1.00
  -1   5  15    8.21    1.12
  -1  -5  14    6.31    1.00
   1  -5 -14    6.34    1.90
  -1  -5  14    6.98    1.12
  -1  -5  14    7.10    0.88
  -1   5  14    5.83    1.09
  -1   5  14    6.07    1.03
  -1  -5  14    7.37    0.97
  -1  -5  13  451.44   37.65
   1  -5 -13  445.52   39.04
  -1  -5  13  439.09   37.69
  -1   5  13  417.01   37.78
  -1  -5  13  482.09   37.65
   1   5 -12    6.16    1.48
  -1  -5  12    5.50    0.85
  -1  -5  12    5.28    0.91
  -1   5  12    4.20    0.94
  -1  -5  12    5.10    0.79
   1  -5 -12    5.74    1.81
  -1  -5  11 1449.58  112.33
   1   5 -11 1577.49  112.45
  -1  -5  10    4.02    1.33
   1  -5 -10    3.87    1.66
   1   5 -10    5.34    1.45
  -1  -5   9  578.23   45.17
   1   5  -9  631.11   45.20
  -1  -5   8  222.22   20.59
  -1   5   8  247.22   20.08
   1   5  -8  253.92   20.65
   1   5  -7   28.17    3.14
  -1  -5   7   20.62    2.75
  -1  -5   7   24.85    2.90
  -1   5   7   29.50    2.48
   1   5  -7   30.02    2.99
   1   5  -6   16.82    2.20
  -1  -5   6   17.39    2.05
  -1  -5   6   16.40    1.51
  -1  -5   6   12.53    1.84
  -1   5   6   16.37    1.57
   1   5  -6   18.51    2.08
  -1  -5   5  105.11   10.42
   1   5  -5  122.72   10.60
  -1  -5   5  134.40   10.12
  -1  -5   5  107.11   10.33
   1   5  -5  122.99   10.45
   1   5  -4   14.13    1.72
  -1  -5   4    9.39    1.51
  -1  -5   4   10.84    1.30
  -1  -5   4   10.96    1.48
   1   5  -4   13.95    1.57
  -1  -5   3  324.19   31.16
  -1  -5   3  433.23   31.19
   1   5  -3  377.55   31.22
   1   5  -2  922.65   76.16
  -1  -5   2  785.20   76.19
  -1   5   1   18.12    1.63
  -1  -5   1   16.67    1.78
   1  -5  -1   13.41    1.54
  -1  -5   1   12.47    1.75
  -1   5   0  534.27   39.38
  -1  -5   0  522.04   39.59
  -1   5  -1  435.55   34.27
  -1  -5  -1  422.93   34.45
   1  -5   1  394.94   34.21
   1  -5   2    7.52    0.97
  -1  -5  -2    6.98    1.30
   1  -5   2    6.25    0.94
   1  -5   3 1737.17  144.22
   1  -5   3 1797.95  144.22
   1  -5   4   30.08    2.96
  -1   5  -4   34.12    2.96
   1  -5   4   27.51    2.90
   1  -5   5    4.38    0.94
  -1  -5  -5    3.93    1.30
   1  -5   5    3.99    0.88
  -1   5  -5    4.92    0.88
   1  -5   6   37.99    3.74
  -1  -5  -6   31.71    3.99
  -1   5  -6   42.40    3.65
   1  -5   6   37.41    3.65
   1  -5   7 1272.87  117.55
   1  -5   7 1087.58  117.37
   1  -5   7 1636.56  117.16
  -1  -5  -7 1037.16  117.77
   1  -5   7 1544.00  117.10
  -1   5  -7 1401.51  117.49
   1  -5   8   25.46    2.87
  -1   5  -8   30.68    2.81
   1  -5   9 2079.36  164.84
  -1   5  -9 2386.60  164.75
   1  -5  10   43.45    4.35
  -1   5 -10   48.68    4.29
   1  -5  11  561.47   43.69
  -1   5 -11  609.00   43.57
   1  -5  12    1.15    0.51
   1   5  12    0.91    0.57
   1  -5  12    1.84    0.63
  -1   5 -12    3.08    0.97
  -1  -5 -12    0.39    1.09
   1  -5  12    1.00    0.45
   1  -5  13   50.88    4.38
   1  -5  13   48.31    4.44
   1   5  13   49.07    4.56
   1  -5  13   51.79    4.53
  -1  -5 -13   42.27    5.53
   1  -5  13   49.40    4.41
   1   5  14  162.97   13.77
   1  -5  14  164.60   13.71
   1  -5  14  167.20   13.65
   1  -5  14  164.75   13.59
   1   5  14  144.67   13.59
   1  -5  14  175.53   13.56
   1   5  15   74.49    6.98
   1  -5  15   80.41    6.82
   1  -5  15   74.28    6.98
   1  -5  15   76.13    6.85
   1   5  15   71.87    6.85
   1  -5  16   79.72    6.34
   1   5  16   71.51    6.55
   1  -5  16   71.99    6.52
   1  -5  16   74.62    6.43
   1  -5  16   74.22    6.37
   1   5  16   67.70    6.37
   1   5  17  185.80   15.85
   1  -5  17  192.96   15.64
   1  -5  17  192.47   15.70
   1   5  17  179.25   15.70
   1  -5  17  186.07   15.85
   1   5  18    3.53    1.21
   1  -5  18    1.30    0.82
   1  -5  18    2.36    0.97
   1   5  18    1.96    0.82
   1   5  19   31.59    3.26
   1  -5  19   30.14    2.96
   1   5  19   32.04    3.08
   1  -5  19   30.29    3.02
   1   5  20   16.88    2.29
   1  -5  20   18.48    2.02
   1  -5  20   20.47    2.14
   1   5  20   17.00    2.08
   1   5  21   55.47    5.25
   1  -5  21   53.18    4.92
   1   5  21   57.49    5.10
   1   5  22  106.44    9.18
   1  -5  22   98.92    8.82
   1   5  22  107.35    9.00
   1   5  23   49.13    4.71
   1  -5  23   44.42    4.26
   1   5  23   49.49    4.44
   1   5  24  108.65    9.27
   1  -5  24  100.52    8.94
   1   5  24  109.10    9.06
   1  -5  25    4.29    0.97
   1   5  25    2.78    1.39
   1  -5  26   76.37    6.91
   1   5  26   91.74    7.25
   1   5  27   25.09    2.63
   1  -5  27   24.91    2.36
   1  -5  28    0.94    0.51
   1  -5  29    9.69    1.15
  -1   7  28    2.90    0.75
  -1  -7  28    1.30    0.72
  -1   7  28    1.51    0.66
  -1  -7  27   27.51    2.72
  -1   7  27   29.05    2.75
  -1  -7  26   12.29    1.57
  -1  -7  25   97.53    8.21
  -1   7  25   92.88    8.39
  -1  -7  24    1.69    0.66
  -1  -7  24    2.90    1.09
  -1   7  24    1.36    1.36
  -1  -7  23   78.21    7.19
  -1  -7  23   97.35    7.46
  -1   7  23   86.54    7.73
  -1  -7  22   28.99    2.90
  -1   7  22   34.51    3.59
  -1  -7  22   34.79    3.14
  -1  -7  21    3.93    0.88
  -1   7  21    4.02    1.60
  -1  -7  21    4.89    1.15
  -1  -7  20   55.74    5.13
  -1   7  20   64.32    5.77
  -1  -7  20   61.24    5.31
  -1   7  19  220.95   17.85
  -1  -7  19  201.44   17.30
  -1  -7  19  205.61   17.63
  -1  -7  19  215.36   17.45
  -1   7  18  180.00   14.77
  -1  -7  18  164.00   14.22
  -1  -7  18  168.71   14.55
  -1  -7  18  178.40   14.37
  -1   7  17  706.32   58.19
  -1  -7  17  688.84   57.71
  -1  -7  17  719.28   58.01
  -1  -7  17  718.95   57.83
  -1   7  16  307.37   25.79
  -1  -7  16  320.84   25.46
  -1  -7  16  302.30   25.33
  -1  -7  16  301.75   25.61
  -1  -7  15  366.46   31.53
  -1  -7  15  405.51   31.49
  -1  -7  15  375.40   31.37
  -1  -7  15  376.37   31.62
  -1   7  15  392.98   31.83
  -1  -7  14  166.99   13.32
  -1  -7  14  160.71   13.41
  -1   7  14  149.56   13.56
  -1  -7  14  156.42   13.20
  -1   7  13    0.75    0.82
  -1  -7  13    0.75    0.45
  -1  -7  13    1.12    0.57
  -1  -7  12    1.57    0.66
  -1   7  12    1.06    0.79
  -1  -7  12    1.21    0.54
  -1  -7  11   65.56    5.44
  -1  -7  11   60.48    5.50
  -1  -7  11   61.90    5.50
  -1   7  11   63.96    5.74
   1   7 -11   69.15    6.40
   1   7 -10    3.74    1.18
  -1  -7  10    3.99    0.72
  -1  -7  10    5.71    0.85
  -1   7  10    4.92    1.00
  -1  -7  10    3.90    1.36
  -1  -7   9   20.14    2.78
  -1  -7   9   25.00    3.05
   1   7  -9   29.26    3.11
   1  -7  -9   24.16    3.56
  -1  -7   8  104.27    9.06
  -1  -7   8   85.58    8.79
   1  -7  -8   85.06    9.33
  -1  -7   7  741.53   64.71
   1   7  -7  874.31   65.10
  -1  -7   7  645.69   64.53
   1   7  -7  782.75   64.71
  -1  -7   7  833.90   64.11
  -1  -7   6  193.20   18.09
   1   7  -6  243.59   18.54
  -1  -7   6  178.94   18.00
   1   7  -6  212.64   18.15
  -1  -7   6  233.12   17.73
   1   7  -5 1590.78  116.32
  -1  -7   5 1235.00  115.89
   1   7  -5 1364.61  115.98
  -1  -7   5 1408.42  116.08
  -1  -7   5 1241.10  115.89
  -1  -7   5 1655.76  115.77
   1   7  -4 1150.69   82.62
   1   7  -4  956.95   82.26
  -1  -7   4  845.71   82.16
  -1  -7   4  962.51   82.38
  -1  -7   4 1142.03   82.19
   1   7  -3 1602.28  115.53
  -1  -7   3 1296.63  115.32
  -1  -7   3 1199.98  115.17
  -1  -7   3 1617.77  115.26
   1   7  -2  191.66   14.98
   1  -7  -2  172.54   14.74
  -1  -7   2  151.07   14.80
  -1  -7   2  170.04   14.77
  -1  -7   2  189.00   14.86
   1   7  -1   39.89    3.38
  -1  -7   1   34.48    3.17
   1  -7  -1   26.75    2.90
  -1  -7   1   23.58    3.08
   1  -7  -1   30.83    3.08
  -1  -7   1   34.57    3.32
   1   7   0  384.70   26.06
   1  -7   0  323.95   25.88
   1  -7   0  287.62   25.76
  -1  -7   0  269.14   25.79
  -1  -7   0  276.99   25.82
  -1  -7   0  380.93   26.24
   1   7   1  853.26   60.48
   1  -7   1  657.62   60.30
   1  -7   1  685.04   60.30
  -1  -7  -1  799.15   60.72
   1   7   2  726.80   54.69
   1  -7   2  591.58   54.56
  -1  -7  -2  702.58   55.05
  -1   7  -3 3084.93  209.62
   1  -7   3 2342.67  209.35
  -1  -7  -3 2347.14  209.35
  -1  -7  -3 2714.72  209.87
   1  -7   4 1096.22   97.14
   1  -7   4 1121.49   97.23
  -1  -7  -4 1182.43   97.26
  -1  -7  -4 1128.65   97.69
  -1  -7  -5  403.79   32.91
   1  -7   5  379.03   32.88
   1  -7   5  404.36   32.88
   1  -7   6  557.58   51.06
   1  -7   6  535.53   51.03
   1   7   6  689.14   51.03
  -1  -7  -6  544.62   51.58
   1  -7   6  699.35   50.85
   1  -7   7   20.96    2.39
  -1   7  -7   21.26    2.29
   1   7   7   20.99    2.20
   1  -7   7   13.01    2.11
   1  -7   7   19.63    1.87
  -1  -7  -7   13.14    2.63
   1  -7   8  263.19   29.44
   1  -7   8  313.14   29.62
  -1   7  -8  325.19   29.53
   1   7   8  369.69   29.41
  -1  -7  -8  258.48   29.99
   1  -7   8  400.28   29.05
   1  -7   8  374.31   28.99
   1  -7   9  210.62   17.57
   1  -7   9  165.57   17.27
  -1  -7  -9  161.28   17.97
  -1   7  -9  218.56   17.48
   1   7   9  243.44   17.24
   1  -7  10   30.20    3.05
   1  -7  10   37.96    3.87
  -1   7 -10   35.84    3.68
   1   7  10   39.26    3.41
   1   7  10   32.55    3.20
   1   7  11   13.65    1.66
   1  -7  11   14.43    1.45
  -1   7 -11   14.55    2.08
   1  -7  11   14.65    1.60
   1   7  12   47.20    4.38
   1  -7  12   46.74    4.14
   1  -7  12   43.42    4.17
   1  -7  12   47.53    4.23
   1   7  13  251.08   21.47
   1  -7  13  263.74   21.35
   1  -7  13  241.81   21.26
   1  -7  13  257.24   21.17
   1  -7  13  269.02   21.23
   1   7  14  404.03   33.34
   1  -7  14  410.70   33.22
   1  -7  14  403.21   33.16
   1  -7  14  394.91   33.03
   1  -7  14  403.82   33.10
   1   7  15  703.55   57.74
   1  -7  15  727.61   57.64
   1  -7  15  670.30   57.52
   1  -7  15  700.95   57.40
   1  -7  15  711.49   57.49
   1   7  16  279.38   23.10
   1  -7  16  274.09   22.74
   1  -7  16  264.04   22.86
   1  -7  16  281.82   22.80
   1  -7  16  278.68   22.95
   1   7  17  615.80   49.28
   1  -7  17  580.16   48.89
   1  -7  17  585.90   49.04
   1  -7  17  602.27   48.98
   1  -7  17  615.98   49.16
   1   7  18  137.67   11.69
   1  -7  18  132.99   11.35
   1  -7  18  141.83   11.60
   1  -7  18  128.88   11.26
   1   7  19  128.70   10.84
   1  -7  19  123.14   10.48
   1  -7  19  120.79   10.39
   1   7  20   71.75    6.19
   1  -7  20   66.28    5.80
   1  -7  20   61.42    5.68
   1   7  21   32.31    3.38
   1  -7  21   30.86    2.99
   1  -7  21   28.20    2.84
   1   7  22   17.03    2.17
   1  -7  22   16.12    1.81
   1  -7  22   11.32    1.54
   1   7  23   84.70    6.95
   1  -7  23   75.40    6.58
   1  -7  23   71.38    6.43
   1   7  24    1.18    1.24
   1  -7  24    1.54    1.00
   1  -7  24    1.51    0.72
   1   7  25    6.82    1.48
   1  -7  25    7.04    1.24
   1  -7  25    5.53    0.94
   1   7  26   -0.06    1.00
   1  -7  26    0.91    0.54
   1  -7  26    1.36    0.85
   1  -7  27    2.17    0.79
   1  -7  28   16.49    1.66
   1   7  28   16.25    1.66
   1   7  28   16.22    1.66
  -1   9  27    5.04    0.85
  -1   9  27    4.74    0.79
  -1  -9  27    4.32    0.82
  -1   9  26   12.86    1.51
  -1  -9  26   11.90    1.42
  -1  -9  25   38.89    3.53
  -1  -9  24    9.42    1.30
  -1  -9  23   84.91    7.31
  -1   9  22   26.66    3.05
  -1  -9  22   26.39    2.63
  -1   9  21   15.13    2.14
  -1  -9  21   11.57    1.60
  -1   9  20   41.40    4.29
  -1   9  19   49.07    4.98
  -1  -9  19   50.37    4.53
  -1  -9  19   50.07    4.80
  -1   9  18   16.91    2.57
  -1  -9  18   19.54    2.05
  -1  -9  18   18.24    2.42
  -1   9  17  257.00   21.68
  -1  -9  17  261.35   21.23
  -1  -9  17  247.19   21.41
  -1   9  16   47.26    5.04
  -1  -9  16   52.99    4.65
  -1  -9  16   52.75    4.86
  -1   9  15  270.98   23.89
  -1  -9  15  279.29   23.64
  -1  -9  15  293.42   23.49
  -1  -9  14   11.63    1.42
  -1   9  14    7.16    1.66
  -1  -9  14    9.39    1.42
  -1  -9  14    8.88    1.21
  -1  -9  13   56.17    5.07
  -1   9  13   55.17    5.37
  -1  -9  13   54.81    5.07
  -1  -9  13   58.52    4.95
  -1  -9  12    1.30    0.79
  -1   9  12    0.57    1.09
  -1  -9  12    0.21    0.69
  -1  -9  12    1.60    0.57
  -1  -9  11    0.94    0.66
  -1   9  11    1.12    0.88
  -1  -9  11    2.81    0.79
  -1  -9  11    1.42    0.54
  -1   9  10   88.38    7.46
  -1  -9  10   80.02    7.19
  -1  -9  10   88.23    7.10
  -1  -9  10   78.90    7.16
  -1   9   9   13.01    1.51
  -1  -9   9    8.73    1.18
  -1  -9   8   37.23    3.35
  -1  -9   7   74.01    5.98
  -1  -9   7   60.06    5.74
  -1  -9   6    6.55    1.42
  -1  -9   6    4.11    1.39
  -1   9   6    5.71    1.09
   1   9  -6    7.43    1.72
  -1  -9   6    7.31    1.09
  -1  -9   5  117.52   11.14
  -1  -9   5  132.95   12.02
  -1  -9   5  112.06   11.75
  -1   9   5  165.75   11.72
   1   9  -5  169.92   12.41
  -1  -9   5  153.94   11.66
   1  -9  -5  140.62   12.50
  -1  -9   4  551.96   57.92
   1  -9  -4  589.62   57.95
  -1  -9   4  678.27   58.19
   1   9  -4  855.49   58.58
  -1   9   4  843.90   57.98
  -1  -9   4  768.86   58.01
  -1  -9   3  144.49   13.98
   1  -9  -3  138.21   13.86
  -1  -9   3  129.15   13.83
   1   9  -3  188.00   14.34
  -1   9   3  197.48   13.89
  -1  -9   3  182.02   14.04
  -1  -9   2  364.14   37.90
   1  -9  -2  394.24   37.93
  -1  -9   2  408.98   38.02
   1   9  -2  567.84   38.50
  -1   9   2  567.00   38.05
  -1  -9   2  515.66   38.23
  -1  -9   1   10.84    1.72
   1  -9  -1    8.36    1.57
  -1  -9   1    8.64    1.63
  -1   9   1    9.51    1.66
   1   9  -1   15.07    2.08
  -1  -9   1   16.06    2.05
   1  -9   0  551.33   52.30
   1  -9   0  521.88   52.12
  -1  -9   0  539.70   52.30
  -1   9   0  877.90   52.63
   1   9   0  793.95   52.72
  -1  -9   0  723.69   52.81
  -1  -9  -1  159.41   15.82
   1  -9   1  165.33   15.76
   1  -9   1  155.75   15.79
   1   9   1  217.05   16.09
  -1   9  -1  248.73   16.16
  -1  -9  -1  206.88   16.40
   1  -9   2  226.90   21.41
   1  -9   2  208.78   21.35
   1   9   2  288.59   21.59
  -1   9  -2  310.72   21.68
  -1  -9  -2  262.89   21.95
   1  -9   3  464.09   41.52
   1  -9   3  397.45   41.37
   1   9   3  541.97   41.58
  -1   9  -3  605.14   41.76
  -1  -9  -3  506.58   42.06
   1  -9   3  532.21   41.58
   1  -9   4  204.04   17.94
   1  -9   4  169.92   17.73
  -1  -9  -4  172.45   17.73
   1   9   4  221.34   17.82
  -1   9  -4  267.06   18.18
   1  -9   4  238.73   17.85
  -1  -9  -4  217.53   18.51
   1  -9   5   48.83    4.56
   1   9   5   57.89    5.10
  -1  -9  -5   43.72    5.04
   1  -9   5   55.02    5.28
   1  -9   5   55.29    5.25
   1  -9   5   60.63    5.04
  -1  -9  -5   54.26    5.83
   1  -9   6    2.72    0.75
   1  -9   6    1.72    0.51
   1  -9   6    2.75    0.63
   1  -9   6    3.26    1.06
   1  -9   7   49.76    4.35
   1  -9   7   44.81    4.29
   1  -9   7   42.49    4.92
   1  -9   7   51.67    4.95
   1   9   8   44.30    3.59
   1  -9   8   32.85    3.29
   1  -9   8   30.44    3.90
   1  -9   8   38.77    4.05
   1  -9   8   40.40    3.41
   1   9   9    7.10    1.12
   1  -9   9    6.13    0.91
   1  -9   9    6.04    0.79
   1  -9   9    5.65    0.94
   1   9  10   11.87    1.57
   1  -9  10   12.20    1.27
   1  -9  10   10.63    1.33
   1  -9  10   12.17    1.45
   1   9  11   99.56    8.49
   1  -9  11  102.79    8.30
   1  -9  11   98.89    8.18
   1  -9  11   87.81    8.21
   1  -9  12    1.00    0.85
   1  -9  12    1.24    0.63
   1   9  12    1.06    0.94
   1  -9  13  129.57   11.66
   1   9  13  145.00   12.11
   1  -9  13  150.62   11.90
   1  -9  13  144.61   11.75
   1  -9  14   49.07    4.71
   1   9  14   50.43    5.13
   1  -9  14   61.06    5.04
   1  -9  14   59.82    4.83
   1  -9  15  217.72   17.18
   1   9  15  206.30   17.36
   1  -9  15  190.63   16.88
   1  -9  15  214.91   17.00
   1  -9  15  200.87   17.09
   1   9  16   94.97    8.03
   1  -9  16   86.69    7.70
   1  -9  16   81.20    7.49
   1  -9  16   97.26    7.85
   1  -9  16   90.86    7.64
   1   9  17  115.89    9.75
   1  -9  17  104.84    9.42
   1  -9  17  102.21    9.21
   1  -9  17  121.96    9.60
   1  -9  17  112.63    9.36
   1  -9  18   74.77    6.95
   1   9  18   87.42    7.52
   1  -9  18   88.29    7.37
   1  -9  18   84.04    7.10
   1  -9  19   14.49    1.66
   1   9  19   17.76    2.29
   1  -9  19   16.46    2.17
   1  -9  19   16.12    1.87
   1   9  20   88.05    7.19
   1  -9  20   83.80    6.73
   1  -9  20   69.15    6.55
   1   9  21   25.27    2.99
   1  -9  21   29.08    2.63
   1  -9  21   23.86    2.42
   1   9  22   22.77    2.57
   1  -9  22   25.40    2.20
   1   9  23   27.60    2.72
   1  -9  23   25.12    2.36
   1  -9  23   20.59    2.11
   1  -9  24    1.03    0.85
   1  -9  25    1.42    0.79
   1   9  26    6.43    1.06
   1  -9  26    5.53    0.94
   1  -9  27    3.65    0.69
  -1  11  26   80.26    6.76
  -1  11  25    1.27    0.82
  -1 -11  24   10.93    1.24
  -1  11  24   11.93    1.48
  -1  11  24    7.49    1.18
  -1 -11  23   50.34    4.29
  -1  11  23   48.86    4.53
  -1  11  23   46.74    4.38
  -1 -11  22    4.26    0.91
  -1  11  22    3.20    1.09
  -1 -11  21   70.84    6.13
  -1 -11  20    7.79    1.57
  -1 -11  20    5.74    1.12
  -1 -11  19   65.65    6.13
  -1 -11  19   68.67    5.89
  -1 -11  18   36.33    3.71
  -1 -11  17    3.74    1.39
  -1 -11  17    1.33    0.82
  -1 -11  16   54.44    5.22
  -1 -11  16   56.89    4.95
  -1 -11  15    1.84    1.15
  -1 -11  15    1.60    1.09
  -1 -11  15    1.39    0.79
  -1 -11  14   80.62    7.40
  -1 -11  14   81.95    7.34
  -1 -11  14   88.11    7.22
  -1 -11  13    7.97    1.42
  -1 -11  13    9.15    1.39
  -1 -11  13    8.67    1.15
  -1 -11  12    2.33    1.03
  -1 -11  12    3.71    0.82
  -1 -11  11   76.97    6.73
  -1 -11  11   76.43    6.70
  -1 -11  10  310.24   25.67
  -1 -11   9  135.46   11.44
  -1 -11   8  895.23   73.23
  -1 -11   7  174.66   14.58
  -1 -11   6  459.02   38.17
  -1 -11   6  471.94   38.23
  -1  11   5  449.23   32.55
  -1 -11   5  366.71   32.28
  -1 -11   5  389.32   32.34
  -1 -11   4   19.42    1.66
  -1 -11   4   12.11    1.63
  -1 -11   3   40.86    3.87
  -1 -11   3   52.72    4.86
  -1 -11   3   43.51    3.99
  -1 -11   2   22.28    2.26
   1  11  -2   29.95    3.41
   1 -11  -1    6.22    0.97
  -1 -11   1    6.40    0.97
  -1 -11   0   76.00    6.79
   1 -11   0   76.61    6.82
  -1 -11  -1  130.30   11.23
   1 -11   1  117.25   11.69
  -1 -11  -2    3.41    0.69
   1 -11   2    2.05    1.00
  -1 -11  -3   60.69    5.53
   1 -11   3   77.24    6.52
   1 -11   4  147.45   12.29
   1 -11   5  313.77   24.49
   1 -11   5  283.21   24.37
   1 -11   6  725.35   56.35
   1 -11   6  658.64   56.23
   1 -11   7  230.61   18.15
   1 -11   7  208.05   18.06
   1 -11   8  208.78   16.82
   1 -11   8  194.71   16.73
   1 -11   9   95.39    7.91
   1 -11   9   88.08    7.82
   1 -11  10    6.58    1.09
   1 -11  10    6.16    1.15
   1 -11  10    5.53    0.88
   1 -11  11    0.45    0.60
   1 -11  11    2.17    1.00
   1 -11  11    1.60    0.88
   1 -11  12  236.35   19.30
   1 -11  12  228.13   19.39
   1 -11  12  232.69   19.45
   1 -11  13   16.67    1.93
   1 -11  13   18.81    2.02
   1 -11  13   17.18    1.72
   1 -11  13   12.14    1.54
   1 -11  14   44.84    4.20
   1 -11  14   50.94    4.35
   1 -11  14   45.93    4.05
   1 -11  14   41.49    3.93
   1 -11  15   45.72    4.53
   1 -11  15   61.57    4.71
   1 -11  15   55.74    4.92
   1 -11  16   10.42    1.33
   1 -11  16   14.65    1.57
   1 -11  16   13.35    1.90
   1 -11  17   20.05    2.08
   1 -11  17   24.01    2.26
   1 -11  17   25.09    2.63
   1 -11  18   11.05    1.33
   1 -11  18   14.31    1.57
   1 -11  18   12.41    1.87
   1 -11  19   17.15    1.90
   1 -11  19   18.00    2.26
   1 -11  20    4.20    0.91
   1 -11  21   10.39    1.33
   1 -11  22    9.81    1.24
   1 -11  23    0.51    0.66
   1  11  23    0.24    0.75
   1 -11  24   59.70    5.10
   1  11  24   54.08    5.10
   1  11  24   71.17    5.34
   1 -11  25   27.90    2.66
   1  11  25   33.22    2.84
  -1  13  24    2.11    0.66
  -1  13  23    9.03    1.24
   1 -13 -22    2.08    0.60
  -1  13  22    3.38    1.00
  -1  13  21   17.18    2.05
  -1  13  20   15.46    1.99
  -1 -13  19   14.28    1.99
  -1  13  19   16.19    2.05
  -1 -13  18    1.36    1.21
  -1  13  18    3.80    1.33
  -1 -13  17    3.26    1.33
  -1  13  17    2.17    1.30
  -1 -13  16   12.35    1.87
  -1  13  16   12.92    1.99
  -1 -13  15    9.03    1.75
  -1  13  15    8.24    1.75
  -1 -13  14   82.86    7.76
  -1 -13  14   88.29    7.70
  -1  13  14   96.02    8.06
  -1 -13  13    6.49    1.45
  -1  13  13    5.98    1.54
  -1 -13  13    6.58    1.27
  -1 -13  12   14.74    2.02
  -1 -13  12   16.88    1.93
  -1  13  12   15.37    2.20
  -1 -13  11    1.06    0.91
  -1  13  11    0.51    1.09
  -1  13  10  124.41   10.21
  -1 -13  10  110.43    9.87
  -1  13   9   11.93    1.93
  -1 -13   9   15.43    1.81
  -1  13   8  524.36   42.09
  -1 -13   8  499.51   41.88
  -1  13   7   66.46    6.07
  -1 -13   7   67.43    5.92
  -1 -13   6  236.02   19.39
  -1 -13   6  229.89   19.42
  -1 -13   5  157.90   13.14
  -1 -13   5  155.06   13.23
  -1 -13   4    1.90    1.00
  -1 -13   4    2.45    0.75
   1 -13  -4    2.60    1.03
   1 -13  -3   50.04    4.35
  -1 -13   3   46.90    4.29
  -1 -13   3   45.05    4.17
   1 -13  -2  125.98   10.45
  -1 -13   2  122.45   10.42
  -1 -13   2  120.15   10.30
  -1 -13   1    1.75    0.85
   1 -13  -1    1.81    0.97
   1 -13   0  146.21   12.50
  -1 -13   0  151.16   12.65
   1 -13   0  154.58   12.68
   1 -13   1   56.59    4.92
  -1 -13  -1   56.68    5.07
   1 -13   2   18.60    1.96
  -1 -13  -2   21.89    2.17
   1 -13   3   30.11    2.84
  -1 -13  -3   30.20    2.96
   1 -13   4   79.81    6.85
  -1 -13  -4   78.96    6.91
   1 -13   5   89.53    7.91
  -1 -13  -5   96.02    8.00
   1 -13   6  314.80   26.81
  -1 -13  -6  333.97   26.91
   1 -13   6  327.78   26.94
   1 -13   7   64.62    5.74
   1 -13   7   62.90    5.62
   1 -13   8   93.13    8.03
   1 -13   8   91.28    7.94
   1 -13   9    7.04    1.21
   1 -13   9    7.04    1.33
   1 -13  10   19.81    2.20
   1 -13  10   18.54    2.11
   1 -13  11   11.54    1.63
   1 -13  11   14.40    1.81
   1 -13  12  146.21   12.02
   1 -13  12  135.37   11.90
   1 -13  13    3.44    1.39
   1 -13  13    4.38    1.24
   1 -13  14   44.57    4.14
   1 -13  14   49.82    4.50
   1 -13  14   48.28    4.41
   1 -13  15   17.97    1.87
   1 -13  15   19.60    2.29
   1 -13  15   17.60    2.11
   1 -13  16    1.66    0.72
   1 -13  16    1.72    1.27
   1 -13  16    1.21    1.06
   1 -13  17    5.68    1.42
   1 -13  17    5.41    0.91
   1 -13  18   42.58    4.05
   1 -13  18   41.37    3.71
  -1 -13 -19    0.27    0.72
   1 -13  19    2.42    0.75
   1 -13  19    2.96    1.27
   1 -13  20   26.15    2.54
   1  13  20   31.46    2.93
   1  13  21    2.60    1.09
   1 -13  21    2.63    0.66
   1  13  22    1.75    0.91
   1  13  23    1.72    0.75
   1 -15 -20   56.80    4.89
  -1  15  20   59.12    5.01
  -1  15  19   10.30    1.33
   1 -15 -19    8.67    1.18
   1 -15 -18   57.86    5.59
  -1 -15  18   72.23    5.77
  -1  15  18   67.61    5.71
  -1 -15  17   73.83    5.71
  -1  15  17   67.49    5.65
   1 -15 -16   31.31    3.32
  -1 -15  16   40.28    3.56
  -1  15  16   36.05    3.47
   1 -15 -15   52.87    5.01
  -1  15  15   55.08    5.10
  -1 -15  15   59.46    5.13
  -1  15  14    1.66    0.97
   1 -15 -14    1.81    1.03
  -1 -15  14    2.54    1.33
   1 -15 -13   66.76    6.13
  -1  15  13   66.40    6.19
  -1 -15  13   74.59    6.25
   1 -15 -12   10.24    1.63
  -1  15  12   10.69    1.60
  -1 -15  12   12.95    1.60
  -1 -15  11   48.10    4.05
  -1  15  11   41.28    4.08
   1 -15 -11   40.04    4.08
   1 -15 -10    0.91    1.03
  -1 -15  10    1.51    0.94
  -1  15  10    0.91    0.82
  -1 -15   9   72.77    6.13
   1 -15  -9   65.31    6.19
   1 -15  -8   16.12    2.17
  -1 -15   8   19.99    2.08
  -1 -15   7   84.28    7.16
  -1 -15   7   82.47    7.25
   1 -15  -7   78.93    7.25
  -1 -15   6    8.36    1.30
   1 -15  -6    8.27    1.51
  -1 -15   6    9.51    1.51
  -1 -15   5   42.82    3.90
  -1 -15   5   43.36    4.05
   1 -15  -5   40.01    4.05
  -1 -15   4  123.35    9.93
  -1 -15   4  113.45   10.03
   1 -15  -4  111.82   10.06
  -1 -15   3   36.30    3.50
   1 -15  -3   38.47    3.80
  -1 -15   3   39.71    3.71
  -1 -15   2  296.08   24.43
   1 -15  -2  291.97   24.46
  -1 -15   1    4.89    1.42
   1 -15  -1    4.14    1.45
   1 -15   0  306.61   25.18
  -1 -15   0  299.28   25.12
   1 -15   1   11.72    1.57
  -1 -15  -1   14.16    1.90
   1 -15   1   14.71    2.05
   1 -15   2  285.87   23.67
  -1 -15  -2  286.59   23.79
   1 -15   3  121.18   10.42
  -1 -15  -3  125.35   10.54
   1 -15   4   66.52    5.92
  -1 -15  -4   68.18    6.01
   1 -15   5   37.14    3.53
  -1 -15  -5   37.69    3.62
   1 -15   6    3.59    0.94
  -1 -15  -6    4.62    1.09
   1 -15   7   20.96    2.17
   1 -15   7   20.26    2.36
  -1 -15  -7   18.93    2.20
   1 -15   8    9.27    1.36
   1 -15   8    8.85    1.51
  -1 -15  -8    9.66    1.45
   1 -15   9   24.58    2.45
   1 -15   9   23.31    2.57
  -1 -15  -9   21.11    2.45
   1 -15  10   26.84    2.66
   1 -15  10   28.35    2.81
  -1 -15 -10   21.29    2.57
   1 -15  11   74.71    6.28
   1 -15  11   73.92    6.37
  -1 -15 -11   64.26    6.22
   1 -15  12   11.17    1.51
  -1 -15 -12    8.18    1.42
   1 -15  12    9.81    1.66
   1 -15  13   66.82    5.47
   1  15  13   57.13    5.41
   1 -15  13   66.28    5.56
  -1 -15 -13   54.41    5.37
   1 -15  14   21.23    2.11
   1 -15  14   22.22    2.29
   1  15  14   16.91    1.99
   1 -15  15   68.61    5.44
  -1 -15 -15   53.30    5.19
   1  15  15   58.58    5.28
   1 -15  16   94.00    7.04
  -1 -15 -16   69.42    6.76
   1  15  16   81.38    6.88
  -1 -15 -17   48.37    4.74
   1  15  17   55.38    4.89
   1 -15  18  120.85    9.24
   1  15  18   98.47    9.09
   1  15  19   22.25    2.17
  -1  15 -20   55.23    4.41
   1  15  20   47.83    4.47
  -1 -17  17   38.59    3.08
   1 -17 -17   29.62    2.87
  -1 -17  16   63.20    4.80
   1 -17 -16   47.86    4.59
  -1 -17  15   10.84    1.57
   1 -17 -15    9.12    1.33
  -1 -17  14    6.67    1.33
   1 -17 -14    4.62    1.06
   1 -17 -13    0.97    0.91
   1 -17 -12    3.20    1.06
   1 -17 -11    9.24    1.48
   1 -17 -10    5.41    1.21
   1 -17  -9    2.81    1.06
  -1 -17   8    2.05    1.18
   1 -17  -8    2.60    1.03
   1 -17  -7   39.04    3.90
  -1 -17   7   40.52    3.90
  -1 -17   7   41.46    3.71
   1 -17  -6    3.05    1.24
  -1 -17   6    3.96    1.21
  -1 -17   6    3.08    0.88
  -1 -17   5   79.05    6.73
   1 -17  -5   72.68    6.73
   1 -17  -4    9.33    1.60
  -1 -17   4    7.37    1.51
  -1 -17   3   57.71    5.19
   1 -17  -3   55.62    5.22
  -1 -17   2    7.16    1.45
   1 -17  -2    7.79    1.51
  -1 -17   1    2.51    1.21
   1 -17  -1    2.45    1.15
  -1 -17   0   28.20    3.05
   1 -17   0   31.04    3.14
  -1 -17  -1   46.32    4.41
   1 -17   1   47.95    4.50
  -1 -17  -2   46.32    4.56
   1 -17   2   51.33    4.65
  -1 -17  -3  101.13    8.85
   1 -17   3  102.58    8.70
  -1 -17  -4   52.60    4.86
   1 -17   4   53.21    4.74
  -1 -17  -5   26.84    2.96
   1 -17   5   31.56    2.90
  -1 -17  -6   23.64    2.48
   1 -17   6   22.19    2.36
  -1 -17  -7    2.54    1.00
   1 -17   7    3.11    0.94
   1 -17   8   12.26    1.72
  -1 -17  -8    9.15    1.45
   1 -17   8   10.30    1.42
  -1 -17  -9   23.19    2.54
   1 -17   9   22.50    2.66
   1 -17   9   27.33    2.54
  -1 -17 -10    7.22    1.33
   1 -17  10    8.42    1.57
   1 -17  10   10.30    1.39
  -1 -17 -11    2.42    0.94
   1 -17  11    3.14    1.24
   1 -17  11    4.08    1.03
  -1 -17 -12    2.87    0.94
   1 -17  12    3.11    1.27
  -1 -17 -13    6.82    1.09
   1 -17  13    6.40    1.45
  -1 -17 -14   26.51    2.72
   1 -17  14   35.33    3.02
  -1 -17 -15   27.87    2.75
   1 -17  15   36.33    3.05
   1 -17  16   46.90    4.26
   1 -17  17   50.34    4.44
  -1  17 -18   15.61    1.48
  -1 -19  15    4.56    0.75
   1 -19 -13   37.17    3.26
   1 -19 -12    3.62    0.82
   1 -19 -11   93.49    7.91
   1 -19 -10    6.40    1.15
  -1 -19   9   62.27    5.13
   1 -19  -9   53.51    5.07
  -1 -19   8    9.18    1.42
   1 -19  -8    8.73    1.36
  -1 -19   7    3.56    1.09
   1 -19  -7    2.20    1.00
  -1 -19   6   19.72    2.14
   1 -19  -6   18.60    2.14
   1 -19  -5    4.02    1.12
  -1 -19   5    4.05    1.18
  -1 -19   4   24.67    2.48
   1 -19  -4   21.53    2.48
  -1 -19   3   16.46    1.96
   1 -19  -3   16.03    1.99
  -1 -19   2   61.21    5.50
   1 -19  -2   62.14    5.56
   1 -19  -1    2.93    1.30
  -1 -19   1    4.05    1.24
   1 -19   0   35.48    3.38
  -1 -19   0   33.43    3.32
   1 -19   1    8.64    1.48
  -1 -19  -1    5.19    1.27
   1 -19   2    8.67    1.51
  -1 -19  -2    8.06    1.39
  -1 -19  -3   22.89    2.39
   1 -19   3   22.28    2.48
  -1 -19  -4    1.06    0.97
  -1 -19  -5    8.58    1.33
  -1 -19  -6    2.69    0.97
  -1 -19  -7   73.95    6.40
  -1 -19  -8    5.22    1.09
   1 -19   9  133.02   10.51
  -1 -19  -9  117.43   10.39
   1 -19  10   10.93    1.39
  -1 -19 -10    4.35    1.00
   1 -19  11   46.02    3.65
  -1 -19 -11   35.57    3.44
   1 -19  12    4.89    1.06
   1 -19  13    5.10    0.97
   1 -19  14    3.71    0.79
  -1 -21   9    7.88    0.94
  -1 -21   8    5.28    0.79
  -1 -21   7    0.91    0.57
   1 -21  -7    0.54    0.48
  -1 -21   6    1.93    0.63
   1 -21  -6    0.57    0.57
  -1 -21   5    0.03    0.63
   1 -21  -5   -0.03    0.57
  -1 -21   4   -0.24    0.60
   1 -21  -4    0.06    0.60
  -1 -21   3    0.85    0.66
   1 -21  -3    2.23    0.69
  -1 -21   2   -0.36    0.66
   1 -21  -2    0.24    0.66
  -1 -21   1   -0.09    0.63
   1 -21  -1    0.79    0.69
  -1 -21   0    1.27    0.66
   1 -21   0    2.20    0.75
   1 -21   1    0.57    0.69
  -1 -21  -1    0.51    0.63
   1 -21   2    0.06    0.72
  -1 -21  -2    0.85    0.63
   1 -21   3    1.72    0.75
  -1 -21  -3    1.69    0.63
   1 -21   4    0.12    0.72
  -1 -21  -4   -0.06    0.57
  -1 -21  -5    1.63    0.54
   1 -21   9   13.35    1.33
  -2   0  29    0.85    0.60
  -2   0  29   -0.30    0.66
  -2   0  28    0.03    0.79
  -2   0  28   -0.18    0.94
  -2   0  27   10.54    1.45
  -2   0  27    9.51    1.54
  -2   0  26    0.63    1.00
  -2   0  26   -0.12    1.15
  -2   0  25   91.86    7.94
  -2   0  25   90.14    8.00
  -2   0  24   63.05    5.83
  -2   0  24   66.85    5.92
  -2   0  23  128.15   10.69
  -2   0  23  120.79   10.72
  -2   0  22  375.46   31.49
  -2   0  22  384.70   31.46
  -2   0  21    4.80    1.24
  -2   0  21    4.95    1.27
  -2   0  20  342.07   28.90
  -2   0  20  354.96   28.87
  -2   0  19   88.66    8.03
  -2   0  19   97.23    8.06
  -2   0  18   10.42    1.45
  -2   0  17  219.74   19.20
  -2   0  17  242.57   19.24
  -2   0  16  233.30   20.35
  -2   0  16  258.12   20.38
  -2   0  15  700.98   60.00
  -2   0  15  765.99   60.03
  -2   0  14  135.55   12.44
  -2   0  14  150.80   12.47
  -2   0  13 1580.72  121.24
   2   0 -13 1759.97  121.51
   2   0 -13 1377.23  120.51
   2   0 -12  293.21   20.81
  -2   0  12  247.10   20.53
   2   0 -12  221.04   20.05
  -2   0  11 1199.04   98.38
   2   0 -11 1433.12   98.62
   2   0 -11 1099.60   98.05
  -2   0  10 1112.56   82.53
   2   0 -10  942.37   82.19
  -2   0   9   11.63    1.60
  -2   0   8  558.48   46.02
  -2   0   7   32.85    3.17
  -2   0   6   12.92    1.51
  -2   0   5   92.64    7.91
   2   0  -4 2050.40  162.94
  -2   0   4 1947.25  162.94
   2   0  -3   12.26    1.27
  -2   0   3   10.78    1.27
  -2   0   3   12.14    1.27
   2   0  -2 3706.46  320.75
  -2   0   2 3788.50  320.75
  -2   0   2 4626.09  320.75
   2   0  -2 3718.30  320.72
   2   0  -1  240.85   19.75
   2   0   0 3888.06  316.55
   2   0   2  983.07   77.30
  -2   0  -2  911.72   77.27
  -2   0  -3  560.72   47.53
   2   0   3  599.97   47.50
   2   0   4   21.92    1.96
  -2   0  -4   18.06    1.96
   2   0   5  158.11   11.63
  -2   0  -5  120.33   11.57
   2   0   6 1262.60   92.79
  -2   0  -6 1012.24   92.79
  -2   0  -7 2510.35  234.63
   2   0   7 3235.24  234.60
  -2   0  -8  162.12   13.68
  -2   0  -9  374.34   30.98
  -2   0 -10  855.04   70.15
  -2   0 -11 1007.68   67.31
  -2   0 -11  702.67   66.95
  -2   0 -12 1549.32  100.74
  -2   0 -12 1059.71  100.25
  -2   0 -13  376.91   26.33
  -2   0 -13  280.04   25.76
   2   0  14   34.45    3.35
  -2   0 -14   52.72    4.29
   2   0  15  329.59   27.15
   2   0  16  577.93   47.62
   2   0  16  583.42   47.65
   2   0  17    9.87    1.27
   2   0  17    8.06    1.27
   2   0  18 1088.34   91.71
   2   0  18 1161.11   91.77
   2   0  19    3.87    1.03
   2   0  19    5.95    1.18
   2   0  20  468.50   39.86
   2   0  20  502.71   39.95
   2   0  21   19.27    2.20
   2   0  21   20.38    2.36
   2   0  22  124.26   11.08
   2   0  22  137.30   11.17
   2   0  23    4.20    1.15
   2   0  23    4.80    1.27
   2   0  24    0.91    0.91
   2   0  24    0.72    1.06
   2   0  25    0.33    0.85
   2   0  25   -0.06    1.15
   2   0  26    8.18    1.33
   2   0  26    8.88    1.48
   2   0  27    0.88    0.91
   2   0  27    0.27    0.85
   2   0  28    8.42    1.24
   2   0  28    7.58    1.21
   2   0  29    6.79    1.00
   2   0  29    6.40    0.91
  -2   2  29   12.83    1.45
  -2  -2  29   11.84    1.45
  -2  -2  28   34.03    3.20
  -2   2  28   34.79    3.32
  -2  -2  28   38.08    3.23
  -2   2  28   34.88    3.14
  -2  -2  28   37.69    3.41
  -2  -2  27    2.29    1.15
  -2   2  27    2.75    1.06
  -2   2  27    3.38    1.06
  -2  -2  27    2.99    0.91
  -2  -2  26   58.55    5.47
  -2   2  26   64.35    5.56
  -2   2  26   63.17    5.50
  -2  -2  26   56.68    5.31
  -2  -2  25   59.09    5.56
  -2   2  25   64.56    5.65
  -2   2  25   60.48    5.59
  -2  -2  25   60.72    5.44
  -2  -2  24   20.17    2.29
  -2   2  24   17.57    2.29
  -2   2  24   18.99    2.36
  -2  -2  24   17.09    2.08
  -2  -2  23  166.50   14.22
  -2   2  23  171.64   14.40
  -2  -2  23  163.18   14.28
  -2   2  23  177.52   14.40
  -2  -2  22   28.26    2.90
  -2   2  22   30.98    3.11
  -2  -2  22   27.81    3.02
  -2   2  22   29.53    3.11
  -2  -2  21    1.45    0.97
  -2   2  21    1.81    1.06
  -2  -2  21    2.17    1.15
  -2  -2  20   81.11    6.76
  -2   2  20   76.00    6.88
  -2   2  20   74.16    6.85
  -2   2  19   13.50    1.69
  -2  -2  19    9.66    1.36
  -2   2  19    9.75    1.48
  -2  -2  18   12.35    1.48
  -2   2  18   11.41    1.60
  -2   2  18   11.26    1.57
  -2  -2  17   20.14    1.99
  -2   2  17   20.74    2.14
  -2   2  17   15.85    2.02
  -2   2  16  241.15   19.75
  -2  -2  16  250.66   19.66
  -2   2  16  218.02   19.69
  -2  -2  15    8.24    1.03
  -2   2  15    7.43    1.15
  -2   2  15    6.34    1.06
   2  -2 -14  109.82   10.15
  -2   2  14  105.33    9.54
  -2  -2  14  113.81    9.45
   2   2 -14  140.65   10.75
  -2  -2  13  129.75   12.02
   2  -2 -13  152.67   12.74
  -2   2  13  148.11   12.59
  -2  -2  13  165.54   12.89
  -2   2  13  135.25   12.02
   2   2 -12  236.59   17.21
  -2  -2  12  207.18   16.94
  -2   2  12  182.02   16.67
   2  -2 -12  174.41   16.82
   2   2 -11    6.31    1.42
  -2   2  11    2.96    1.03
  -2  -2  11    7.07    1.39
   2  -2 -11    3.71    1.18
   2   2 -10 1390.88  102.09
  -2   2  10 1147.55  101.67
  -2  -2  10 1251.28  101.91
   2   2  -9  168.41   13.29
  -2  -2   9  152.88   13.17
  -2   2   9  142.68   12.95
   2   2  -8 1274.02   93.58
  -2   2   8 1062.64   93.25
   2   2  -7    5.68    1.15
  -2   2   7    6.64    1.00
  -2   2   6   24.73    2.57
   2   2  -6   27.27    2.39
   2   2  -5   12.68    1.27
   2   2  -5    4.92    0.66
   2   2  -4  488.13   39.92
  -2  -2   3  140.72   14.19
  -2   2   3  150.56   14.01
   2   2  -3  182.02   14.13
  -2  -2   2 1231.17   92.91
   2   2  -2 1044.74   92.91
   2   2  -1   42.12    3.68
   2   2  -1   39.16    3.71
  -2  -2   1   45.02    3.71
  -2  -2   0  805.46   65.62
   2   2   0  817.78   65.62
  -2  -2   0  781.42   65.71
  -2  -2  -1   36.93    2.72
   2  -2   1   27.63    2.60
  -2  -2  -2   39.16    3.26
   2  -2   2   36.66    3.20
  -2   2  -3  152.19   12.02
   2  -2   3  147.42   12.05
  -2  -2  -3  123.41   12.26
  -2   2  -4   92.46    7.49
   2  -2   4   83.19    7.49
  -2  -2  -4   74.19    7.76
  -2   2  -5    2.33    0.48
   2  -2   5    2.42    0.54
  -2  -2  -5    1.24    0.72
  -2   2  -6  371.54   27.63
   2  -2   6  362.09   27.57
  -2   2  -7   19.93    1.93
   2  -2   7   20.05    1.75
  -2   2  -8   49.82    4.14
   2  -2   8   39.41    4.17
   2  -2   8   50.70    3.90
   2  -2   9  185.04   15.70
  -2  -2  -9  136.85   15.67
   2  -2  10  279.23   23.31
  -2  -2 -10  208.96   23.22
  -2   2 -11    2.45    0.91
   2  -2  11    0.21    0.91
   2  -2  12  537.47   44.99
  -2  -2 -12  424.38   44.87
   2   2  13   84.40    7.73
   2  -2  13   92.07    7.70
   2  -2  13   85.27    7.70
  -2  -2 -13   96.93    8.52
  -2   2 -14    1.90    0.88
   2  -2  14    2.02    0.60
   2   2  14    2.39    0.60
   2   2  14    1.69    0.63
  -2  -2 -14    3.41    1.03
   2  -2  14    1.57    0.54
   2  -2  14    2.60    0.60
   2  -2  15   87.72    7.67
   2  -2  15   89.44    7.67
   2   2  15   86.00    7.67
   2  -2  15   97.75    7.70
   2   2  15   90.17    7.73
   2   2  16  135.85   11.69
   2  -2  16  137.33   11.69
   2   2  16  134.89   11.75
   2  -2  16  148.20   11.72
   2   2  17   13.38    1.60
   2  -2  17   12.47    1.60
   2  -2  17   16.43    1.66
   2  -2  18  291.37   25.24
   2   2  18  292.57   25.24
   2  -2  18  335.60   25.30
   2   2  19    4.32    1.00
   2  -2  19    4.74    1.03
   2  -2  19    4.59    1.15
   2  -2  20   67.94    6.16
   2   2  20   65.89    6.13
   2  -2  20   75.64    6.22
   2   2  21    2.51    0.97
   2  -2  21    3.20    1.09
   2  -2  21    4.26    1.18
   2  -2  22    2.51    1.09
   2   2  22    2.33    1.00
   2  -2  22    2.45    1.12
   2  -2  23    4.29    1.18
   2   2  23    5.98    1.21
   2  -2  23    5.50    1.24
   2   2  24   66.79    5.95
   2  -2  24   63.38    5.92
   2  -2  24   70.33    5.98
   2   2  25    9.51    1.45
   2  -2  25   10.51    1.51
   2  -2  25    8.73    1.42
   2  -2  26   38.11    3.68
   2  -2  26   37.72    3.71
   2   2  26   43.85    3.77
   2  -2  27   18.72    2.02
   2  -2  27   21.35    2.11
   2   2  27   18.39    2.05
   2  -2  28    0.42    0.72
   2   2  28   -0.03    0.91
   2   2  28    0.24    0.57
   2  -2  28    0.54    0.79
   2   2  29    5.34    1.00
   2  -2  29    4.74    0.88
   2  -2  29    7.49    0.97
  -2   4  29   39.04    3.47
  -2   4  28   87.36    7.40
  -2  -4  27    0.79    0.60
  -2   4  27    1.81    1.09
  -2  -4  26  225.27   19.78
  -2   4  26  269.14   20.08
  -2   4  25   38.56    3.90
  -2  -4  25   39.41    3.68
  -2   4  25   45.29    4.08
  -2   4  24  253.56   19.96
  -2   4  24  259.60   19.99
  -2  -4  24  217.53   19.63
  -2  -4  23  139.96   12.35
  -2   4  23  154.64   12.65
  -2   4  23  152.28   12.68
  -2  -4  22  103.03    9.30
  -2   4  22  112.72    9.63
  -2   4  22  119.37    9.69
  -2  -4  21    0.45    1.00
  -2   4  21    3.80    1.36
  -2  -4  21    1.45    0.85
  -2   4  21    1.51    1.18
  -2  -4  20    1.03    1.00
  -2  -4  20    1.00    0.79
  -2   4  20    0.82    1.15
  -2   4  20    0.75    0.94
  -2  -4  19    7.58    1.21
  -2  -4  19    3.44    0.91
  -2   4  19    5.56    1.36
  -2   4  19    5.07    1.24
  -2  -4  18   36.69    3.32
  -2   4  18   31.92    3.47
  -2   4  18   36.11    3.59
  -2  -4  18   38.14    3.44
  -2  -4  17   18.12    1.81
  -2   4  17   13.23    1.96
  -2  -4  17   15.49    1.87
  -2  -4  16   31.43    3.14
  -2  -4  16   32.94    2.93
  -2   4  16   27.69    3.05
  -2  -4  16   33.73    2.99
  -2   4  16   30.14    3.11
  -2   4  15  380.51   35.03
  -2  -4  15  453.10   34.97
  -2  -4  15  396.72   35.03
  -2  -4  15  453.76   34.91
  -2  -4  14   54.41    4.29
  -2   4  14   41.34    4.38
   2  -4 -14   45.90    5.41
  -2  -4  14   47.92    4.44
  -2  -4  14   51.48    4.38
  -2  -4  13  727.73   57.83
  -2   4  13  726.98   58.40
   2  -4 -13  714.69   59.03
   2   4 -13  899.28   59.22
  -2  -4  13  633.61   57.86
  -2   4  12   78.45    6.55
   2  -4 -12   69.30    7.07
  -2  -4  12   65.47    6.04
  -2  -4  12   67.61    6.01
   2   4 -12   88.90    7.16
  -2  -4  11 1434.51  117.28
  -2   4  11 1339.48  116.92
   2   4 -11 1594.34  117.52
  -2  -4  10  164.99   14.89
   2   4 -10  180.24   15.07
  -2  -4   9 1268.43  107.98
   2   4  -9 1371.34  108.10
  -2  -4   8  933.04   80.78
   2   4  -8 1040.69   80.90
   2   4  -7   10.51    1.75
  -2  -4   7   11.17    1.63
   2   4  -7   11.78    1.75
  -2  -4   6 2256.00  161.76
  -2  -4   6 1576.98  162.03
   2   4  -6 1823.71  162.28
  -2  -4   6 1725.91  162.15
   2   4  -6 2035.48  162.25
  -2  -4   5  767.56   58.07
  -2  -4   5  589.71   58.37
   2   4  -5  708.44   58.43
  -2  -4   4 1721.41  132.11
  -2  -4   4 1423.61  132.32
   2   4  -4 1640.81  132.35
  -2  -4   3  113.96   11.05
  -2  -4   3  143.19   10.96
   2  -4  -2  940.92   79.90
  -2  -4   2  906.83   80.23
  -2  -4   1  113.78    8.58
  -2  -4   1   86.72    8.49
  -2   4   0  166.08   14.55
  -2  -4   0  219.53   15.01
  -2  -4  -1  198.27   15.13
   2  -4   1  163.91   14.68
   2  -4   1  195.67   14.83
   2  -4   2  362.45   30.86
   2  -4   2  392.31   30.92
   2  -4   3   49.01    4.59
   2  -4   3   55.77    4.59
  -2  -4  -4   27.78    3.05
   2  -4   4   26.51    2.69
   2  -4   4   28.87    2.63
  -2  -4  -5  296.65   28.23
   2  -4   5  327.21   27.96
  -2   4  -5  368.67   27.84
   2  -4   5  334.94   27.87
  -2  -4  -6   23.76    3.44
   2  -4   6   40.46    3.08
   2  -4   6   32.70    3.11
   2  -4   6   26.54    3.14
  -2   4  -6   36.39    3.11
   2  -4   7 1888.48  130.75
  -2  -4  -7 1116.33  131.17
   2  -4   7 1404.59  130.99
  -2   4  -7 1624.63  130.87
   2  -4   8   84.37    6.61
   2  -4   8   76.03    7.13
  -2   4  -8   79.24    6.95
   2  -4   9 3087.86  239.13
  -2   4  -9 3449.40  238.94
  -2  -4 -10   27.72    3.96
   2  -4  10   34.70    3.80
  -2   4 -11  904.35   62.54
   2  -4  11  816.09   62.75
   2  -4  12   32.07    3.29
  -2  -4 -12   21.14    3.29
   2   4  12   25.43    2.51
   2  -4  12   23.82    2.39
   2  -4  13    0.85    0.60
  -2  -4 -13    1.30    1.00
   2  -4  13    1.18    0.48
   2   4  13    1.66    0.63
   2  -4  13    0.42    0.42
   2  -4  13    0.09    0.42
  -2  -4 -14    9.39    1.96
   2  -4  14    7.85    1.03
   2   4  14    9.66    1.18
   2  -4  14    7.58    1.15
   2   4  14    6.37    0.94
   2  -4  14    8.24    1.00
   2  -4  15  101.49    8.58
   2   4  15  102.03    8.70
   2  -4  15  102.12    8.70
   2   4  15   91.86    8.55
   2  -4  15  108.19    8.55
   2  -4  16    0.97    0.69
   2  -4  16    0.06    0.91
   2   4  16    1.60    0.88
   2   4  16    1.12    0.60
   2  -4  16    1.06    0.63
   2   4  17    3.08    0.97
   2  -4  17    4.23    0.91
   2   4  18    6.91    1.39
   2   4  18    8.82    1.21
   2  -4  18    8.58    1.21
   2   4  19   14.55    1.99
   2  -4  19   18.48    1.87
   2   4  19   14.77    1.81
   2   4  20   67.07    6.01
   2  -4  20   66.98    5.80
   2   4  20   62.63    5.83
   2  -4  21    7.16    1.33
   2   4  21    7.46    1.27
   2  -4  22  113.27    9.69
   2   4  22  120.21    9.96
   2  -4  22  106.02    9.72
   2   4  22  116.38    9.75
   2   4  23    0.82    1.30
   2  -4  23    0.21    0.94
   2  -4  23    3.29    1.15
   2   4  23    0.72    0.88
   2   4  24  129.78   10.63
   2  -4  24  119.40   10.51
   2   4  24  124.44   10.75
   2   4  25   19.96    2.23
   2  -4  25   21.92    2.33
   2  -4  25   20.87    2.23
   2   4  25   22.19    2.54
   2  -4  26   48.25    4.35
   2  -4  26   47.14    4.29
   2   4  26   48.83    4.53
   2  -4  27   63.65    5.50
   2  -4  27   60.03    5.41
   2   4  27   66.13    5.62
   2  -4  28    1.39    0.75
   2  -4  28    1.45    0.60
   2  -4  29   42.58    3.74
  -2  -6  29    1.78    0.60
  -2   6  29    2.29    0.60
  -2   6  28    5.92    0.91
  -2  -6  28    6.34    1.03
  -2   6  28    5.98    1.06
  -2  -6  27   20.53    2.17
  -2   6  27   19.84    2.11
  -2  -6  26   65.31    5.77
  -2  -6  25   88.20    6.64
  -2  -6  25   69.45    6.37
  -2  -6  24   56.41    4.86
  -2  -6  24   50.88    4.59
  -2  -6  23  108.65    8.61
  -2  -6  23   94.06    8.39
  -2  -6  22    4.17    1.21
  -2  -6  22    3.38    0.88
  -2  -6  21   87.90    7.19
  -2   6  21   86.54    7.37
  -2  -6  21   75.88    7.01
  -2  -6  20   88.99    7.25
  -2   6  20   81.98    7.40
  -2  -6  20   78.63    7.07
  -2  -6  19  209.62   16.97
  -2   6  19  204.76   17.15
  -2  -6  19  196.64   16.82
  -2  -6  18  140.02   11.99
  -2  -6  18  136.49   12.29
  -2  -6  18  151.01   12.14
  -2   6  18  146.48   12.35
  -2  -6  17  170.91   14.37
  -2  -6  17  165.36   14.65
  -2   6  17  173.39   14.71
  -2  -6  17  181.66   14.52
  -2  -6  16   65.74    5.50
  -2  -6  16   62.66    5.34
  -2  -6  16   60.63    5.62
  -2   6  16   58.82    5.74
  -2   6  16   59.97    5.65
  -2   6  15   12.11    1.72
  -2  -6  15   10.99    1.27
  -2  -6  15   10.66    1.51
  -2  -6  15   11.23    1.39
  -2   6  15   12.80    1.57
  -2   6  14    2.69    1.00
  -2  -6  14    1.54    0.82
  -2   6  14    1.96    0.82
  -2  -6  14    2.11    0.51
  -2  -6  14    2.14    0.69
  -2  -6  13   90.98    7.07
  -2   6  13   79.72    7.28
  -2   6  13   87.87    7.61
  -2   6  13   78.99    7.19
  -2  -6  13   74.65    7.07
  -2   6  12   20.65    2.48
  -2   6  12   22.25    2.33
  -2  -6  12   19.81    2.11
  -2  -6  12   21.41    2.05
   2  -6 -11  266.33   23.40
  -2  -6  11  265.12   22.04
   2   6 -11  336.09   23.22
  -2   6  11  279.53   22.28
  -2  -6  11  247.43   22.04
   2   6 -10   97.69    8.97
  -2  -6  10   94.54    8.91
   2   6  -9   38.68    3.96
  -2  -6   9   32.70    3.87
  -2  -6   8    3.14    1.09
   2   6  -8    2.51    1.09
   2   6  -8    4.71    1.48
  -2  -6   8    1.39    1.06
   2   6  -7  987.39   82.65
   2   6  -7 1022.33   82.86
  -2  -6   7  804.43   82.44
  -2  -6   7  890.40   82.62
  -2  -6   7 1113.89   82.01
  -2  -6   6   73.14    7.25
   2   6  -6   80.96    7.40
  -2  -6   6   70.42    7.34
   2   6  -6   84.67    7.58
  -2  -6   6   76.55    7.40
  -2  -6   6   89.32    6.91
   2   6  -5 2003.14  159.38
  -2  -6   5 1879.12  159.41
  -2  -6   5 1739.77  159.26
   2   6  -5 2109.73  159.59
  -2  -6   5 1718.18  159.32
  -2  -6   5 2162.55  159.04
   2   6  -4  154.61   12.86
  -2  -6   4  130.93   12.71
  -2  -6   4  136.64   12.89
   2   6  -4  161.37   13.01
  -2  -6   4  162.34   12.62
  -2  -6   3  231.46   22.53
  -2  -6   3  233.51   22.65
   2   6  -3  257.64   22.59
   2   6  -3  279.20   22.74
  -2   6   3  299.73   22.32
  -2  -6   3  296.71   22.56
   2  -6  -2    3.11    0.57
  -2  -6   2    1.63    0.97
  -2   6   2    4.80    0.69
   2   6  -2    2.84    1.00
  -2  -6   2    3.56    0.94
  -2  -6   1 1083.36  108.77
   2  -6  -1 1123.13  108.53
  -2   6   1 1571.93  108.59
   2   6  -1 1482.04  108.92
  -2  -6   1 1537.12  108.98
   2  -6   0   82.13    7.28
  -2   6   0   85.64    7.19
   2   6   0   79.30    7.40
  -2  -6   0   88.14    7.55
   2  -6   1  881.52   74.80
  -2  -6  -1  843.75   74.83
  -2   6  -1  916.94   74.74
   2   6   1  977.85   74.92
  -2  -6  -1  992.74   75.19
  -2  -6  -2  182.66   16.46
   2   6   2  231.58   16.70
   2  -6   2  185.98   16.43
  -2  -6  -2  198.39   16.85
  -2  -6  -3  510.62   42.46
   2  -6   3  493.65   42.43
   2   6   3  646.05   42.67
   2  -6   3  465.51   42.31
  -2  -6  -3  527.53   42.91
  -2  -6  -4  468.04   39.83
   2  -6   4  444.94   39.80
   2  -6   4  450.26   39.77
  -2  -6  -5   15.10    1.84
   2  -6   5   13.53    1.81
   2   6   5   18.90    1.96
   2  -6   5   14.86    1.81
   2  -6   6  329.78   30.35
   2   6   6  442.11   30.47
   2  -6   6  355.38   30.44
  -2  -6  -6  333.34   30.92
  -2   6  -7  299.37   23.67
   2   6   7  338.23   23.73
   2  -6   7  244.56   23.61
   2  -6   7  283.88   23.79
  -2  -6  -7  238.34   24.19
  -2   6  -8  290.97   25.12
   2   6   8  316.61   25.12
   2  -6   8  287.98   25.30
   2  -6   8  238.16   25.06
   2  -6   8  358.22   24.82
  -2  -6  -8  231.40   25.67
  -2   6  -9 1198.68   91.16
   2  -6   9 1190.74   91.37
  -2   6 -10    8.27    1.30
   2  -6  10    5.83    0.82
  -2  -6 -10    4.29    1.63
   2  -6  10    6.55    1.42
   2  -6  11   47.98    4.38
   2  -6  11   38.68    3.38
  -2  -6 -11   28.08    4.44
  -2   6 -11   45.36    4.02
   2   6  11   42.31    3.59
   2  -6  11   37.53    3.44
   2  -6  11   34.39    3.38
   2  -6  12   43.82    3.90
   2  -6  12   42.97    3.87
  -2   6 -12   54.17    4.56
   2   6  12   43.03    4.02
   2  -6  12   42.00    3.93
   2   6  13  337.90   28.32
   2  -6  13  349.80   28.26
   2  -6  13  338.47   28.14
   2  -6  13  343.09   28.20
   2  -6  14  205.61   17.66
   2  -6  14  209.71   17.73
   2   6  14  217.66   17.82
   2  -6  14  214.12   17.63
   2  -6  14  215.21   17.60
   2  -6  15  657.86   54.81
   2  -6  15  674.62   54.90
   2   6  15  654.78   54.93
   2  -6  15  660.46   54.75
   2  -6  15  688.15   54.72
   2  -6  16  120.30   10.12
   2  -6  16  117.31   10.06
   2   6  16  116.59   10.27
   2  -6  16  116.98   10.00
   2  -6  16  122.69   10.24
   2  -6  17  113.39    9.78
   2  -6  17  113.87    9.90
   2  -6  17  114.57    9.72
   2   6  17  112.99    9.93
   2  -6  17  115.92    9.69
   2   6  18   25.09    2.84
   2  -6  18   28.20    2.66
   2  -6  18   23.82    2.51
   2  -6  18   24.61    2.78
   2  -6  19    1.09    0.82
   2  -6  19    2.14    0.97
   2   6  19    1.24    1.18
   2  -6  20    1.33    1.00
   2   6  20    1.18    1.24
   2  -6  20    1.63    0.88
   2  -6  21    8.06    1.42
   2  -6  21    8.30    1.30
   2   6  21   11.69    1.81
   2  -6  22    4.50    1.18
   2  -6  22    3.17    0.97
   2   6  22    5.31    1.48
   2  -6  23   16.00    1.96
   2  -6  23   17.66    1.90
   2   6  23   15.67    2.26
   2  -6  24    2.36    0.88
   2   6  24    3.35    1.39
   2  -6  25    1.63    0.82
   2   6  25    0.66    1.24
   2  -6  26    1.60    0.69
   2   6  26    2.60    1.15
   2  -6  27   13.83    1.45
   2   6  27   14.92    1.78
  -2   8  28    0.91    0.54
  -2   8  27   18.39    1.87
  -2  -8  27   18.30    1.84
  -2   8  27   17.21    1.84
  -2  -8  26    2.48    0.94
  -2   8  26    3.32    1.03
  -2   8  26    2.26    1.00
  -2  -8  25  102.73    8.76
  -2  -8  24    2.36    1.00
  -2  -8  23   93.49    7.82
  -2   8  23   86.06    8.09
  -2  -8  22   45.99    4.23
  -2   8  22   46.02    4.68
  -2  -8  21   18.87    2.02
  -2   8  21   14.74    2.51
  -2   8  20  214.73   18.39
  -2  -8  20  215.51   17.97
  -2  -8  19  280.37   24.25
  -2   8  19  285.81   24.49
  -2  -8  19  300.24   24.10
  -2  -8  18  130.45   11.63
  -2   8  18  130.99   11.84
  -2  -8  18  140.26   11.44
  -2  -8  17  309.69   27.30
  -2   8  17  330.59   27.57
  -2  -8  17  341.64   27.15
  -2  -8  16   74.16    6.67
  -2   8  16   69.06    6.91
  -2  -8  16   78.87    6.55
  -2  -8  15  167.23   14.77
  -2   8  15  162.88   15.01
  -2  -8  15  188.70   14.68
  -2   8  14   11.87    1.93
  -2  -8  14   14.19    1.75
  -2  -8  14   14.92    1.72
  -2  -8  14   15.82    1.63
  -2   8  13   80.20    6.91
  -2  -8  13   71.41    6.58
  -2  -8  13   68.82    6.52
  -2  -8  13   82.59    6.49
  -2  -8  12    5.68    0.85
  -2  -8  12    5.19    0.94
  -2   8  12    6.01    1.27
  -2  -8  11   34.76    2.84
  -2   8  11   28.26    3.14
  -2  -8  11   27.48    2.87
  -2   8  10    1.54    0.82
  -2  -8  10    0.97    0.57
  -2   8   9  155.99   11.99
  -2  -8   9  131.90   11.66
  -2  -8   8   22.22    3.05
  -2  -8   8   28.32    3.32
  -2   8   8   28.35    2.81
   2   8  -8   29.89    3.38
  -2  -8   8   23.55    2.48
  -2  -8   8   29.38    2.48
  -2  -8   8   26.36    2.54
   2   8  -7 1007.56   84.34
  -2  -8   7  824.91   84.10
  -2  -8   7 1086.98   84.49
   2   8  -7 1171.23   84.79
  -2  -8   7  924.19   84.25
  -2  -8   7 1111.95   83.70
   2   8  -6   92.04    8.88
  -2  -8   6   78.33    8.70
  -2  -8   6  104.15    9.09
   2   8  -6  110.97    9.30
  -2  -8   6  105.08    8.45
   2   8  -5 1353.07  114.63
  -2  -8   5 1157.82  114.44
  -2  -8   5 1400.30  114.75
   2   8  -5 1629.88  115.05
  -2  -8   5 1510.36  114.29
  -2  -8   4  299.49   27.00
  -2  -8   4  274.49   26.78
   2   8  -4  368.91   27.27
  -2  -8   4  349.52   26.72
   2  -8  -3  178.37   16.03
  -2  -8   3  178.91   16.25
  -2  -8   3  159.35   16.03
   2   8  -3  217.44   16.49
  -2  -8   3  221.97   16.19
  -2  -8   2  573.13   54.38
   2  -8  -2  636.15   54.32
  -2  -8   2  569.63   54.29
   2   8  -2  793.71   54.72
  -2  -8   2  803.29   54.60
   2  -8  -1  184.95   18.33
   2  -8  -1  217.57   18.66
   2   8  -1  267.33   18.99
  -2  -8   1  277.35   19.05
   2  -8   0  735.65   64.68
   2  -8   0  699.92   64.53
   2   8   0  922.29   64.98
  -2  -8   0  908.31   65.13
   2  -8   1  674.65   60.63
   2  -8   1  678.30   60.66
   2   8   1  842.06   60.91
  -2  -8  -1  830.10   61.21
  -2  -8  -2  687.90   63.35
   2  -8   2  700.98   63.32
   2   8   2  896.92   63.53
  -2  -8  -2  873.25   63.96
  -2  -8  -3  488.06   44.09
   2  -8   3  495.49   44.06
   2   8   3  593.51   44.18
  -2  -8  -3  592.36   44.75
  -2  -8  -4  609.82   51.18
   2  -8   4  588.11   51.12
  -2  -8  -4  700.38   51.91
  -2  -8  -5  170.46   14.68
   2  -8   5  168.86   14.65
   2  -8   5  170.58   14.49
  -2  -8  -6  299.52   25.00
   2  -8   6  285.27   24.94
   2  -8   6  303.93   24.88
   2  -8   7    5.22    1.15
  -2  -8  -7    1.90    0.94
   2   8   7    2.02    0.97
   2  -8   7    3.05    1.00
  -2  -8  -7    1.03    1.39
   2  -8   8  150.38   12.83
   2  -8   8  135.82   12.71
   2   8   8  175.38   12.77
  -2  -8  -8  139.51   12.77
   2  -8   8  125.38   12.11
   2  -8   8  183.41   12.32
   2  -8   8  141.71   12.17
   2  -8   9   18.96    2.63
   2  -8   9   23.01    2.81
   2   8   9   27.36    2.69
   2  -8   9   22.74    2.20
   2  -8   9   22.47    2.08
   2   8  10   13.89    1.60
   2  -8  10   11.93    1.30
   2  -8  10   13.38    1.48
   2  -8  11  173.63   14.07
   2  -8  11  159.04   13.92
   2   8  11  177.89   14.22
   2  -8  12   16.76    1.78
   2  -8  12   13.83    1.66
   2  -8  12   16.37    1.63
   2   8  12   13.95    1.84
   2   8  13  713.33   58.70
   2  -8  13  756.66   58.58
   2  -8  13  718.19   58.43
   2  -8  13  674.92   58.46
   2   8  14  149.68   13.11
   2  -8  14  157.29   12.98
   2  -8  14  150.83   12.77
   2  -8  14  157.17   12.83
   2  -8  14  150.53   12.89
   2   8  15  621.44   51.30
   2  -8  15  647.08   51.15
   2  -8  15  608.82   50.94
   2  -8  15  634.03   51.00
   2  -8  15  606.40   51.06
   2   8  16  298.13   24.52
   2  -8  16  304.95   24.37
   2  -8  16  281.61   24.13
   2  -8  16  295.96   24.19
   2  -8  16  288.95   24.28
   2   8  17   72.71    6.40
   2  -8  17   73.74    6.28
   2  -8  17   69.45    6.13
   2  -8  17   68.03    6.04
   2  -8  17   64.32    5.95
   2   8  18  194.89   15.31
   2  -8  18  171.46   15.01
   2  -8  18  184.95   15.16
   2  -8  18  181.42   14.95
   2  -8  18  169.25   14.86
   2  -8  19    0.88    1.15
   2  -8  19    0.79    0.75
   2  -8  19    0.66    0.94
   2   8  19    1.00    1.24
   2  -8  20   85.58    7.82
   2  -8  20   95.66    7.97
   2   8  20  101.31    8.36
   2  -8  21    5.86    1.06
   2  -8  21    7.58    1.24
   2   8  21    5.22    1.45
   2  -8  22   18.69    1.90
   2  -8  22   18.78    2.05
   2   8  22   16.37    2.29
   2  -8  23    9.06    1.18
   2  -8  23    9.33    1.36
   2   8  23    7.94    1.63
   2  -8  24    6.67    1.03
   2  -8  24    8.88    1.30
   2   8  24    8.49    1.60
   2  -8  25    0.97    0.60
   2   8  25    0.27    1.03
   2  -8  25    2.02    0.85
   2  -8  26    3.05    0.82
   2  -8  27    3.87    0.75
  -2  10  26   32.28    3.08
  -2 -10  26   37.20    3.08
  -2 -10  25   36.69    3.17
  -2  10  25   32.58    3.17
  -2 -10  24    5.77    1.03
  -2  10  24    4.89    1.12
  -2 -10  23  144.49   12.50
  -2  10  23  157.60   12.71
  -2 -10  22    1.93    0.91
  -2 -10  21   29.59    2.87
  -2 -10  20    6.76    1.21
  -2 -10  19    2.02    0.91
  -2 -10  19    2.11    1.39
  -2 -10  18   36.72    3.74
  -2 -10  17   27.30    2.63
  -2 -10  17   24.40    2.84
  -2 -10  16   53.75    4.38
  -2 -10  16   40.80    4.53
  -2 -10  15    4.74    0.97
  -2 -10  15    3.50    1.18
  -2 -10  14   10.60    1.63
  -2 -10  14   12.41    1.42
  -2 -10  14   10.06    1.54
  -2 -10  13    5.68    0.91
  -2 -10  13    2.90    1.00
  -2 -10  12  121.93    9.93
  -2 -10  12  112.48   10.03
  -2 -10  11   50.55    4.23
  -2 -10  11   44.21    4.32
  -2 -10  10  240.45   19.96
  -2 -10   9  126.52   10.66
  -2 -10   8  501.17   41.01
  -2 -10   8  497.52   40.98
  -2 -10   7   14.55    1.57
  -2 -10   7   13.68    1.54
  -2 -10   6  125.89   10.78
  -2 -10   6  130.45   10.75
  -2 -10   5   21.08    2.33
  -2 -10   5   15.67    1.81
  -2 -10   5   18.60    1.81
  -2  10   5   20.32    2.08
  -2 -10   4    9.63    1.27
  -2 -10   4   16.06    1.90
   2  10  -4   14.92    2.29
  -2 -10   3    2.87    1.00
  -2 -10   3    2.20    0.60
   2  10  -3    3.29    1.27
  -2 -10   3    3.02    1.18
  -2 -10   2  344.24   24.97
   2  10  -2  383.37   25.33
  -2 -10   1   14.68    1.42
  -2 -10   1   12.14    2.05
   2  10  -1    9.66    2.05
  -2 -10   0  149.68   11.66
  -2 -10   0  116.38   10.45
   2  10   0  162.22   11.57
  -2  10   0  166.14   10.99
   2 -10   0  101.49   10.72
   2 -10   0  111.58   11.08
  -2 -10  -1   12.68    2.23
   2 -10   1   12.77    1.45
  -2 -10  -1   12.62    1.42
  -2  10  -1   18.66    1.93
   2  10   1   20.38    2.36
   2 -10   1   13.71    1.87
   2 -10   1   12.80    1.99
  -2 -10  -2    8.52    0.88
   2 -10   2    3.99    0.82
   2  10   2    5.34    1.30
   2 -10   2    5.41    1.30
   2 -10   2    5.83    1.27
   2 -10   3   34.24    3.17
   2  10   3   41.10    3.96
   2 -10   3   38.35    3.87
   2 -10   3   29.32    3.71
   2 -10   4   86.03    7.73
   2  10   4  105.57    8.58
   2 -10   4  110.07    8.64
   2 -10   4   80.11    8.33
   2 -10   5   21.14    2.45
   2 -10   5   15.49    2.45
   2 -10   5   20.14    1.96
   2  10   5   19.81    2.54
   2 -10   6   71.23    6.28
   2  10   6   76.55    6.98
   2 -10   7   20.96    2.14
   2 -10   7   24.01    2.08
   2 -10   7   21.65    2.26
   2 -10   8    3.87    0.69
   2 -10   8    1.48    0.51
   2 -10   8    3.14    0.79
   2 -10   9  101.64    8.52
   2  10   9  110.01    8.64
   2 -10   9  100.28    8.36
   2 -10   9   90.32    8.42
   2 -10  10   56.38    4.98
   2 -10  10   52.99    4.92
   2 -10  10   55.83    4.83
   2  10  10   57.28    5.10
   2 -10  11    1.06    0.57
   2 -10  11    2.08    0.82
   2  10  11   -0.15    0.85
   2 -10  11    0.69    0.82
   2 -10  12   90.14    7.61
   2  10  12   82.68    7.70
   2 -10  12   87.24    7.43
   2 -10  13   38.59    3.56
   2  10  13   35.18    3.68
   2 -10  13   35.24    3.32
   2 -10  14    6.07    1.06
   2 -10  14    9.00    1.51
   2  10  14    7.07    1.42
   2 -10  14    8.61    1.24
   2 -10  15   10.03    1.39
   2  10  15    7.01    1.57
   2 -10  15    8.45    1.24
   2 -10  15   13.83    1.75
   2 -10  15   12.44    1.60
   2 -10  16   25.43    2.57
   2  10  16   24.52    3.02
   2 -10  16   30.56    2.99
   2 -10  16   30.50    2.72
   2 -10  16   25.58    2.84
   2 -10  17   35.45    3.44
   2  10  17   37.75    3.93
   2 -10  17   44.90    3.90
   2 -10  17   38.98    3.59
   2 -10  17   37.90    3.71
   2 -10  18   40.16    3.77
   2  10  18   41.22    4.26
   2 -10  18   45.14    4.17
   2 -10  18   45.17    3.93
   2 -10  18   41.22    4.02
   2 -10  19   22.35    2.48
   2 -10  19   18.87    1.96
   2  10  19   18.90    2.48
   2 -10  19   20.44    2.11
   2 -10  20   13.56    1.57
   2  10  20   16.52    2.11
   2 -10  20   16.09    1.75
   2 -10  21   -0.51    0.60
   2  10  21   -0.21    1.15
   2 -10  21    1.36    0.85
   2 -10  22    6.25    1.06
   2 -10  22    4.59    0.79
   2 -10  23    6.98    1.09
   2 -10  24   26.15    2.48
   2 -10  25   18.69    1.87
   2  10  25   19.60    1.93
   2 -10  26   25.79    2.42
   2  10  26   27.84    2.51
  -2  12  25    6.58    0.94
  -2  12  24   13.04    1.54
  -2  12  23   64.29    5.68
  -2 -12  22    5.77    0.94
  -2  12  22    6.91    1.36
  -2  12  22    4.56    0.94
  -2 -12  21   58.10    4.92
  -2  12  21   50.70    4.98
  -2  12  21   63.44    5.28
  -2  12  20    5.89    1.21
  -2 -12  20    4.95    1.03
  -2  12  19   29.99    3.38
  -2 -12  19   37.56    3.26
  -2 -12  19   32.91    3.53
  -2  12  19   40.52    3.77
  -2  12  18  115.29   10.18
  -2 -12  18  112.54   10.18
  -2 -12  18  123.20    9.96
  -2  12  17   17.70    2.36
  -2 -12  17   21.53    2.57
  -2 -12  17   22.89    2.17
  -2  12  16  143.58   13.29
  -2 -12  16  150.59   13.29
  -2 -12  16  167.89   13.11
  -2 -12  15   11.23    1.81
  -2  12  15   10.51    1.63
  -2 -12  14   51.58    4.65
  -2  12  14   49.22    4.74
  -2 -12  13    2.51    1.03
  -2 -12  12   79.48    6.98
  -2 -12  11   76.22    6.70
  -2 -12  10  571.20   48.40
  -2  12  10  624.70   48.80
  -2 -12   9  265.97   23.07
  -2 -12   9  276.84   23.07
  -2  12   9  302.05   23.43
  -2 -12   8  876.48   75.28
  -2  12   8 1009.01   75.61
  -2 -12   8  913.59   75.25
  -2 -12   7  250.57   21.50
  -2  12   7  281.94   21.80
  -2 -12   7  254.40   21.47
  -2 -12   6  351.88   30.41
  -2 -12   6  367.34   30.38
  -2  12   6  397.14   30.65
  -2 -12   5   91.22    7.70
  -2 -12   5   87.60    7.76
  -2  12   5   92.28    7.91
  -2 -12   4    0.85    0.54
  -2  12   4    0.63    0.69
  -2 -12   4   -0.15    0.79
  -2 -12   3   18.72    1.81
  -2 -12   3   16.79    1.87
  -2 -12   2   72.11    6.25
  -2 -12   1   13.59    1.57
  -2 -12   0   15.37    1.69
  -2 -12  -1  171.18   14.31
  -2 -12  -2  254.25   21.32
   2 -12   2  261.56   21.41
   2 -12   3  224.48   18.69
  -2 -12  -3  223.76   18.60
   2 -12   4  475.20   38.29
  -2 -12  -4  481.78   38.23
   2 -12   4  444.04   38.17
  -2 -12  -5  110.70    9.42
   2 -12   5  119.73    9.51
   2 -12   5  104.57    9.36
  -2 -12  -6  367.91   29.80
   2 -12   6  343.94   29.74
   2 -12   6  376.79   29.89
   2 -12   7   47.29    4.41
   2 -12   7   52.12    4.56
   2 -12   8    3.65    1.03
   2 -12   8    3.68    0.97
   2 -12   9  128.30   10.33
   2 -12   9  114.11   10.21
   2 -12  10  105.33    9.03
   2 -12  10  115.26    9.27
   2 -12  10  103.45    9.18
   2 -12  11   65.95    5.83
   2 -12  11   69.18    6.07
   2 -12  11   67.97    6.01
   2 -12  12  279.32   23.52
   2 -12  12  305.53   23.79
   2 -12  12  276.84   23.67
   2 -12  13   23.37    2.45
   2 -12  13   22.16    2.08
   2 -12  13   16.70    1.90
   2 -12  13   17.85    2.26
   2 -12  14   63.99    5.07
   2 -12  14   59.43    4.95
   2 -12  14   60.45    4.77
   2 -12  15   36.81    3.02
   2 -12  15   33.76    3.26
   2 -12  15   27.12    2.84
   2 -12  16    3.14    1.30
   2 -12  16    2.63    0.88
   2 -12  16    1.84    0.66
   2 -12  17   69.78    5.47
   2 -12  17   73.41    5.80
   2 -12  17   53.99    5.28
   2 -12  18   28.23    2.69
   2 -12  18   27.36    2.99
   2 -12  19   13.74    1.63
   2 -12  19   16.12    1.99
   2 -12  20    2.51    0.79
  -2  12 -21    8.58    1.12
   2 -12  21   11.78    1.24
   2 -12  22   23.28    2.20
   2 -12  23   21.59    2.17
   2  12  23   27.51    2.42
   2  12  24   57.31    4.98
  -2  14  22   26.97    2.54
  -2  14  21    1.72    0.88
   2 -14 -21    0.75    0.60
  -2  14  20   33.46    3.02
   2 -14 -20   28.20    2.81
  -2 -14  19    2.14    1.15
  -2  14  19    3.53    1.12
  -2 -14  18    3.29    1.24
  -2  14  18    2.90    1.21
  -2 -14  17   10.63    1.78
  -2  14  17   13.23    1.87
  -2 -14  16   19.84    2.26
  -2  14  16   15.67    2.17
  -2  14  15   24.49    2.81
  -2  14  14    7.70    1.54
  -2  14  13   52.42    5.01
  -2 -14  12    9.87    1.39
  -2  14  12    5.77    1.45
  -2  14  11   40.13    4.17
  -2 -14  11   43.97    3.99
  -2  14  10   74.68    6.67
  -2 -14  10   69.97    6.49
  -2 -14  10   75.28    6.46
  -2 -14   9    4.38    1.12
  -2  14   9    4.71    1.27
  -2 -14   9    5.13    1.24
  -2  14   8   79.27    7.43
  -2 -14   8   87.78    7.31
  -2 -14   8   82.98    7.34
  -2 -14   7    2.42    0.91
  -2  14   7    2.93    1.00
  -2 -14   7    2.96    1.18
  -2 -14   6   29.89    2.78
  -2 -14   6   27.45    2.87
   2 -14  -6   25.88    2.90
  -2 -14   5    1.09    0.75
   2 -14  -5    1.39    1.03
  -2 -14   5    1.75    1.06
   2 -14  -4   92.25    8.18
  -2 -14   4   88.93    8.09
  -2 -14   4   98.50    8.03
   2 -14  -3    5.25    1.39
  -2 -14   3    4.05    1.15
  -2 -14   2  273.58   22.28
   2 -14  -2  261.80   22.32
  -2 -14   1    6.01    1.30
   2 -14   0  228.83   19.33
  -2 -14   0  238.97   19.42
   2 -14   1   20.38    2.05
  -2 -14  -1   19.54    2.17
   2 -14   2   11.60    1.45
  -2 -14  -2   11.96    1.60
  -2 -14  -3    2.23    0.91
   2 -14   3    2.51    1.03
   2 -14   3    1.60    0.79
   2 -14   4    1.06    1.00
  -2 -14  -4    1.27    0.85
   2 -14   4    3.80    0.91
  -2 -14  -5   11.11    1.57
   2 -14   5   13.86    1.75
   2 -14   5   11.05    1.48
   2 -14   6   24.01    2.45
   2 -14   6   20.14    2.23
  -2 -14  -6   20.74    2.26
   2 -14   7   36.54    3.32
   2 -14   7   33.07    3.17
  -2 -14  -7   29.53    3.14
   2 -14   8   16.91    2.05
   2 -14   8   17.09    1.93
  -2 -14  -8   15.94    1.90
  -2 -14  -9    1.75    0.91
   2 -14   9    2.29    0.94
   2 -14   9    3.35    1.15
   2 -14  10   74.22    6.13
   2 -14  10   68.49    6.01
  -2 -14 -10   61.69    5.95
  -2 -14 -11   11.60    1.54
   2 -14  11   13.59    1.72
   2  14  11    9.96    1.57
   2 -14  11   13.56    1.90
   2 -14  12   80.56    6.73
   2 -14  12   78.42    6.64
   2  14  12   73.77    6.67
  -2 -14 -12   69.00    6.52
   2 -14  13   22.62    2.42
   2 -14  13   21.65    2.33
   2  14  13   20.81    2.33
  -2 -14 -13   16.91    2.11
   2 -14  14    5.31    1.36
  -2 -14 -14    1.72    0.85
   2 -14  14    3.20    1.15
   2  14  14    4.05    1.09
  -2 -14 -15   12.98    1.60
   2 -14  15   14.01    1.93
   2  14  15   13.35    1.84
   2 -14  15   15.79    1.87
  -2 -14 -16   60.42    6.19
   2 -14  16   86.27    6.55
   2 -14  16   79.57    6.43
   2  14  16   75.01    6.49
  -2 -14 -17    2.14    0.79
   2  14  17    4.14    1.15
   2 -14  17    5.83    1.39
   2  14  18  126.31   10.99
   2 -14  18  132.26   11.02
   2  14  19    8.79    1.39
   2 -14  19    8.85    1.45
  -2  14 -20   30.32    2.72
   2  14  20   30.14    2.87
   2  14  21   12.59    1.42
   2 -16 -19   24.64    2.23
  -2  16  18   31.28    2.90
   2 -16 -18   30.47    2.93
  -2 -16  18   35.75    3.08
  -2  16  17   24.07    2.51
   2 -16 -17   26.12    2.54
  -2 -16  17   30.80    2.72
   2 -16 -16   13.35    1.60
  -2  16  16   13.20    1.57
   2 -16 -15   13.26    1.63
  -2  16  15   11.63    1.51
   2 -16 -14   -0.21    0.91
  -2  16  14    0.30    0.82
   2 -16 -13   15.49    1.81
  -2  16  13   13.08    1.66
   2 -16 -12    2.66    1.12
  -2  16  12    2.45    0.88
  -2  16  11   23.31    2.54
  -2 -16  11   27.99    2.75
   2 -16 -11   26.09    2.72
  -2 -16  10    2.17    1.18
   2 -16 -10    2.69    1.15
  -2 -16   9   55.20    4.95
   2 -16  -9   52.03    4.98
  -2 -16   8    2.63    1.15
   2 -16  -8    2.63    1.24
   2 -16  -7  142.80   12.59
  -2 -16   7  148.05   12.53
  -2 -16   7  150.65   12.44
   2 -16  -6    5.50    1.45
  -2 -16   6    4.44    1.36
  -2 -16   6    4.02    1.03
  -2 -16   5  135.31   11.29
   2 -16  -5  128.67   11.35
  -2 -16   4   55.56    5.28
   2 -16  -4   61.54    5.41
  -2 -16   3   22.47    2.54
   2 -16  -3   24.73    2.75
  -2 -16   2   95.90    8.52
   2 -16  -2  101.01    8.64
  -2 -16   1   21.29    2.42
  -2 -16   0  188.64   16.09
   2 -16   0  193.95   15.97
  -2 -16  -1   53.75    5.13
   2 -16   1   57.77    5.01
  -2 -16  -2   99.95    8.33
   2 -16   2   92.85    8.21
  -2 -16  -3   69.24    6.34
   2 -16   3   73.47    6.28
  -2 -16  -4  130.69   11.26
   2 -16   4  133.41   11.20
  -2 -16  -5   39.29    4.08
   2 -16   5   46.59    4.26
   2 -16   5   45.96    4.08
  -2 -16  -6   45.78    4.50
   2 -16   6   52.96    4.68
   2 -16   6   49.07    4.47
  -2 -16  -7   10.57    1.63
   2 -16   7   16.09    1.96
   2 -16   7   14.25    1.72
  -2 -16  -8   50.85    4.80
   2 -16   8   53.48    4.95
   2 -16   8   55.11    4.83
  -2 -16  -9   -0.06    0.85
   2 -16   9    2.42    1.18
   2 -16   9    0.42    0.94
  -2 -16 -10    2.39    0.88
   2 -16  10    1.93    1.21
   2 -16  10    3.93    1.06
  -2 -16 -11   17.03    1.96
   2 -16  11   17.57    2.20
   2 -16  11   19.78    2.08
  -2 -16 -12    2.11    0.88
   2 -16  12    4.44    1.30
   2 -16  12    1.93    1.06
   2 -16  13   69.60    6.07
   2 -16  13   80.35    6.01
   2 -16  14   59.91    4.62
   2 -16  14   57.37    4.47
  -2 -16 -15   82.04    7.76
   2 -16  15  117.62    8.09
   2 -16  16   86.24    7.49
   2 -16  17   30.77    2.99
  -2  16 -19    9.09    1.00
   2 -18 -15   10.03    1.18
   2 -18 -14    5.01    1.03
   2 -18 -13   33.37    3.14
  -2 -18  12    3.77    1.15
   2 -18 -12    3.02    1.03
  -2 -18  11   50.01    4.17
   2 -18 -11   40.58    4.08
  -2 -18  10    2.57    1.06
   2 -18 -10    0.97    1.00
  -2 -18   9   12.08    1.63
   2 -18  -9   11.50    1.60
  -2 -18   8    4.29    1.18
   2 -18  -8    3.62    1.12
  -2 -18   7   24.04    2.54
   2 -18  -7   23.82    2.57
  -2 -18   6   28.14    2.90
   2 -18  -6   30.26    3.05
  -2 -18   5   63.47    5.80
   2 -18  -5   67.58    5.92
  -2 -18   4   39.16    3.68
   2 -18  -4   37.32    3.77
  -2 -18   3   13.71    1.87
   2 -18  -3   16.55    2.05
  -2 -18   2   37.78    3.53
   2 -18  -2   35.27    3.62
  -2 -18   1   20.74    2.36
   2 -18  -1   22.04    2.54
  -2 -18   0    5.68    1.30
  -2 -18  -1   40.61    3.83
  -2 -18  -2    1.51    1.03
  -2 -18  -3   13.41    1.75
  -2 -18  -4   21.50    2.42
   2 -18   4   24.70    2.33
  -2 -18  -5    7.16    1.33
   2 -18   5    8.36    1.21
  -2 -18  -6   10.78    1.57
   2 -18   6   14.31    1.81
   2 -18   6   10.93    1.48
   2 -18   7   65.44    5.77
  -2 -18  -7   57.55    5.62
   2 -18   7   69.45    5.62
   2 -18   8   14.77    1.81
   2 -18   8   12.68    1.51
   2 -18   9  127.01   10.33
  -2 -18  -9  105.93   10.15
   2 -18   9  133.68   10.24
   2 -18  10   10.36    1.57
   2 -18  10    8.79    1.24
  -2 -18 -11   19.39    2.17
   2 -18  11   28.99    2.54
  -2 -18 -12    1.27    0.66
   2 -18  12    2.63    1.09
   2 -18  13    3.41    1.06
   2 -18  14   15.34    1.75
   2 -18  15   26.00    2.48
   2 -18  16    3.90    0.75
  -2 -20  12    5.53    0.82
   2 -20 -11   42.67    4.11
  -2 -20  11   56.44    4.20
   2 -20 -10    7.52    1.12
  -2 -20  10   10.78    1.18
   2 -20  -9   28.29    2.84
  -2 -20   9   34.54    2.90
   2 -20  -8   14.52    1.72
  -2 -20   8   16.97    1.72
   2 -20  -7    1.42    0.82
  -2 -20   7    1.66    0.85
   2 -20  -6   40.19    3.65
  -2 -20   6   39.65    3.62
   2 -20  -5    7.55    1.27
  -2 -20   5    8.49    1.21
  -2 -20   4   30.83    2.96
   2 -20  -4   32.55    3.05
   2 -20  -3    5.47    1.18
  -2 -20   3    4.59    1.06
  -2 -20   2   31.04    2.84
   2 -20  -2   28.63    2.90
  -2 -20   1    9.12    1.30
   2 -20  -1   10.27    1.42
  -2 -20   0   13.38    1.63
   2 -20   0   16.22    1.78
  -2 -20  -1    2.99    0.88
  -2 -20  -2   10.45    1.33
  -2 -20  -3   -0.27    0.69
  -2 -20  -4    0.94    0.72
  -2 -20  -5   31.34    2.87
  -2 -20  -6    2.20    0.72
   2 -20   6    4.89    1.12
   2 -20   7   72.41    5.47
  -2 -20  -7   56.92    5.25
  -2 -20  -8    2.57    0.63
   2 -20   8    7.43    1.15
   2 -20   9   86.36    7.34
   2 -20  10    5.10    1.00
   2 -20  11   14.22    1.51
  -3  -1  29   -0.06    0.54
  -3   1  29    1.84    0.66
  -3  -1  28    3.80    1.09
  -3  -1  28    2.54    0.79
  -3   1  28    3.62    0.94
  -3   1  28    5.77    1.06
  -3  -1  28    5.04    0.94
  -3   1  27   39.44    3.47
  -3  -1  27   37.84    3.50
  -3   1  27   32.31    3.14
  -3   1  27   38.11    3.38
  -3  -1  27   33.13    3.26
  -3  -1  26    7.16    1.54
  -3   1  26    6.16    1.48
  -3   1  26    7.70    1.36
  -3  -1  26    4.23    1.18
  -3  -1  25   47.83    4.65
  -3   1  25   55.77    4.74
  -3   1  25   45.66    4.53
  -3  -1  25   47.02    4.47
  -3  -1  24   86.00    7.49
  -3   1  24   85.58    7.55
  -3  -1  24   81.89    7.34
  -3   1  24   82.71    7.43
  -3   1  23  110.70    9.63
  -3  -1  23  110.31    9.57
  -3   1  23  112.96    9.57
  -3  -1  23  106.53    9.45
  -3   1  22  126.13   10.96
  -3  -1  22  121.39   10.87
  -3  -1  22  127.22   10.81
  -3   1  22  131.87   10.90
  -3   1  21   21.44    2.45
  -3  -1  21   19.42    2.36
  -3  -1  21   20.29    2.23
  -3   1  21   20.02    2.36
  -3   1  20   46.77    4.68
  -3  -1  20   48.07    4.68
  -3  -1  20   52.72    4.65
  -3   1  20   53.48    4.71
  -3  -1  19   74.10    6.25
  -3   1  19   69.03    6.28
  -3   1  19   68.55    6.31
  -3  -1  19   70.24    6.28
  -3   1  18  110.94    9.33
  -3  -1  18  117.68    9.27
  -3   1  18  101.16    9.30
  -3  -1  18  102.79    9.27
  -3  -1  17  909.67   71.38
  -3   1  17  889.83   71.44
  -3   1  17  814.03   71.41
  -3  -1  16  149.47   11.69
  -3   1  16  147.63   11.75
  -3   1  16  125.71   11.69
  -3  -1  16  131.57   11.69
  -3   1  15  482.90   38.35
  -3  -1  15  489.09   38.29
  -3   1  15  425.35   38.29
  -3   1  14   23.10    2.02
  -3   1  14   20.47    1.96
   3   1 -13  326.79   22.28
  -3   1  13  267.03   21.74
  -3  -1  13  280.74   21.89
   3  -1 -13  285.45   21.65
  -3   1  12  682.89   56.80
  -3  -1  12  688.87   56.89
   3   1 -12  795.95   57.19
   3  -1 -12  627.57   56.68
  -3   1  11   30.74    3.05
  -3  -1  11   26.97    3.08
   3   1 -11   26.57    2.51
   3   1 -11   25.43    2.45
  -3   1  10  269.84   21.53
  -3  -1  10  272.40   21.68
   3   1 -10  319.15   21.89
   3   1 -10  233.18   21.05
  -3  -1   9   63.59    5.68
   3   1  -9   70.48    5.83
  -3   1   9   63.74    5.59
   3   1  -9   55.47    5.19
  -3  -1   8  358.04   29.65
  -3   1   8  355.20   29.53
   3   1  -8  421.57   29.83
   3   1  -8  333.94   29.26
  -3  -1   7   71.96    6.16
   3   1  -7   77.67    6.25
  -3   1   7   66.73    6.01
   3   1  -7   62.96    5.80
  -3   1   6  441.59   36.11
  -3   1   6  421.57   36.24
  -3  -1   6  444.94   36.36
   3   1  -6  449.62   36.15
  -3   1   5    2.23    0.57
  -3  -1   5    2.51    0.75
  -3  -1   5    2.17    0.75
  -3   1   5    1.84    0.66
  -3   1   4  129.75    9.15
  -3  -1   4  101.16    9.30
  -3  -1   4  105.84    9.33
  -3   1   4   97.29    9.18
   3   1  -4  104.12    9.21
   3   1  -3  320.78   24.22
  -3  -1   3  308.85   24.19
  -3   1   3  292.48   24.04
  -3  -1   3  292.72   24.16
   3  -1  -3  269.50   24.01
   3   1  -3  292.54   24.10
   3   1  -2 2814.64  216.39
   3  -1  -2 2823.73  216.18
   3  -1  -2 2393.97  216.21
  -3   1   2 2716.20  216.21
  -3  -1   2 2639.05  216.33
   3   1  -2 2547.85  216.36
   3   1  -1  288.25   22.25
  -3  -1   1  286.53   22.22
   3  -1  -1  246.49   22.07
  -3  -1   1  299.94   22.35
  -3  -1   0 1117.78   89.50
   3   1   0 1077.32   89.47
  -3  -1  -1    1.81    0.45
   3   1   1    2.48    0.39
  -3  -1  -2  149.26   12.08
  -3  -1  -2  139.11   12.32
  -3  -1  -3    6.34    0.63
  -3  -1  -3    3.65    0.91
   3  -1   3    5.10    0.91
   3  -1   4  118.76    9.24
  -3  -1  -4   97.11    9.27
  -3  -1  -5   12.95    1.66
   3  -1   5   14.71    1.57
  -3   1  -6   13.35    1.24
  -3  -1  -6    9.54    1.54
  -3   1  -7  592.18   54.96
  -3  -1  -7  563.74   55.11
  -3   1  -8  426.86   30.41
  -3  -1  -8  285.72   30.56
  -3   1  -9  730.48   51.42
  -3  -1  -9  491.96   51.58
  -3   1 -10 1172.83   81.35
  -3  -1 -10  792.81   81.41
  -3   1 -11  462.10   32.01
  -3  -1 -11  308.03   32.01
  -3   1 -12  583.85   40.77
  -3  -1 -12  404.45   40.70
   3  -1  13    8.00    1.06
   3   1  13    8.06    1.12
  -3   1 -13   14.77    1.72
  -3  -1 -13   10.48    1.60
  -3  -1 -13   16.73    1.81
   3   1  14   32.79    3.08
   3  -1  14   29.80    2.99
   3   1  14   32.34    3.02
   3  -1  15   34.51    3.23
   3   1  15   36.27    3.23
   3   1  15   35.69    3.32
   3   1  16  610.96   51.36
   3  -1  16  624.82   51.36
   3   1  16  629.60   51.42
   3  -1  16  644.15   51.42
   3   1  17   18.90    1.96
   3  -1  17   17.39    1.93
   3  -1  17   18.42    1.99
   3   1  18  643.15   54.75
   3  -1  18  644.42   54.75
   3  -1  18  725.59   54.84
   3  -1  19    0.27    0.88
   3   1  19    0.91    0.85
   3  -1  19    1.21    1.00
   3  -1  20   88.05    7.85
   3   1  20   89.74    7.82
   3  -1  20   93.43    7.91
   3  -1  21    7.94    1.33
   3   1  21    8.00    1.30
   3  -1  21    7.91    1.42
   3  -1  22    0.85    0.97
   3  -1  22    2.17    1.18
   3   1  23   37.75    3.68
   3  -1  23   38.50    3.71
   3  -1  23   41.19    3.80
   3  -1  24   -0.06    0.88
   3   1  24    0.33    0.85
   3  -1  24   -0.63    1.03
   3   1  25   46.74    4.32
   3  -1  25   46.59    4.32
   3  -1  25   48.50    4.41
   3  -1  26    2.51    0.91
   3   1  26    2.96    0.94
   3  -1  26    2.02    1.06
   3   1  27   -0.03    0.85
   3  -1  27    2.60    0.88
   3   1  27    1.54    1.03
   3  -1  27    1.09    0.91
   3   1  28   11.72    1.45
   3  -1  28    9.33    1.33
   3   1  28    9.30    1.21
   3  -1  28   11.14    1.36
   3  -1  29   10.48    1.27
   3   1  29   12.17    1.33
  -3   3  29    7.40    1.12
  -3  -3  29    9.33    1.18
  -3   3  28  122.75    9.39
  -3  -3  28  114.99    9.39
  -3   3  28  101.91    9.18
  -3   3  27   35.09    2.96
  -3  -3  27   25.40    2.81
  -3  -3  27   34.00    2.90
  -3   3  27   33.13    3.11
  -3   3  26  180.00   13.74
  -3  -3  26  151.68   13.47
  -3   3  25   28.87    2.93
  -3  -3  25   23.64    2.57
  -3   3  25   27.36    2.87
  -3  -3  24   63.71    5.98
  -3   3  24   76.06    6.31
  -3   3  24   69.45    6.28
  -3   3  23   89.86    7.31
  -3  -3  23   73.50    6.98
  -3   3  23   84.70    7.34
  -3   3  22   49.79    4.41
  -3  -3  22   40.52    4.02
  -3   3  22   44.03    4.35
  -3   3  21   41.31    3.80
  -3  -3  21   35.78    3.47
  -3   3  21   34.33    3.74
  -3  -3  20    1.03    0.82
  -3   3  20    1.99    1.15
  -3   3  20    0.39    1.03
  -3   3  19    7.40    1.39
  -3  -3  19    6.40    1.24
  -3  -3  19    6.58    1.12
  -3   3  19    5.95    1.42
  -3   3  18  155.27   13.32
  -3  -3  18  167.29   13.08
  -3   3  18  140.99   13.23
  -3  -3  17    2.66    0.85
  -3  -3  17    4.35    1.03
  -3   3  17    3.32    1.03
  -3  -3  16  158.86   12.62
  -3   3  16  142.35   12.77
  -3  -3  16  155.12   12.71
  -3   3  16  143.10   12.77
  -3  -3  15  274.15   20.81
  -3   3  15  218.08   20.81
  -3  -3  15  282.34   20.71
  -3   3  15  240.51   20.87
  -3  -3  15  226.02   20.84
   3  -3 -14  127.10   10.51
  -3  -3  14  122.51    9.45
  -3   3  14   97.44    9.45
  -3  -3  14   99.38    9.48
  -3  -3  14  127.34    9.39
  -3   3  14   99.92    9.51
  -3  -3  13  547.88   48.07
  -3  -3  13  641.55   48.07
  -3   3  13  559.66   48.13
  -3   3  13  494.71   48.07
  -3   3  13  675.28   48.74
   3   3 -13  809.05   49.55
   3  -3 -13  682.35   49.19
  -3   3  12  176.98   15.61
  -3  -3  12  177.74   15.88
   3   3 -12  197.97   16.16
  -3   3  11  764.69   65.38
  -3  -3  11  786.95   65.68
   3   3 -11  858.54   65.92
  -3   3  10  665.47   56.74
  -3  -3  10  685.04   57.04
   3   3 -10  739.87   57.25
  -3  -3   9   12.17    1.96
  -3   3   9   11.05    1.60
  -3   3   8 1035.68   94.48
  -3   3   8 1186.05   94.21
   3   3  -8 1231.05   94.94
  -3   3   7   91.46    8.18
   3   3  -7  110.01    8.67
   3   3  -7   94.18    8.00
  -3   3   6  692.95   59.94
   3   3  -6  793.11   60.36
  -3  -3   6  751.29   60.24
   3   3  -6  735.61   59.91
  -3   3   5   28.69    2.81
  -3  -3   5   33.46    3.20
   3   3  -5   33.73    2.93
  -3   3   4   62.87    6.34
  -3  -3   4   74.80    6.73
   3   3  -4   79.08    6.58
   3   3  -3  169.55   15.61
  -3  -3   3  203.61   15.58
   3   3  -2   73.23    6.16
  -3  -3   2   69.90    6.10
   3   3  -2   67.73    6.16
   3   3  -1  449.53   37.05
   3   3  -1  426.68   37.17
  -3  -3   1  474.26   37.11
   3   3   0 1582.62  128.46
  -3  -3   0 1563.06  128.55
  -3  -3  -1    0.79    0.72
   3  -3   1    1.09    0.33
   3  -3   2  141.89   13.38
   3  -3   2  184.71   13.41
   3  -3   3  150.14   13.74
   3  -3   3  178.76   13.71
   3  -3   4  615.77   52.81
   3  -3   4  679.90   52.72
  -3  -3  -4  605.26   53.12
   3  -3   5 1645.89  134.01
   3  -3   5 1707.58  134.19
  -3  -3  -5 1534.64  134.46
   3  -3   6    6.19    0.94
  -3  -3  -6    4.92    1.24
  -3   3  -6    5.31    0.75
   3  -3   7  920.42   81.50
  -3   3  -7 1015.02   81.26
  -3  -3  -7  732.35   81.65
   3  -3   7 1189.50   81.38
   3  -3   8   25.33    2.81
  -3   3  -8   27.18    2.54
   3  -3   8   30.47    2.57
   3  -3   9  372.47   33.43
  -3   3  -9  429.39   33.16
   3  -3   9  462.61   33.07
   3  -3  10  254.40   20.50
  -3   3 -10  281.19   20.17
   3  -3  11  280.37   21.11
  -3   3 -11  249.39   20.62
  -3  -3 -11  207.30   21.11
  -3   3 -12  555.25   35.15
  -3  -3 -12  382.47   35.54
   3   3  12  367.52   34.64
   3  -3  12  490.63   35.51
   3  -3  13  107.44    8.88
   3  -3  13   96.12    8.82
   3   3  13  101.28    8.94
  -3  -3 -13  100.58    9.87
   3  -3  13  105.57    8.88
   3  -3  14   13.01    1.33
   3   3  14   10.66    1.30
   3  -3  14   14.31    1.48
   3  -3  14   10.63    1.30
   3  -3  14   12.56    1.33
   3   3  14   10.93    1.39
   3  -3  15    1.75    0.63
   3   3  15    0.42    0.51
   3  -3  15    2.02    0.63
   3  -3  15    1.45    0.57
   3   3  15    1.30    0.69
   3  -3  16   46.83    3.74
   3   3  16   40.73    3.77
   3  -3  16   42.03    3.71
   3   3  16   33.61    3.59
   3  -3  16   40.46    3.65
   3   3  17    1.96    0.75
   3  -3  17    1.96    0.79
   3   3  17    1.93    0.88
   3  -3  17    2.66    0.85
   3   3  18    8.94    1.48
   3  -3  18   12.56    1.45
   3   3  18    9.75    1.33
   3  -3  18    9.66    1.42
   3  -3  19   18.03    2.14
   3  -3  19   19.93    2.14
   3   3  19   17.00    2.05
   3   3  20  100.13    8.76
   3  -3  20  107.26    8.64
   3  -3  20   92.55    8.58
   3   3  21    3.74    1.27
   3  -3  21    2.87    1.09
   3  -3  21    3.26    1.09
   3   3  21    1.60    0.85
   3  -3  22  119.28   10.54
   3  -3  22  132.62   10.57
   3   3  22  123.44   10.69
   3   3  22  119.09   10.51
   3  -3  23   45.26    4.32
   3   3  23   46.14    4.29
   3   3  23   46.14    4.50
   3  -3  23   48.83    4.35
   3  -3  24   47.65    4.44
   3   3  24   51.64    4.65
   3   3  24   47.68    4.41
   3  -3  24   47.05    4.41
   3  -3  25  118.52   10.51
   3   3  25  120.66   10.66
   3  -3  25  126.34   10.51
   3   3  25  129.06   10.54
   3  -3  26    3.77    1.00
   3   3  26    3.20    0.91
   3   3  26    4.41    1.27
   3  -3  26    1.51    0.94
   3  -3  27   37.65    3.53
   3  -3  27   38.80    3.47
   3   3  27   38.29    3.65
   3  -3  28    0.57    0.72
   3  -3  28    0.60    0.66
   3  -3  29    7.28    0.97
   3  -3  29   10.00    1.06
  -3  -5  28   79.21    6.40
  -3   5  28   70.93    6.28
  -3  -5  27   33.55    3.14
  -3   5  27   31.04    3.02
  -3  -5  26  207.00   16.85
  -3   5  26  195.22   16.88
  -3  -5  25   32.31    2.99
  -3  -5  25   25.21    2.60
  -3   5  25   32.55    3.14
  -3  -5  24  107.74    8.73
  -3  -5  24   91.25    8.49
  -3   5  24  114.63    8.97
  -3  -5  23   10.06    1.39
  -3   5  23   10.69    1.93
  -3  -5  23   14.49    1.81
  -3  -5  22   27.42    2.87
  -3  -5  22   33.31    3.14
  -3   5  22   28.11    3.26
  -3   5  22   37.50    3.50
  -3   5  21    1.99    1.42
  -3  -5  21    1.06    0.75
  -3   5  21    0.33    1.18
  -3  -5  21    2.11    1.06
  -3  -5  20   12.74    1.63
  -3   5  20   16.31    2.23
  -3   5  20   14.46    2.05
  -3  -5  20   15.40    1.87
  -3  -5  19   11.75    1.51
  -3   5  19   15.52    2.08
  -3   5  19   15.31    1.96
  -3   5  18    2.36    1.12
  -3  -5  18    2.33    0.75
  -3   5  18    0.91    0.97
  -3  -5  18    1.33    0.94
  -3  -5  17    0.51    0.57
  -3   5  17    1.30    1.06
  -3  -5  17    0.21    0.79
  -3  -5  17    0.21    1.06
  -3   5  17    1.72    0.97
  -3  -5  16   36.08    3.17
  -3   5  16   27.87    3.50
  -3  -5  16   32.19    3.41
  -3  -5  16   40.77    3.35
  -3   5  16   35.15    3.50
  -3   5  15  617.37   53.93
  -3  -5  15  677.28   53.63
  -3  -5  15  597.13   53.81
  -3  -5  15  702.82   53.75
  -3   5  14   64.35    6.43
  -3  -5  14   79.48    6.19
  -3  -5  14   74.83    6.31
  -3  -5  14   66.61    6.34
  -3   5  13 1416.00  112.90
  -3  -5  13 1431.25  112.36
   3  -5 -13 1415.22  113.78
  -3   5  13 1265.89  112.51
  -3   5  12    2.63    0.88
  -3  -5  12    2.96    0.63
  -3  -5  11  437.27   39.38
  -3  -5  11  526.81   40.34
  -3   5  11  519.59   39.80
   3   5 -11  557.97   40.52
  -3   5  10  194.86   16.76
  -3  -5  10  198.33   17.24
   3   5 -10  207.57   17.36
  -3  -5   9  150.77   13.53
   3   5  -9  173.60   13.83
  -3   5   9  145.15   13.01
  -3  -5   9  156.15   13.44
   3   5  -9  157.72   13.62
  -3  -5   8  659.49   56.29
   3   5  -8  710.55   56.50
  -3   5   8  653.60   55.80
   3   5  -8  711.37   56.41
  -3  -5   8  705.27   56.29
   3   5  -7  370.87   29.77
  -3  -5   7  304.38   29.41
  -3  -5   7  339.44   29.62
  -3  -5   7  380.11   29.68
   3   5  -7  397.84   29.74
   3   5  -6 1312.34  106.74
   3   5  -6 1309.47  106.83
  -3  -5   6 1095.50  106.53
  -3  -5   6 1177.24  106.71
  -3  -5   6 1475.55  106.29
  -3  -5   5  178.67   17.00
   3   5  -5  187.79   17.12
   3   5  -5  208.08   17.27
  -3  -5   5  181.84   17.09
  -3  -5   5  236.62   16.85
  -3  -5   4  560.32   55.14
   3   5  -4  667.46   55.26
  -3  -5   4  756.27   54.99
  -3  -5   3   98.17   10.33
   3   5  -3  127.22   10.42
  -3  -5   3  132.14   10.24
  -3  -5   2  190.15   17.85
   3  -5  -2  192.65   17.39
   3   5  -2  262.14   17.97
  -3  -5   2  262.71   17.88
   3   5  -1  322.44   28.26
   3   5  -1  350.61   28.32
  -3  -5   1  353.69   28.35
   3   5   0   60.45    5.83
  -3  -5   0   51.03    5.65
  -3  -5   0   60.00    5.86
   3   5   1 1188.92   87.36
   3  -5   1 1044.86   87.06
  -3  -5  -1  992.80   87.12
  -3  -5  -1 1090.15   87.42
  -3  -5  -2  190.48   15.79
   3  -5   2  191.45   15.70
   3   5   2  222.03   15.97
   3  -5   2  174.17   15.58
  -3  -5  -2  187.52   16.09
   3  -5   3  120.51   10.63
   3   5   3  157.17   10.96
  -3  -5  -3  123.38   10.75
   3  -5   3  118.76   10.63
   3  -5   4   88.38    7.64
  -3  -5  -4   86.30    7.67
   3   5   4   99.83    7.79
   3  -5   4   83.28    7.58
   3  -5   5 1995.08  162.37
  -3  -5  -5 2070.87  162.46
   3  -5   5 1985.47  162.46
  -3  -5  -5 1839.48  162.85
  -3  -5  -6   87.03    7.25
   3  -5   6   81.80    7.16
   3  -5   6   83.80    7.31
  -3  -5  -6   72.02    7.67
   3  -5   7 2119.12  154.09
   3  -5   7 1807.59  153.79
  -3  -5  -7 1723.64  154.42
  -3   5  -8   23.46    2.63
   3  -5   8   30.62    3.05
   3  -5   8   31.98    2.63
  -3  -5  -8   19.69    3.23
  -3   5  -9 1165.28   95.99
   3  -5   9 1128.17   96.33
   3  -5   9 1304.97   95.75
   3  -5  10    0.82    0.88
  -3  -5 -10    2.42    1.42
  -3   5 -10    1.18    0.54
   3  -5  11   25.49    2.51
   3  -5  11   26.75    2.48
   3  -5  11   29.53    3.29
  -3  -5 -11   20.05    3.44
   3  -5  12   33.28    2.99
   3  -5  12   36.21    3.11
   3   5  12   32.37    3.11
   3  -5  12   34.09    3.02
   3  -5  13   24.25    2.42
   3  -5  13   24.40    2.36
   3  -5  13   24.43    2.33
   3   5  13   24.88    2.45
   3  -5  14    2.48    0.69
   3  -5  14    0.72    0.75
   3  -5  14    0.57    0.66
   3  -5  14    2.05    0.66
   3   5  14    1.33    0.75
   3  -5  15  129.12   10.84
   3  -5  15  128.52   10.99
   3  -5  15  125.59   10.87
   3  -5  15  130.12   10.84
   3   5  15  130.69   10.99
   3  -5  16    4.35    0.91
   3  -5  16    4.14    1.09
   3  -5  16    3.05    0.97
   3  -5  16    3.26    0.91
   3  -5  17   29.08    2.87
   3  -5  17   27.48    2.96
   3  -5  17   30.14    2.84
   3   5  17   30.02    3.05
   3   5  18    1.36    1.06
   3  -5  18    0.69    0.82
   3   5  18    2.26    0.75
   3   5  19   46.80    4.62
   3   5  19   53.06    4.89
   3  -5  19   55.26    4.68
   3   5  20  127.91   11.02
   3  -5  20  133.35   11.02
   3   5  20  126.58   11.20
   3  -5  21   28.45    2.84
   3   5  21   27.75    3.11
   3  -5  22   71.05    6.28
   3   5  22   72.35    6.55
   3  -5  23    7.19    1.30
   3   5  23    9.39    1.66
   3  -5  24   12.35    1.63
   3   5  24   14.98    1.99
   3  -5  25   93.85    8.49
   3  -5  25   98.74    8.49
   3   5  25  110.31    8.76
   3  -5  26    1.21    0.88
   3  -5  26    1.21    0.82
   3   5  26    0.79    1.03
   3  -5  27   42.09    3.80
   3  -5  27   40.83    3.71
   3   5  27   44.51    3.93
   3  -5  28    2.14    0.54
   3   5  28    2.05    0.79
   3  -5  28    2.36    0.69
  -3  -7  28    0.27    0.57
  -3   7  28    1.09    0.66
  -3   7  28    0.66    0.57
  -3  -7  27   63.44    5.41
  -3   7  27   61.96    5.44
  -3   7  27   60.54    5.37
  -3   7  26    4.71    1.15
  -3   7  26    5.68    1.27
  -3  -7  26    4.35    1.12
  -3  -7  25   41.79    3.90
  -3  -7  24    3.29    1.18
  -3  -7  23    1.72    1.09
  -3  -7  22   48.16    4.47
  -3  -7  21   63.32    5.68
  -3  -7  20  155.42   13.14
  -3  -7  19  340.68   28.17
  -3  -7  18   89.89    7.97
  -3  -7  17  425.80   32.73
  -3  -7  17  361.75   32.82
  -3  -7  16   12.44    1.60
  -3   7  16   12.74    1.99
  -3  -7  16   12.80    1.75
  -3  -7  15    2.99    0.88
  -3  -7  15    2.17    1.03
  -3  -7  14    1.78    0.75
  -3   7  14    3.20    1.12
  -3  -7  13  100.86    9.03
  -3  -7  13  112.90    9.00
  -3   7  13  101.61    9.30
  -3  -7  12   93.82    8.52
  -3  -7  12  108.98    8.49
  -3   7  12   94.24    8.79
  -3  -7  11    2.54    0.72
  -3  -7  11    2.23    0.63
  -3  -7  10  157.26   13.38
  -3   7  10  171.46   13.68
  -3  -7  10  148.72   13.35
  -3   7  10  178.67   13.68
   3   7  -9  903.33   63.81
  -3  -7   9  810.47   63.38
  -3   7   9  835.38   62.66
  -3  -7   9  707.14   62.39
   3   7  -9  797.00   63.38
  -3  -7   9  717.47   62.39
  -3   7   9  813.88   62.72
   3   7  -8   14.86    2.23
  -3  -7   8   11.35    1.96
   3   7  -8   13.98    2.39
  -3  -7   8   16.64    2.26
  -3  -7   7 1565.05  115.35
   3   7  -7 1395.71  115.98
   3   7  -7 1537.39  116.26
  -3  -7   7 1161.32  115.71
  -3  -7   7 1287.67  115.89
  -3  -7   6   42.43    3.96
   3   7  -6   39.68    4.41
  -3  -7   6   41.70    4.56
   3   7  -6   50.82    4.80
  -3  -7   5  684.98   54.08
   3   7  -5  632.52   54.44
  -3  -7   5  533.24   54.26
  -3  -7   5  595.32   54.50
   3   7  -5  682.41   54.69
  -3   7   5  725.32   53.90
  -3  -7   4    2.69    1.36
   3   7  -4    4.98    1.30
  -3  -7   4    5.04    1.21
  -3   7   4    7.01    0.82
   3   7  -4    5.44    1.45
  -3  -7   4    5.34    1.09
  -3  -7   3   27.78    2.84
  -3   7   3   28.72    2.39
   3   7  -3   26.57    3.11
  -3  -7   2  256.73   18.99
  -3  -7   2  180.21   18.90
   3  -7  -2  188.15   18.42
  -3   7   2  248.09   18.36
   3   7  -2  249.63   19.11
  -3  -7   1  621.74   42.15
   3  -7  -1  532.39   41.82
   3  -7  -1  469.77   41.55
  -3  -7   1  413.66   41.79
   3   7  -1  593.27   42.09
  -3  -7   0  815.09   61.63
   3  -7   0  719.37   61.27
  -3  -7   0  660.73   61.30
   3   7   0  839.58   61.54
  -3  -7  -1 1678.98  123.84
   3  -7   1 1489.35  123.38
  -3  -7  -1 1337.91  123.41
   3   7   1 1626.02  123.56
  -3  -7  -2  664.35   48.68
   3  -7   2  563.68   48.10
  -3  -7  -2  532.00   48.13
   3   7   2  621.02   48.25
  -3  -7  -3  612.66   47.59
  -3  -7  -3  516.63   47.02
   3  -7   3  527.32   46.96
   3   7   3  690.44   47.32
  -3  -7  -4  961.79   77.30
  -3  -7  -4  880.01   76.70
   3  -7   4  885.00   76.67
   3  -7   4  883.82   76.49
   3  -7   5   83.22    8.00
  -3  -7  -5   83.16    8.06
   3  -7   5   87.54    7.94
  -3  -7  -6  354.84   32.97
   3  -7   6  368.46   32.34
  -3  -7  -6  367.22   32.40
   3   7   6  484.26   32.61
   3  -7   6  380.32   32.34
  -3  -7  -7  221.37   22.22
   3  -7   7  330.44   21.74
   3   7   7  302.57   21.80
  -3  -7  -7  232.63   21.62
   3  -7   7  221.43   21.53
   3  -7   7  240.61   21.62
  -3  -7  -8   95.36   10.51
   3   7   8  133.77   10.03
  -3  -7  -8  106.05    9.90
   3  -7   8  122.51   10.06
   3  -7   8  100.67    9.78
   3  -7   9    6.25    0.88
   3  -7   9    7.82    0.94
  -3  -7  -9    6.91    1.33
   3   7   9    7.85    1.36
   3  -7  10   22.25    2.69
   3  -7  10   20.78    2.02
   3  -7  10   19.87    1.90
  -3  -7 -10   19.14    2.51
   3   7  10   20.96    2.45
   3  -7  10   19.20    1.93
   3   7  10   19.90    2.05
   3   7  11  277.44   23.89
   3  -7  11  310.03   23.86
   3  -7  11  275.18   23.79
   3  -7  11  292.18   23.73
   3   7  12   18.30    2.05
   3  -7  12   19.54    2.05
   3  -7  12   17.85    1.93
   3  -7  12   20.11    1.90
   3  -7  13  575.91   46.32
   3   7  13  540.36   46.47
   3  -7  13  551.75   46.35
   3  -7  13  589.04   46.44
   3  -7  14  125.53   10.63
   3  -7  14  130.87   10.78
   3  -7  14  127.67   10.69
   3   7  14  120.27   10.81
   3  -7  15  562.86   46.23
   3  -7  15  561.17   46.26
   3  -7  15  585.24   46.41
   3  -7  15  547.25   46.29
   3   7  15  567.75   46.47
   3  -7  16  167.77   14.01
   3  -7  16  169.58   14.07
   3  -7  16  166.90   14.13
   3  -7  16  167.59   14.22
   3   7  16  165.78   14.28
   3   7  17   89.92    8.00
   3  -7  17   89.05    7.76
   3  -7  17   86.06    7.82
   3  -7  17   89.44    7.73
   3  -7  17   97.47    8.00
   3   7  18  128.03   10.99
   3  -7  18  134.31   10.75
   3  -7  18  121.42   10.78
   3  -7  18  121.69   10.66
   3  -7  18  126.89   10.90
   3  -7  19   35.00    3.32
   3   7  19   36.48    3.59
   3  -7  19   32.22    3.23
   3  -7  20    9.15    1.51
   3  -7  20   10.75    1.42
   3   7  20   11.47    1.78
   3  -7  21   55.20    5.04
   3   7  21   59.79    5.37
   3  -7  21   54.47    4.98
   3  -7  22   12.80    1.63
   3   7  22   10.24    1.75
   3  -7  22    9.75    1.42
   3  -7  23    1.00    1.00
   3   7  23    0.82    1.21
   3  -7  23    1.30    0.82
   3  -7  24   29.59    2.75
   3   7  24   26.54    2.93
   3  -7  24   25.58    2.57
   3  -7  25   27.66    2.57
   3  -7  25   24.52    2.42
   3   7  25   24.58    2.72
   3  -7  26   26.30    2.45
   3   7  26   25.88    2.60
   3  -7  26   23.98    2.29
   3  -7  27    6.25    0.97
  -3   9  27   25.82    2.39
  -3   9  27   27.12    2.45
  -3  -9  26    0.88    0.72
  -3   9  26    1.51    0.85
  -3   9  26    1.48    0.75
  -3  -9  25   42.03    3.74
  -3   9  25   40.77    3.83
  -3   9  25   40.80    3.87
  -3   9  24    0.94    1.15
  -3   9  24    1.27    1.06
  -3  -9  24    0.97    0.88
  -3  -9  23   32.43    3.11
  -3  -9  22    8.18    1.36
  -3  -9  21    3.29    1.06
  -3  -9  20   30.89    3.02
  -3   9  19   91.19    9.09
  -3  -9  19   96.21    8.88
  -3  -9  19  110.22    8.73
  -3   9  18    3.38    1.75
  -3  -9  18    5.80    1.60
  -3  -9  18    4.77    1.12
  -3   9  17  194.40   18.24
  -3  -9  17  206.00   18.00
  -3  -9  17  230.13   17.85
  -3   9  16    5.68    1.75
  -3  -9  16    8.21    1.21
  -3   9  15   55.17    5.89
  -3  -9  15   65.38    5.47
  -3   9  14    2.96    1.36
  -3  -9  14    2.45    0.79
  -3   9  13   26.60    3.41
  -3  -9  13   31.71    3.11
  -3  -9  13   35.30    3.05
  -3   9  12   26.03    3.05
  -3  -9  12   26.87    2.75
  -3  -9  12   29.41    2.66
  -3  -9  11    0.82    0.54
  -3  -9  11    0.27    0.72
  -3  -9  11    0.57    0.69
  -3  -9  10   49.10    4.53
  -3  -9  10   52.90    4.56
  -3  -9   9  191.35   16.12
  -3  -9   9  196.07   16.12
  -3  -9   8   68.21    6.10
  -3  -9   8   73.62    6.13
  -3  -9   7  211.68   17.85
  -3  -9   7  219.01   17.85
  -3  -9   6   22.80    2.29
   3   9  -6   27.15    3.38
  -3  -9   6   27.12    2.63
  -3  -9   5  197.58   18.81
  -3  -9   5  241.06   19.30
   3   9  -5  271.04   20.14
  -3   9   5  253.77   18.87
  -3  -9   4  272.31   21.83
   3  -9  -4  227.65   21.89
  -3  -9   4  239.91   22.13
  -3  -9   4  204.13   21.86
  -3   9   4  274.76   21.26
   3   9  -4  301.42   22.50
  -3  -9   3   51.15    4.53
  -3  -9   3   38.14    4.41
   3  -9  -3   42.43    4.44
  -3  -9   3   37.50    4.53
   3   9  -3   54.96    4.95
  -3   9   3   43.48    3.74
  -3  -9   2  565.61   44.81
   3  -9  -2  471.94   44.63
   3   9  -2  609.73   45.08
  -3  -9   1   16.64    2.26
   3  -9  -1   14.80    2.02
   3  -9  -1   12.95    1.63
   3   9  -1   16.64    2.33
  -3  -9   0  536.77   39.53
   3  -9   0  452.40   39.10
   3  -9   0  447.27   38.83
  -3  -9   0  416.08   39.10
   3   9   0  561.59   39.50
  -3  -9  -1  272.85   21.02
   3  -9   1  246.07   20.35
  -3  -9  -1  208.63   20.47
   3  -9   1  224.12   20.44
   3   9   1  279.20   20.78
  -3  -9  -2   49.76    4.95
   3  -9   2   41.88    4.32
   3  -9   2   40.49    4.35
  -3  -9  -2   42.49    4.44
   3   9   2   47.65    4.56
  -3  -9  -3  175.86   13.71
   3  -9   3  137.33   12.92
  -3  -9  -3  134.62   12.95
   3   9   3  163.00   13.11
   3   9   4   81.80    7.04
  -3  -9  -4   70.24    6.91
   3  -9   4   66.67    6.85
   3  -9   4   75.82    6.34
   3  -9   5   13.14    1.96
   3  -9   5   14.46    1.51
   3  -9   6   15.79    2.23
   3  -9   6   17.36    1.75
   3  -9   7    6.22    1.24
   3  -9   7    5.77    1.30
   3  -9   7    6.16    0.91
   3  -9   8   69.18    5.74
   3  -9   8   63.87    5.65
   3  -9   8   65.38    5.59
   3  -9   8   63.17    6.34
   3  -9   9    5.56    0.75
   3  -9   9    4.71    0.91
   3   9   9    5.59    0.97
   3  -9  10   16.31    1.66
   3   9  10   16.03    1.87
   3  -9  10   16.94    1.84
   3  -9  11  116.83   10.06
   3  -9  11  127.34   10.24
   3   9  11  117.04   10.30
   3  -9  12   56.35    4.89
   3  -9  12   59.52    5.04
   3   9  12   56.38    5.13
   3  -9  12   50.97    4.95
   3  -9  13  120.27   10.15
   3  -9  13  129.57   10.33
   3   9  13  115.47   10.39
   3  -9  13  116.29   10.24
   3  -9  14   21.26    2.14
   3  -9  14   19.57    2.26
   3  -9  14   23.79    2.39
   3   9  14   18.54    2.36
   3  -9  15  155.45   13.56
   3  -9  15  167.38   13.65
   3  -9  15  154.21   13.71
   3  -9  15  177.04   13.83
   3   9  15  163.63   13.92
   3  -9  16  130.21   11.29
   3  -9  16  135.91   11.38
   3  -9  16  127.88   11.44
   3  -9  16  147.72   11.60
   3   9  16  135.40   11.66
   3  -9  17    1.63    0.79
   3  -9  17    1.78    0.97
   3  -9  17    0.54    0.91
   3   9  17    2.57    1.12
   3  -9  17    2.39    1.24
   3  -9  18  159.04   12.80
   3  -9  18  154.76   12.59
   3  -9  18  145.91   12.65
   3   9  18  152.82   12.86
   3  -9  18  139.42   12.47
   3  -9  19   16.97    1.87
   3  -9  19   14.77    1.72
   3   9  19   16.55    2.17
   3  -9  19   14.31    1.99
   3   9  20   27.45    2.90
  -3   9 -20   25.79    2.48
   3  -9  20   22.41    2.42
   3  -9  20   26.54    2.60
   3   9  21   18.57    2.20
   3  -9  21   14.46    1.75
   3  -9  21   19.11    1.96
   3   9  22    1.96    1.15
   3  -9  22    1.84    0.75
   3  -9  22    1.72    0.88
   3   9  23   19.36    2.26
   3  -9  23   19.96    2.05
   3  -9  23   18.30    1.87
   3  -9  24    2.72    0.88
   3  -9  24    1.63    0.63
   3  -9  25   35.99    2.66
   3  -9  25   24.43    2.45
   3  -9  26    1.90    0.63
   3   9  27    4.02    0.72
  -3 -11  24   14.19    1.51
  -3  11  24   13.14    1.57
  -3  11  24   17.73    1.84
  -3 -11  23   80.87    6.64
  -3  11  23   71.20    6.70
  -3  11  23   82.07    6.88
  -3 -11  22   31.65    3.14
  -3  11  22   34.18    3.29
  -3  11  22   37.50    3.50
  -3 -11  21  112.00    9.24
  -3  11  21  103.94    9.39
  -3  11  21  108.83    9.54
  -3 -11  20   58.19    5.07
  -3  11  20   54.29    5.31
  -3  11  20   60.12    5.53
  -3 -11  19   43.27    4.32
  -3  11  19   42.40    4.35
  -3 -11  19   46.35    4.08
  -3 -11  18  199.75   18.42
  -3 -11  18  226.96   18.27
  -3  11  18  230.64   18.60
  -3 -11  17    9.66    1.36
  -3 -11  16  175.92   14.71
  -3 -11  15   33.16    3.11
  -3 -11  14    1.90    0.75
  -3 -11  12  257.52   23.04
  -3 -11  12  284.96   23.07
  -3  11  12  297.86   23.31
  -3 -11  11  229.19   19.90
  -3 -11  11  241.48   19.93
  -3  11  11  250.06   20.11
  -3 -11  10  659.85   52.48
  -3 -11  10  619.63   52.45
  -3 -11   9  184.44   15.19
  -3  11   9  203.25   15.61
  -3 -11   9  168.31   15.16
  -3  11   8  714.78   54.75
  -3 -11   8  676.10   54.35
  -3 -11   8  625.31   54.32
  -3 -11   7  287.44   23.37
  -3  11   7  325.85   23.76
  -3 -11   7  258.09   23.37
  -3 -11   6  246.58   20.17
  -3  11   6  274.21   20.50
  -3 -11   6  225.30   20.17
  -3 -11   5   91.80    7.61
  -3  11   5   95.18    7.88
  -3 -11   5   83.80    7.64
  -3 -11   4    0.03    0.54
  -3  11   4   -0.06    0.72
  -3 -11   4    1.90    0.54
  -3 -11   3   20.99    2.14
  -3  11   3   23.31    2.33
  -3 -11   2   22.22    2.11
  -3  11   2   20.81    2.20
   3 -11  -1  104.27    8.58
  -3 -11   1   97.47    8.49
   3 -11   0   50.19    4.20
  -3 -11   0   43.06    4.08
  -3 -11  -1  113.15    9.90
   3 -11   1  124.05   10.00
  -3 -11  -2  510.95   42.91
   3 -11   2  540.24   43.00
   3 -11   3   74.55    6.19
  -3 -11  -3   68.00    6.10
  -3 -11  -4  426.46   34.76
   3 -11   4  418.79   34.85
   3 -11   5  282.34   23.58
  -3 -11  -5  286.87   23.52
   3 -11   6  136.97   11.57
   3 -11   7   98.20    8.15
   3 -11   7   95.30    7.94
   3 -11   7   90.47    8.06
   3 -11   8   27.09    2.69
   3 -11   8   31.01    2.84
   3 -11   8   32.82    2.96
   3 -11   9   68.52    6.13
   3 -11   9   69.09    6.04
   3 -11   9   75.31    6.25
   3 -11  10  189.18   16.34
   3 -11  10  192.41   16.25
   3 -11  10  209.90   16.46
   3 -11  11   24.10    2.60
   3 -11  11   30.14    2.75
   3 -11  11   24.04    2.48
   3 -11  12  359.73   29.08
   3 -11  12  344.63   28.87
   3 -11  13  139.84   11.50
   3 -11  13  130.87   11.32
   3  11  14   52.90    5.50
   3 -11  14   65.89    5.34
   3 -11  14   53.60    5.22
   3  11  15   45.17    4.53
   3 -11  15   51.48    4.35
   3 -11  15   46.56    4.44
   3 -11  15   51.27    4.56
   3 -11  15   44.57    4.20
   3 -11  16   14.52    1.81
   3 -11  16   16.64    1.75
   3 -11  16   17.97    2.17
   3 -11  16   15.88    2.02
   3 -11  17   40.58    3.80
   3 -11  17   47.44    4.11
   3 -11  17   37.35    3.68
   3 -11  17   44.27    3.99
   3 -11  18   58.37    5.01
   3 -11  18   62.42    5.25
   3 -11  18   52.99    4.86
   3 -11  18   53.63    5.10
   3 -11  19    5.92    1.06
   3 -11  19    3.96    0.82
   3 -11  19    5.59    1.33
   3 -11  20    4.44    0.94
  -3  11 -20    2.66    0.79
   3 -11  20    3.17    0.72
   3 -11  21    4.44    1.00
   3 -11  21    4.53    0.75
  -3  11 -21    4.77    0.79
   3 -11  23   67.52    5.77
   3 -11  24   50.49    4.35
   3  11  25   49.04    4.29
  -3  13  24   -0.54    0.60
   3 -13 -23   18.60    1.93
  -3  13  23   26.75    2.17
  -3  13  22    0.54    0.88
  -3  13  21   39.65    3.77
  -3  13  20   10.06    1.69
  -3 -13  19   13.32    1.93
  -3  13  19   14.52    2.02
  -3  13  18  111.97    9.81
  -3  13  17   20.93    2.66
  -3  13  16  101.73    9.09
  -3  13  15    2.42    1.39
  -3  13  14    3.87    1.48
  -3  13  13   16.94    2.45
  -3 -13  12  120.00   10.87
  -3  13  12  140.81   11.29
  -3 -13  11   45.32    4.38
  -3 -13  11   49.34    4.38
  -3  13  11   44.96    4.71
  -3 -13  10  337.02   29.32
  -3 -13  10  367.31   29.32
  -3  13  10  362.54   29.65
  -3 -13   9   48.50    4.47
  -3 -13   9   46.86    4.41
  -3  13   9   49.79    4.77
  -3 -13   8  296.74   26.21
  -3 -13   8  329.23   26.24
  -3  13   8  330.77   26.54
  -3 -13   7   99.32    9.06
  -3 -13   7  111.15    9.06
  -3  13   7  106.71    9.30
  -3 -13   6   61.81    5.71
  -3 -13   6   67.13    5.71
  -3  13   6   64.77    5.92
  -3 -13   5   47.86    4.50
  -3 -13   5   51.67    4.44
  -3  13   5   48.56    4.62
  -3  13   4   35.39    3.47
  -3 -13   4   36.66    3.41
  -3 -13   3   20.02    2.14
  -3 -13   2   73.86    6.43
  -3 -13   1   66.79    5.89
  -3 -13   0    0.94    0.75
   3 -13   0    1.66    1.00
  -3 -13  -1   65.19    5.95
   3 -13   1   72.11    6.10
   3 -13   2  233.63   18.63
  -3 -13  -2  214.15   18.51
   3 -13   3   18.63    2.11
  -3 -13  -3   16.52    1.90
  -3 -13  -4  168.95   14.28
   3 -13   4  176.11   14.40
   3 -13   4  167.38   14.25
  -3 -13  -5   46.62    4.35
   3 -13   5   53.02    4.53
   3 -13   5   46.23    4.32
  -3 -13  -6    7.04    1.15
   3 -13   6    9.42    1.42
   3 -13   6    6.58    1.15
   3 -13   7    2.45    1.03
  -3 -13  -7    2.48    0.82
   3 -13   7    2.36    0.85
   3 -13   8   73.80    6.73
  -3 -13  -8   75.28    6.70
   3 -13   8   83.80    6.85
   3 -13   9    6.19    1.27
   3 -13   9    9.24    1.48
  -3 -13  -9    5.80    1.12
   3 -13  10  141.59   11.90
  -3 -13 -10  134.25   11.81
   3 -13  10  146.85   11.99
   3 -13  11   11.57    1.63
  -3 -13 -11    7.31    1.33
   3 -13  11    9.69    1.27
   3 -13  11   12.02    1.75
   3 -13  12  145.18   11.44
   3 -13  12  140.08   11.35
   3 -13  12  136.52   11.17
  -3 -13 -12  116.74   11.20
   3 -13  13   41.67    3.56
   3 -13  13   29.80    3.08
   3 -13  13   40.58    3.44
   3 -13  13   34.97    3.17
  -3 -13 -13   31.65    3.20
  -3 -13 -14    1.36    0.72
   3 -13  14    2.81    0.82
   3 -13  14    3.59    1.24
   3 -13  14    2.05    0.66
   3 -13  14    4.02    1.30
   3 -13  15   12.59    1.45
   3 -13  15   10.66    1.30
  -3 -13 -15   10.99    1.42
   3 -13  16   57.10    4.53
   3 -13  16   52.24    4.20
   3 -13  17    9.63    1.63
   3 -13  17    7.76    1.15
   3 -13  18   74.80    5.95
   3 -13  18   61.12    5.65
   3 -13  19    2.60    1.12
   3 -13  19    3.17    0.79
  -3  13 -20    1.51    0.72
   3 -13  20    2.39    0.72
  -3  13 -21    7.82    1.00
   3 -13  21    9.87    1.09
   3  13  22   29.86    2.81
  -3  15  21    3.65    0.69
  -3  15  20   33.22    2.99
   3 -15 -20   30.74    2.87
   3 -15 -19   12.38    1.48
  -3  15  19   12.44    1.54
   3 -15 -18    2.14    0.88
  -3  15  18    1.39    0.94
  -3  15  17   58.10    5.28
  -3  15  16    2.81    1.12
  -3  15  15   27.81    2.93
  -3  15  14    4.80    1.24
  -3 -15  13   24.04    2.57
  -3  15  13   21.95    2.57
  -3 -15  12    4.23    1.24
  -3  15  12    3.53    1.12
  -3 -15  11   38.86    3.65
  -3  15  11   35.75    3.71
  -3 -15  10   20.68    2.33
  -3  15  10   19.57    2.36
   3 -15  -9   99.95    8.76
  -3 -15   9  102.97    8.67
  -3  15   9   96.36    8.73
   3 -15  -8    4.47    1.33
  -3 -15   8    6.16    1.33
  -3  15   8    4.32    1.12
   3 -15  -7   62.48    5.53
  -3  15   7   53.33    5.34
  -3 -15   7   64.17    5.44
  -3 -15   6   16.46    1.75
   3 -15  -6   14.31    2.02
  -3 -15   6   13.74    1.84
  -3 -15   5   20.20    2.45
   3 -15  -5   27.45    2.72
  -3 -15   4  134.95   11.47
  -3 -15   3   27.33    2.81
  -3 -15   2  214.42   17.94
   3 -15  -1    5.01    1.03
  -3 -15   1    4.56    1.30
   3 -15   0  115.53    9.90
  -3 -15   0  118.55   10.03
   3 -15   1   31.83    3.02
   3 -15   1   34.06    3.35
  -3 -15  -1   28.81    3.08
   3 -15   2   29.02    2.90
  -3 -15  -2   30.86    2.99
   3 -15   2   30.23    3.14
   3 -15   3   79.66    6.91
   3 -15   3   82.53    7.13
  -3 -15  -3   77.30    6.95
   3 -15   4   44.27    4.17
  -3 -15  -4   44.42    4.20
   3 -15   4   49.25    4.38
   3 -15   5    8.09    1.30
   3 -15   5    9.57    1.54
  -3 -15  -5    7.46    1.24
  -3 -15  -6   72.14    6.70
   3 -15   6   78.12    6.73
   3 -15   6   81.50    6.88
  -3 -15  -7   25.61    2.72
   3 -15   7   26.78    2.78
   3 -15   7   30.23    2.96
  -3 -15  -8   80.08    7.49
   3 -15   8   90.29    7.55
   3 -15   8   91.10    7.67
  -3 -15  -9   14.16    1.81
   3 -15   9   16.55    1.93
   3 -15   9   18.69    2.14
  -3 -15 -10   20.02    2.33
   3 -15  10   25.09    2.51
   3 -15  10   25.67    2.63
   3 -15  11   52.03    4.26
   3 -15  11   51.45    4.35
  -3 -15 -12    2.20    0.79
   3 -15  12    2.54    1.12
   3 -15  12    2.99    1.21
  -3 -15 -13   30.56    3.29
   3 -15  13   42.79    3.56
   3 -15  13   39.74    3.62
   3 -15  14   69.97    5.19
   3 -15  14   67.97    5.10
   3 -15  15   78.63    6.61
   3 -15  15   70.12    6.49
   3 -15  16  120.24   10.36
   3 -15  16  122.02   10.30
   3 -15  17   33.19    3.23
   3 -15  18   93.94    8.03
  -3  15 -19    6.88    0.97
   3 -17 -18    5.25    0.72
   3 -17 -17    9.03    1.12
   3 -17 -16    3.87    0.88
   3 -17 -15    7.07    1.18
  -3 -17  14    2.45    1.06
   3 -17 -14    1.90    0.97
  -3 -17  13   10.45    1.54
   3 -17 -13   11.02    1.51
  -3 -17  12    1.45    1.03
   3 -17 -12    0.21    0.94
  -3 -17  11    1.60    1.06
   3 -17 -11    1.15    0.97
  -3 -17  10    4.17    1.15
   3 -17 -10    2.02    1.15
  -3 -17   9   71.99    6.01
   3 -17  -9   62.63    6.04
  -3 -17   8   10.69    1.60
   3 -17  -8    8.70    1.69
  -3 -17   7   77.00    6.61
   3 -17  -7   72.17    6.67
   3 -17  -6    9.48    1.72
  -3 -17   6    8.42    1.48
  -3 -17   5   56.80    4.98
   3 -17  -5   51.82    5.07
  -3 -17   4    2.11    1.03
   3 -17  -4    2.14    1.30
  -3 -17   3    0.42    0.97
  -3 -17   2    6.25    1.24
  -3 -17   1   31.25    3.11
  -3 -17   0   20.20    2.17
   3 -17   0   17.91    1.99
  -3 -17  -1   92.49    8.21
   3 -17   1   96.84    8.12
  -3 -17  -2   28.29    3.05
   3 -17   2   32.64    3.29
   3 -17   2   32.16    2.99
  -3 -17  -3   22.98    2.66
   3 -17   3   28.11    2.90
   3 -17   3   27.81    2.63
  -3 -17  -4   55.95    5.31
   3 -17   4   61.87    5.53
   3 -17   4   61.42    5.31
   3 -17   5    7.55    1.60
  -3 -17  -5    5.44    1.24
   3 -17   5    8.82    1.27
  -3 -17  -6   38.68    4.14
   3 -17   6   52.21    4.41
   3 -17   6   49.34    4.23
  -3 -17  -7   31.25    3.35
   3 -17   7   40.37    3.62
   3 -17   7   38.32    3.44
  -3 -17  -8   14.68    1.90
   3 -17   8   19.99    2.20
   3 -17   8   19.81    2.05
  -3 -17  -9   10.12    1.45
   3 -17   9   11.63    1.72
   3 -17   9   13.71    1.63
  -3 -17 -10    0.75    0.75
   3 -17  10    1.54    1.24
   3 -17  10    3.26    1.06
  -3 -17 -11    3.80    0.91
   3 -17  11    6.37    1.36
   3 -17  11    6.85    1.18
   3 -17  12    8.97    1.54
   3 -17  12    7.88    1.30
   3 -17  13   26.78    2.75
   3 -17  13   26.48    2.63
   3 -17  14   18.69    2.08
   3 -17  15   56.23    4.98
   3 -17  16   21.95    2.20
  -3  17 -17   14.46    1.48
  -3 -19  14    5.53    0.88
   3 -19 -14    3.23    0.69
  -3 -19  13   90.86    7.28
   3 -19 -13   81.68    7.25
  -3 -19  12    7.94    1.12
   3 -19 -12    5.07    1.03
  -3 -19  11   64.08    5.07
   3 -19 -11   51.82    5.04
  -3 -19  10    6.34    1.15
   3 -19 -10    6.22    1.12
  -3 -19   9    3.26    0.94
   3 -19  -9    3.47    1.03
  -3 -19   8   33.55    2.99
   3 -19  -8   28.72    3.02
  -3 -19   7    7.01    1.27
   3 -19  -7    9.90    1.42
  -3 -19   6   82.62    7.16
   3 -19  -6   83.64    7.25
  -3 -19   5   11.08    1.51
   3 -19  -5   11.26    1.72
  -3 -19   4  101.85    8.88
   3 -19  -4  107.32    9.00
  -3 -19   3    6.37    1.18
   3 -19  -3    4.47    1.39
  -3 -19   2   59.28    5.25
  -3 -19   1   19.81    2.11
  -3 -19   0   20.56    2.20
  -3 -19  -1   14.28    1.72
  -3 -19  -2    6.64    1.15
   3 -19   3    3.35    1.21
  -3 -19  -3    2.78    0.91
  -3 -19  -4    1.81    0.91
   3 -19   4    3.02    1.21
   3 -19   5  128.24   10.33
  -3 -19  -5  113.69   10.15
   3 -19   5  123.08   10.12
  -3 -19  -6    6.82    1.36
   3 -19   6   10.42    1.42
  -3 -19  -7  130.63   12.32
   3 -19   7  167.53   12.56
   3 -19   7  158.41   12.38
   3 -19   8   13.04    1.60
   3 -19   8   12.80    1.30
   3 -19   9   99.98    8.55
   3 -19  10    6.25    1.24
   3 -19  11   14.55    1.69
   3 -19  12    1.36    0.75
   3 -19  13    1.27    0.66
  -3  19 -14    3.90    0.63
  -3 -21   7   -0.03    0.48
   3 -21  -7    0.36    0.54
  -3 -21   6    7.43    0.88
   3 -21  -6    6.49    0.94
  -3 -21   5    1.51    0.54
   3 -21  -5    2.29    0.66
  -3 -21   4    2.90    0.63
   3 -21  -4    3.77    0.82
  -3 -21   3    0.42    0.51
   3 -21  -3    0.91    0.69
  -3 -21   2    1.18    0.57
   3 -21  -2    1.15    0.72
  -3 -21   1   -0.36    0.51
  -3 -21   0    0.12    0.51
  -3 -21  -1    0.63    0.45
   3 -21   3   -0.24    0.75
   3 -21   4   -0.42    0.69
   3 -21   5   19.36    1.90
   3 -21   6    1.27    0.63
   3 -21   7   14.22    1.45
  -4   0  29    2.26    0.63
  -4   0  28    0.24    0.75
  -4   0  27   40.95    3.56
  -4   0  27   34.09    3.44
  -4   0  27   38.50    3.65
  -4   0  26  118.13   10.33
  -4   0  26  126.31   10.51
  -4   0  25  191.57   16.58
  -4   0  25  206.88   16.76
  -4   0  24  296.65   25.06
  -4   0  24  308.58   25.24
  -4   0  23   42.52    4.11
  -4   0  23   42.88    4.29
  -4   0  22   67.10    5.95
  -4   0  22   64.02    6.04
  -4   0  21   47.20    4.41
  -4   0  21   46.62    4.53
  -4   0  20    1.33    1.03
  -4   0  20    1.06    1.15
  -4   0  19  305.32   26.12
  -4   0  19  322.20   26.09
  -4   0  18   92.01    8.30
  -4   0  18   98.29    8.27
  -4   0  17  778.07   67.25
  -4   0  17  861.87   67.25
  -4   0  16   88.32    8.00
  -4   0  16   96.63    8.00
  -4   0  15  949.35   81.95
  -4   0  15 1052.28   81.95
  -4   0  14   93.94    7.34
  -4   0  14   80.02    6.88
  -4   0  14   73.20    6.88
   4   0 -13  635.39   46.62
  -4   0  13  588.83   46.32
   4   0 -13  617.15   45.90
   4   0 -13  504.67   45.66
  -4   0  13  498.60   45.63
  -4   0  13  649.07   46.05
   4   0 -12 1006.48   94.64
  -4   0  12 1315.30   94.97
  -4   0  12 1202.57   95.21
   4   0 -12 1291.89   95.45
  -4   0  11  133.95   11.11
  -4   0  11  116.92   11.29
   4   0 -11  136.94   11.54
  -4   0  10 1252.06  104.21
   4   0 -10 1310.28  104.60
  -4   0   9    8.94    1.27
  -4   0   9    5.92    1.27
  -4   0   8   27.72    2.81
  -4   0   8   27.99    2.96
  -4   0   7  192.59   16.22
  -4   0   7  195.04   16.37
  -4   0   6 6464.09  513.34
  -4   0   6 6191.78  513.46
   4   0  -6 6218.29  513.43
  -4   0   5  373.35   29.08
   4   0  -5  335.84   29.11
  -4   0   5  346.17   29.14
   4   0  -4 9610.28  797.49
  -4   0   4 9999.00  797.52
   4   0  -3  184.20   16.55
   4   0  -3  209.56   16.43
   4   0  -3  196.19   16.46
  -4   0   3  198.54   16.49
   4   0  -2 1008.59   75.28
   4   0  -2  901.42   75.28
   4   0  -2  845.98   75.31
   4   0  -1  196.79   16.46
   4   0  -1  200.29   16.40
   4   0   0  520.89   42.61
   4   0   1  458.08   37.41
  -4   0  -2 2502.32  204.16
  -4   0  -3  723.11   59.40
  -4   0  -4   49.46    4.59
  -4   0  -5 1456.61  119.16
  -4   0  -6   32.70    3.29
  -4   0  -7 1068.92  110.01
  -4   0  -7 1455.95  109.67
   4   0   8 3207.49  248.70
  -4   0  -8 3323.99  248.34
   4   0   9  368.46   30.53
  -4   0  -9  414.17   30.32
  -4   0 -10  901.12   93.13
  -4   0 -10 1310.83   92.94
  -4   0 -11  280.83   29.35
  -4   0 -11  415.96   29.29
   4   0  12    4.29    0.72
  -4   0 -12    4.08    1.06
   4   0  13    3.20    0.66
   4   0  13    2.29    0.57
   4   0  14  551.60   46.53
   4   0  14  588.38   46.62
   4   0  15   18.03    1.87
   4   0  15   18.81    1.93
   4   0  16  634.25   52.48
   4   0  16  647.47   52.54
   4   0  17    0.88    0.69
   4   0  18  626.09   51.39
   4   0  19   35.93    3.44
   4   0  20   69.21    6.13
   4   0  21    7.28    1.27
   4   0  22    2.29    0.94
   4   0  23   39.95    3.77
   4   0  24   13.35    1.66
   4   0  25   14.04    1.69
   4   0  26   34.48    3.23
   4   0  27    0.97    0.82
   4   0  27    1.81    1.00
   4   0  28   61.09    5.41
   4   0  28   65.50    5.50
   4   0  29   40.07    3.53
  -4   2  29    4.20    0.82
  -4  -2  28   43.03    4.05
  -4   2  28   52.99    4.26
  -4  -2  28   49.19    4.29
  -4   2  27   30.23    2.84
  -4  -2  27   23.86    2.63
  -4  -2  27   33.73    2.78
  -4  -2  27   33.40    3.02
  -4   2  27   27.54    2.63
  -4   2  26    1.96    0.88
  -4  -2  26    0.82    0.85
  -4   2  26    2.02    1.15
  -4  -2  26    1.24    1.33
  -4   2  26    1.39    1.12
  -4  -2  25  117.49   10.48
  -4   2  25  122.84   10.63
  -4   2  25  123.93   10.75
  -4  -2  25  136.52   10.75
  -4   2  24   35.06    3.41
  -4  -2  24   30.05    3.14
  -4   2  24   34.76    3.53
  -4  -2  23   69.48    6.22
  -4   2  23   73.89    6.40
  -4   2  23   67.61    6.49
  -4  -2  22   10.48    1.48
  -4   2  22   11.57    1.81
  -4   2  22    8.33    1.84
  -4   2  21    3.53    1.30
  -4  -2  21    5.74    1.06
  -4   2  21    2.96    1.36
  -4   2  20   55.02    4.95
  -4  -2  20   52.51    4.71
  -4   2  20   47.53    4.92
  -4   2  19   29.53    2.90
  -4  -2  19   26.54    2.66
  -4   2  19   23.01    2.84
  -4   2  18  186.76   15.43
  -4  -2  18  186.98   15.28
  -4   2  18  171.70   15.43
  -4   2  17   39.83    3.68
  -4  -2  17   41.01    3.53
  -4   2  17   31.95    3.59
  -4   2  16  126.34   12.08
  -4  -2  16  154.97   12.02
  -4   2  16  146.09   12.14
  -4  -2  16  141.05   12.05
  -4   2  15    2.14    0.85
  -4   2  15    0.72    0.75
  -4  -2  15    1.30    0.66
  -4  -2  14   80.50    6.46
  -4  -2  14   76.09    5.80
  -4   2  14   62.23    5.86
  -4   2  14   54.78    5.83
  -4   2  13    4.80    0.91
  -4  -2  13    5.04    1.18
  -4  -2  13    5.56    0.88
  -4   2  13    6.43    1.00
  -4   2  13    4.59    1.24
  -4   2  13    3.62    0.85
  -4  -2  12  656.74   58.46
  -4   2  12  681.11   58.31
  -4   2  12  713.21   57.92
  -4  -2  12  744.79   58.31
   4   2 -12  730.93   58.73
  -4   2  11  264.16   22.53
  -4  -2  11  250.42   22.68
  -4  -2  11  281.94   22.56
   4   2 -11  281.64   22.92
  -4   2  11  264.01   22.16
   4   2 -10 1677.41  150.50
  -4   2  10 1892.83  150.98
  -4  -2  10 1871.69  151.19
  -4   2  10 1935.77  150.68
  -4  -2  10 2024.43  151.07
   4   2 -10 2071.72  151.44
   4   2  -9   33.00    3.38
  -4   2   9   36.15    3.71
  -4  -2   9   42.61    4.02
  -4   2   9   39.65    3.44
   4   2  -9   43.03    4.11
  -4  -2   9   43.39    3.87
   4   2  -8  320.81   30.17
  -4   2   8  370.81   30.44
  -4  -2   8  386.12   30.68
   4   2  -8  395.84   30.74
  -4   2   8  382.74   30.14
  -4  -2   8  387.69   30.59
   4   2  -7   20.05    2.08
   4   2  -7   20.81    2.45
  -4   2   7   21.17    2.23
  -4  -2   7   21.68    2.45
  -4  -2   7   22.59    2.42
   4   2  -6  162.06   14.86
   4   2  -6  184.80   15.16
  -4   2   6  178.49   14.92
  -4  -2   6  185.44   15.16
  -4  -2   6  190.66   15.13
   4   2  -5  142.44   12.86
  -4   2   5  155.15   12.83
  -4  -2   5  156.42   13.11
   4   2  -5  162.67   13.14
  -4  -2   5  155.39   13.04
   4   2  -4  456.42   41.16
  -4   2   4  518.99   41.04
  -4  -2   4  493.05   41.28
  -4  -2   4  493.83   41.28
   4   2  -4  544.71   41.37
   4   2  -3  108.41   10.66
  -4  -2   3  145.91   10.75
  -4   2   3  132.95   10.48
   4  -2  -3  120.03   10.39
   4   2  -3  135.04   10.81
  -4  -2   2  157.29   11.29
   4   2  -2  133.29   11.26
   4  -2  -2  121.60   10.90
   4   2  -2  150.89   11.26
   4  -2  -1    3.11    0.42
   4   2  -1    3.59    0.66
  -4  -2   0  201.11   17.06
   4   2   0  203.55   16.88
  -4  -2   0  205.40   16.88
   4   2   1    9.33    1.06
  -4  -2  -1   10.84    1.15
   4  -2   2  878.47   71.20
  -4  -2  -2  861.23   71.35
  -4  -2  -3   13.65    1.75
  -4  -2  -3   13.83    1.36
  -4  -2  -4  632.92   55.65
  -4  -2  -4  692.22   55.26
   4   2   5    2.87    0.91
  -4  -2  -5    1.75    0.42
  -4  -2  -6    5.25    1.24
  -4  -2  -6    5.89    0.79
  -4  -2  -7   91.13    9.54
  -4   2  -7  107.41    8.91
   4   2   8 1691.69  123.50
  -4   2  -8 1533.22  122.84
  -4  -2  -9   90.92    9.81
  -4   2  -9  115.05    9.18
  -4  -2 -10  537.83   55.05
  -4   2 -10  708.80   54.44
   4  -2  11    3.74    1.15
  -4  -2 -11    2.26    1.09
  -4   2 -11    4.86    0.72
  -4  -2 -12   56.53    5.53
   4  -2  12   45.02    4.50
   4   2  12   50.01    4.59
   4  -2  12   70.48    5.56
  -4   2 -12   68.21    4.83
   4   2  13    7.97    1.06
   4  -2  13   10.21    1.09
  -4  -2 -13    9.39    1.84
   4   2  13   10.51    1.21
  -4   2 -14  124.86   10.24
   4   2  14  117.37   10.27
   4  -2  14  114.14   10.24
   4   2  14  129.94   10.36
   4  -2  14  127.01   10.27
   4   2  15    1.48    0.60
   4  -2  15    1.51    0.63
   4   2  15    0.06    0.66
   4  -2  16   83.67    7.16
   4   2  16   91.25    7.22
   4   2  16   76.55    7.07
   4  -2  16   81.53    7.10
   4  -2  17   18.03    1.90
   4   2  17   16.82    1.93
   4   2  17   16.06    1.81
   4  -2  17   16.31    1.84
   4   2  18   95.36    8.39
   4  -2  18  109.95    8.39
   4   2  18   91.65    8.27
   4  -2  18   91.62    8.27
   4   2  19    2.02    0.97
   4  -2  19    2.11    1.06
   4   2  19    1.90    0.79
   4  -2  19    0.69    0.91
   4  -2  20    1.30    1.09
   4   2  20    1.54    1.06
   4  -2  20    1.90    1.03
   4   2  20    1.54    0.85
   4   2  21    1.51    1.12
   4  -2  21    1.21    1.03
   4  -2  21    0.72    0.94
   4   2  21    0.54    0.79
   4  -2  22   69.75    5.86
   4   2  22   66.46    5.95
   4   2  22   61.18    5.74
   4  -2  22   63.23    5.80
   4  -2  23   69.48    5.71
   4   2  23   63.62    5.77
   4   2  23   59.46    5.56
   4  -2  23   59.82    5.59
   4  -2  24   56.56    4.86
   4   2  24   56.50    4.95
   4  -2  24   50.76    4.77
   4   2  24   48.71    4.71
   4  -2  25   69.90    5.86
   4  -2  25   59.94    5.77
   4   2  25   65.74    5.92
   4   2  25   68.18    5.80
   4  -2  26   12.44    1.54
   4   2  26   11.78    1.48
   4  -2  26   12.56    1.63
   4   2  26   14.22    1.78
   4   2  27   23.46    2.57
   4  -2  27   23.86    2.45
   4  -2  27   26.91    2.45
   4  -2  28   30.53    2.81
   4  -2  28   29.68    2.78
   4  -2  29    3.53    0.69
  -4   4  29    5.77    0.91
  -4   4  28  172.54   12.68
  -4   4  28  140.59   12.47
  -4   4  27   26.51    2.54
  -4   4  27   22.10    2.29
  -4  -4  26  154.94   13.35
  -4   4  26  154.91   13.35
  -4   4  26  162.97   13.26
  -4   4  25   65.10    5.89
  -4  -4  25   75.13    5.62
  -4  -4  25   55.05    5.50
  -4  -4  25   65.86    5.83
  -4   4  24   40.34    3.99
  -4  -4  24   36.51    3.56
  -4  -4  24   42.94    3.93
  -4   4  23   16.06    2.23
  -4  -4  23   14.43    1.72
  -4   4  23   14.25    2.14
  -4  -4  23   18.06    2.11
  -4  -4  22  119.85   10.69
  -4   4  22  137.39   11.11
  -4   4  22  127.28   11.08
  -4  -4  22  130.09   10.90
  -4   4  21    2.66    1.30
  -4  -4  21    1.36    0.79
  -4   4  21    3.11    1.42
  -4  -4  21    2.60    1.18
  -4   4  20   40.22    3.77
  -4  -4  20   37.69    3.56
  -4   4  20   32.34    3.71
  -4  -4  20   34.45    3.35
  -4   4  19   35.09    3.44
  -4   4  19   28.14    3.32
  -4  -4  19   33.28    3.17
  -4  -4  19   30.80    2.99
  -4   4  18   97.63    8.33
  -4  -4  18   93.40    7.97
  -4  -4  18   95.21    8.12
  -4   4  18   86.69    8.27
  -4   4  17  279.65   23.76
  -4  -4  17  292.21   23.46
  -4   4  17  261.14   23.73
  -4  -4  17  291.64   23.55
  -4   4  16   74.52    7.01
  -4  -4  16   83.61    6.70
  -4   4  16   71.32    6.98
  -4   4  15  697.99   63.23
  -4  -4  15  832.70   62.99
  -4  -4  15  812.28   63.11
  -4   4  15  676.16   63.23
  -4   4  14  206.66   18.12
  -4   4  14  190.48   18.06
  -4  -4  14  243.62   17.97
  -4   4  13  810.62   57.89
  -4   4  13  628.57   57.34
  -4   4  13  630.95   57.34
  -4  -4  13  763.27   57.25
  -4  -4  12   29.11    2.57
  -4   4  12   27.87    2.99
  -4   4  12   22.74    2.66
  -4  -4  12   24.79    2.57
  -4  -4  12   34.48    3.35
  -4  -4  11  879.02   75.22
  -4   4  11  906.32   74.83
  -4  -4  11  957.56   75.13
   4   4 -11  896.44   75.37
  -4   4  10  669.70   55.38
  -4  -4  10  651.88   55.77
  -4  -4  10  715.99   55.71
   4   4 -10  650.13   55.86
   4   4  -9   13.01    2.14
  -4   4   9   15.55    1.72
   4   4  -9   10.03    1.99
  -4  -4   9   14.46    2.08
  -4   4   8  935.33   77.36
  -4  -4   8  987.27   77.79
   4   4  -8  917.82   77.88
   4   4  -7   66.22    6.16
  -4   4   7   72.83    6.16
  -4  -4   7   75.10    6.64
   4   4  -6  540.82   47.41
  -4   4   6  595.17   47.26
  -4  -4   6  592.79   47.74
   4   4  -5    3.50    0.85
  -4  -4   5    4.29    0.82
  -4   4   5    3.71    0.63
  -4  -4   5    3.23    1.09
   4   4  -4 1903.07  163.18
  -4  -4   4 2374.34  163.12
  -4  -4   4 1835.43  163.15
  -4  -4   4 1719.78  163.24
   4   4  -4 2128.85  163.30
  -4  -4   3  403.24   29.83
   4   4  -3  324.94   29.86
   4   4  -3  373.59   29.92
  -4  -4   3  338.56   29.83
   4   4  -2 1203.60  110.61
  -4  -4   2 1513.81  110.55
   4   4  -2 1378.35  110.55
  -4  -4   2 1307.81  110.49
  -4  -4   1  995.24   76.22
   4   4  -1  886.30   76.31
   4   4  -1  934.01   76.13
  -4  -4   1  902.84   76.09
  -4  -4   0  308.00   24.10
   4   4   0  271.71   24.13
   4   4   0  284.90   23.89
  -4  -4  -1    1.03    0.79
   4  -4   1    1.06    0.27
   4  -4   2   32.76    3.11
   4  -4   2   36.87    3.17
   4   4   2   39.44    3.41
   4  -4   3  271.80   23.70
   4  -4   3  302.36   23.70
  -4  -4  -4  196.97   17.91
   4  -4   4  195.04   17.45
   4  -4   4  227.29   17.39
  -4  -4  -5 1769.24  155.03
   4  -4   5 1810.46  154.61
   4  -4   5 1887.37  154.45
  -4  -4  -5 2054.11  154.61
  -4  -4  -6   65.50    6.76
   4  -4   6   71.02    6.37
  -4  -4  -6   74.68    6.28
  -4  -4  -7 1591.96  154.15
   4  -4   7 1926.11  153.85
  -4  -4  -7 2002.20  153.70
   4  -4   8  250.69   18.48
  -4  -4  -8  176.17   18.66
   4  -4   9 1156.82   81.71
  -4  -4  -9  803.29   81.86
   4  -4  10  109.85    8.52
  -4  -4 -10   72.11    8.58
  -4   4 -11  116.08    9.27
   4  -4  11  114.29    9.93
  -4  -4 -12   13.83    2.60
   4   4  12   20.90    1.90
   4  -4  12   17.24    1.78
   4  -4  13    0.42    0.48
   4  -4  13    0.27    0.57
   4   4  13    0.97    0.57
   4   4  14    3.11    0.60
   4  -4  14    1.75    0.57
   4   4  14    1.39    0.66
   4  -4  14    2.11    0.75
   4  -4  14    2.45    0.66
   4   4  15    2.08    0.60
   4  -4  15    2.29    0.72
   4   4  15    2.08    0.79
   4  -4  15    2.51    0.72
   4  -4  15    0.54    0.69
   4  -4  16   96.45    8.52
   4   4  16  102.40    8.67
   4   4  16   94.06    8.49
  -4   4 -16  103.00    8.52
   4  -4  16  104.84    8.55
   4  -4  17   33.10    3.35
   4   4  17   35.15    3.35
   4   4  17   37.08    3.53
   4  -4  17   37.78    3.44
  -4   4 -17   36.42    3.32
   4  -4  17   37.44    3.41
   4   4  18   61.00    5.56
   4  -4  18   66.98    5.47
   4   4  18   58.79    5.34
   4  -4  18   56.68    5.41
   4   4  19   52.51    5.07
   4  -4  19   58.82    4.95
   4  -4  19   51.42    4.89
   4  -4  20  121.69   10.12
   4   4  20  125.68   10.27
   4   4  20  115.59   10.03
   4  -4  20  111.15   10.06
   4  -4  21   18.09    2.02
   4   4  21   16.00    2.14
   4   4  21   14.95    1.81
   4  -4  21   15.73    1.93
   4   4  22  106.93    9.48
   4  -4  22  111.39    9.30
   4  -4  22  105.42    9.30
   4   4  22  109.07    9.27
   4  -4  23   60.27    5.22
   4  -4  23   55.26    5.16
   4   4  23   55.20    5.10
   4   4  23   61.06    5.37
   4  -4  24   54.47    5.16
   4  -4  24   60.48    5.19
   4   4  24   58.25    5.34
   4  -4  25  160.92   13.50
   4   4  25  161.43   13.68
   4  -4  26    3.32    0.94
   4   4  26    3.99    1.18
   4  -4  26    3.56    1.00
   4   4  27  102.06    8.33
   4  -4  27   93.76    8.21
   4  -4  27   96.78    8.18
   4   4  28   11.66    1.42
   4  -4  28   11.54    1.27
   4  -4  28   11.66    1.33
  -4  -6  28   34.21    2.81
  -4   6  28   28.75    2.81
  -4   6  28   28.08    2.69
  -4  -6  27   41.67    3.80
  -4   6  27   41.67    3.83
  -4   6  27   41.04    3.71
  -4  -6  26   26.91    2.90
  -4   6  26   29.53    2.87
  -4   6  26   31.92    3.05
  -4  -6  25   48.07    4.65
  -4   6  25   53.54    4.71
  -4   6  24    1.03    1.39
  -4  -6  24    1.78    1.18
  -4   6  23   13.11    2.26
  -4  -6  23   17.09    2.05
  -4  -6  22    2.63    1.15
  -4   6  22    1.39    1.54
  -4   6  21  181.33   15.79
  -4  -6  21  186.25   15.52
  -4   6  20   37.20    4.05
  -4  -6  20   38.65    3.68
  -4   6  19   21.05    2.93
  -4  -6  19   26.03    2.60
  -4   6  18   81.47    7.73
  -4   6  18   79.57    7.61
  -4  -6  18   91.07    7.46
  -4  -6  17   10.72    1.45
  -4   6  17   10.30    1.81
  -4   6  17    8.33    1.60
  -4   6  16   11.23    1.72
  -4   6  15  287.77   26.60
  -4  -6  15  341.76   26.42
  -4   6  14  317.30   29.83
  -4  -6  14  391.41   29.71
  -4  -6  13  114.05   10.99
  -4   6  13  123.84   11.17
  -4  -6  13  153.04   11.02
  -4  -6  12   52.03    5.25
  -4   6  12   57.80    5.44
  -4  -6  12   70.21    5.28
  -4  -6  11    1.96    0.75
  -4   6  11    1.75    0.85
  -4  -6  10   18.78    1.93
  -4  -6  10   18.99    1.96
  -4   6  10   22.56    2.23
   4   6  -9  607.97   48.71
  -4   6   9  606.65   47.86
  -4  -6   9  539.22   48.44
   4   6  -9  527.23   48.47
  -4  -6   9  606.77   48.50
   4   6  -8  536.65   44.21
  -4   6   8  541.97   43.42
  -4  -6   8  482.99   44.00
  -4  -6   8  568.33   44.12
   4   6  -8  496.82   44.03
  -4   6   7 1604.12  126.25
   4   6  -7 1596.18  127.07
  -4  -6   7 1224.59  126.58
  -4  -6   7 1401.90  126.82
  -4  -6   7 1554.84  126.95
   4   6  -7 1479.41  126.89
  -4  -6   7 1761.33  126.34
   4   6  -6  108.92   10.57
  -4   6   6  115.98    9.84
  -4  -6   6  126.37   10.09
   4   6  -5  198.21   18.03
  -4  -6   5  217.96   17.66
   4   6  -4  524.06   46.23
  -4  -6   4  581.92   45.99
   4   6  -3  429.39   33.64
   4   6  -3  417.53   33.58
  -4  -6   3  342.49   33.52
  -4  -6   3  371.33   33.46
  -4  -6   3  457.69   33.49
   4   6  -2   79.39    6.37
   4   6  -2   74.25    6.31
   4  -6  -2   60.18    5.74
  -4  -6   2   68.33    6.22
  -4  -6   2   82.77    6.34
   4   6  -1 1153.35   89.20
   4   6  -1 1076.74   89.14
  -4  -6   1  974.50   89.05
  -4  -6   1 1177.93   89.23
   4   6   0  292.24   24.19
   4  -6   0  292.03   24.04
  -4  -6   0  266.15   24.13
  -4  -6   0  314.13   24.40
   4   6   1  429.33   35.15
   4  -6   1  418.13   35.00
   4   6   1  475.44   35.36
  -4  -6  -1  380.63   35.09
  -4  -6  -1  445.22   35.42
   4  -6   2  932.56   78.54
   4   6   2 1124.12   78.93
  -4  -6  -2  869.66   78.63
  -4  -6  -2  990.29   79.08
   4  -6   3   31.19    2.99
  -4  -6  -3   27.51    3.20
   4   6   3   36.96    3.47
   4  -6   3   35.42    3.17
  -4  -6  -3   39.23    3.83
   4  -6   4  202.77   17.27
  -4  -6  -4  204.10   17.45
   4   6   4  246.86   17.66
   4  -6   4  191.93   17.30
   4  -6   5  639.50   53.51
  -4  -6  -5  618.75   53.60
   4   6   5  757.60   53.81
   4  -6   5  625.25   53.51
   4  -6   6   41.04    4.14
  -4  -6  -6   38.14    4.14
   4   6   6   52.27    4.38
   4  -6   6   42.46    4.08
   4  -6   6   58.61    4.53
  -4  -6  -6   33.22    4.59
   4  -6   7  653.06   51.36
   4  -6   7  526.32   51.06
  -4  -6  -7  598.28   51.24
  -4  -6  -7  533.84   51.82
  -4  -6  -8    2.45    1.33
   4  -6   8    5.53    1.15
   4  -6   8    5.65    1.06
  -4  -6  -8    4.89    1.03
   4  -6   9  118.34    9.33
  -4  -6  -9   98.65    9.03
  -4  -6  -9   85.43    9.66
   4  -6  10    2.36    0.91
   4  -6  10    1.27    0.45
  -4  -6 -10    2.45    0.82
   4  -6  11  168.19   14.58
   4  -6  11  179.85   14.55
   4  -6  11  182.24   14.65
   4   6  11  169.49   14.65
  -4  -6 -11  180.27   15.19
   4  -6  12   67.97    5.59
   4  -6  12   62.90    5.62
   4   6  12   62.17    5.71
   4  -6  12   65.74    5.68
   4  -6  13  373.02   30.71
   4   6  13  369.30   30.83
   4  -6  13  369.00   30.74
   4  -6  13  382.23   30.80
   4  -6  14   23.61    2.36
   4  -6  14   24.25    2.42
   4  -6  14   24.55    2.51
   4   6  14   22.86    2.48
   4   6  15  152.91   13.17
   4  -6  15  153.91   13.01
   4  -6  15  159.53   13.17
   4  -6  15  155.57   13.01
   4  -6  15  154.33   13.08
   4   6  16   14.13    1.93
   4  -6  16   15.73    1.93
   4  -6  16   17.39    1.87
   4  -6  16   16.79    1.81
   4  -6  16   15.88    1.84
   4  -6  17    1.18    1.00
   4  -6  17    2.51    0.91
   4  -6  17    3.35    0.94
   4   6  17    1.00    1.00
   4  -6  17    2.84    1.00
   4  -6  18    1.63    0.94
   4  -6  18    1.18    0.97
   4   6  18    1.21    1.03
  -4   6 -18    1.33    0.72
   4  -6  18    1.24    0.91
   4  -6  19  104.57    8.94
  -4   6 -19  105.29    8.88
   4   6  19  100.92    9.12
   4   6  20    1.12    1.12
   4  -6  20    1.78    0.97
   4   6  21   37.99    3.87
   4  -6  21   37.78    3.56
   4   6  22    2.17    1.21
   4  -6  22    2.48    0.97
   4   6  23   15.82    2.11
   4  -6  23   14.52    1.78
   4   6  24    3.29    1.30
   4  -6  24    0.75    0.88
   4   6  25   96.78    7.85
   4  -6  25   85.18    7.58
   4   6  26   23.37    2.39
   4  -6  26   21.11    2.14
   4  -6  27   27.03    2.48
   4  -6  27   24.70    2.36
   4   6  27   27.81    2.57
   4  -6  28   20.41    1.93
  -4   8  27   64.50    5.62
  -4   8  27   65.86    5.59
  -4  -8  26    5.83    1.12
  -4   8  26    8.45    1.27
  -4   8  26    7.73    1.21
  -4   8  25   42.97    4.08
  -4  -8  25   43.51    3.99
  -4   8  25   43.88    4.05
  -4  -8  24   40.73    4.02
  -4   8  24   46.35    4.20
  -4   8  24   44.48    4.17
  -4  -8  23    9.69    1.51
  -4  -8  22   47.77    4.44
  -4  -8  21  206.33   17.27
  -4  -8  20  104.69    9.00
  -4  -8  19  223.06   18.63
  -4  -8  18   27.84    2.81
  -4  -8  17   83.73    7.28
  -4   8  16   -0.94    1.57
  -4  -8  16    0.06    0.79
  -4   8  15   11.75    2.20
  -4  -8  15   18.66    1.90
  -4   8  14  194.46   16.67
  -4   8  13   22.74    2.87
  -4  -8  13   28.32    2.51
  -4  -8  13   23.61    2.57
  -4   8  12    9.48    1.63
  -4  -8  12    9.00    1.36
  -4  -8  12   11.20    1.27
  -4   8  11   82.10    8.06
  -4  -8  11  104.87    7.79
  -4  -8  11   83.37    7.79
  -4  -8  11   89.17    7.79
  -4  -8  10    0.39    0.63
  -4  -8  10    0.94    0.63
  -4  -8   9  582.43   46.32
  -4  -8   9  548.91   46.29
  -4  -8   8    4.92    0.82
  -4  -8   8    3.59    0.75
  -4  -8   7  682.86   47.86
  -4  -8   7  535.87   47.50
   4   8  -6   77.30    7.04
  -4  -8   6   67.37    6.82
   4   8  -6   68.85    6.76
  -4  -8   6   55.26    6.46
  -4  -8   6   76.55    6.25
   4   8  -5  404.90   32.64
  -4  -8   5  341.40   32.40
  -4  -8   5  403.39   32.04
   4   8  -4   97.63    8.79
  -4  -8   4   82.62    8.64
  -4  -8   4  100.10    8.42
   4   8  -3  139.05   12.62
  -4  -8   3  145.37   12.41
   4   8  -2  351.97   23.28
   4  -8  -2  234.20   22.22
   4  -8  -2  288.13   22.83
  -4  -8   2  279.32   22.92
  -4  -8   2  340.77   23.07
   4   8  -1  507.87   36.78
   4  -8  -1  441.95   36.45
   4  -8  -1  404.00   36.05
  -4  -8   1  394.61   36.48
  -4  -8   1  526.08   36.81
   4   8   0  894.87   67.52
   4  -8   0  809.48   67.25
  -4  -8   0  715.14   67.28
  -4  -8   0  892.91   67.64
   4   8   1  606.65   44.69
   4  -8   1  522.67   44.39
  -4  -8  -1  469.52   44.42
  -4  -8  -1  587.14   44.90
   4   8   2  831.73   62.63
  -4  -8  -2  686.82   62.45
   4  -8   2  723.57   62.36
  -4  -8  -2  844.65   63.02
   4   8   3   69.97    6.55
   4  -8   3   65.31    6.40
  -4  -8  -3   67.76    6.52
  -4  -8  -3   88.84    7.25
   4   8   4  229.04   16.61
   4  -8   4  179.43   16.19
  -4  -8  -4  171.00   16.25
  -4  -8  -4  199.66   16.94
   4  -8   5    5.28    0.88
   4  -8   5    2.54    0.94
   4   8   5    2.90    1.12
  -4  -8  -5    5.16    1.63
   4  -8   6   34.12    3.41
  -4  -8  -6   31.16    3.56
   4  -8   6   30.47    3.47
   4  -8   7   40.46    3.68
  -4  -8  -7   36.05    4.17
   4   8   7   48.89    4.44
   4  -8   7   37.14    4.11
   4  -8   7   38.50    4.05
   4  -8   8   84.97    7.73
   4  -8   8   69.90    7.55
   4  -8   8   86.57    7.25
   4  -8   9  100.67    8.39
   4  -8   9   79.30    7.58
   4   8   9  102.97    8.42
   4  -8   9   96.33    7.70
   4   8  10    0.57    0.57
   4  -8  10    0.51    0.48
   4  -8  10    0.85    0.60
   4  -8  10    1.84    0.72
   4  -8  11  440.66   36.21
   4  -8  11  471.34   36.33
   4  -8  11  419.73   36.24
   4   8  11  437.76   36.36
   4  -8  12   42.27    3.87
   4  -8  12   45.51    3.96
   4   8  12   40.40    4.02
   4  -8  12   43.85    3.99
   4  -8  13  450.71   38.29
   4   8  13  454.27   38.41
   4  -8  13  468.98   38.23
   4  -8  13  487.88   38.35
   4  -8  14   36.81    3.77
   4   8  14   37.84    3.93
   4  -8  14   41.58    3.77
   4  -8  14   49.16    3.99
   4  -8  15  139.15   11.29
   4  -8  15  132.41   11.17
   4   8  15  127.64   11.32
   4  -8  15  126.31   11.11
   4  -8  15  132.74   11.08
   4  -8  16   47.68    4.29
   4   8  16   44.84    4.32
   4  -8  16   43.66    4.17
   4  -8  16   48.01    4.11
   4  -8  16   40.22    4.02
   4   8  17    3.32    1.18
   4  -8  17    2.36    1.06
   4  -8  17    4.35    1.03
   4  -8  17    1.93    0.88
   4   8  18  109.70    9.15
   4  -8  18  102.37    8.94
   4  -8  18  104.72    9.03
   4  -8  18   98.05    8.82
   4  -8  18  105.66    8.91
   4   8  19   39.56    4.02
   4  -8  19   41.97    3.71
   4  -8  19   39.44    3.80
  -4   8 -19   38.59    3.71
   4  -8  19   38.74    3.74
   4  -8  20  103.82    9.36
  -4   8 -20  114.32    9.39
   4  -8  20  113.66    9.45
   4   8  20  110.28    9.69
   4  -8  21    7.25    1.36
   4  -8  21    9.03    1.27
   4   8  21   10.00    1.66
   4  -8  22   24.46    2.42
   4  -8  22   21.86    2.29
   4   8  22   22.38    2.60
   4  -8  23   15.40    1.66
   4  -8  23   11.41    1.48
   4   8  23   11.63    1.81
   4  -8  24    6.61    1.09
   4  -8  24    4.14    0.91
   4   8  24    4.05    1.21
   4  -8  25   45.60    3.80
   4  -8  25   39.19    3.68
   4   8  25   43.63    3.93
   4  -8  26   25.18    1.96
   4  -8  26   16.94    1.78
   4  -8  27    0.94    0.54
  -4  10  26    4.35    0.69
  -4  10  26    3.96    0.82
  -4  10  25   55.44    4.65
  -4 -10  25   51.24    4.56
  -4  10  25   52.57    4.71
  -4  10  24    1.12    0.85
  -4 -10  24   -0.03    0.72
  -4  10  23   34.73    3.56
  -4 -10  23   39.62    3.47
  -4  10  22   20.53    2.51
  -4 -10  22   23.07    2.33
  -4  10  21    1.90    1.30
  -4 -10  21    2.51    1.00
  -4  10  20   56.56    5.41
  -4 -10  20   55.74    5.10
  -4  10  20   60.45    5.59
  -4 -10  19    3.44    1.12
  -4  10  19    5.41    1.51
  -4 -10  18   86.03    7.46
  -4 -10  17   20.32    2.17
  -4 -10  16   25.36    2.54
  -4 -10  15    3.50    0.91
  -4 -10  14    0.30    1.06
  -4 -10  14    1.00    0.75
  -4 -10  13   28.20    3.23
  -4 -10  13   37.23    3.17
  -4 -10  12  187.46   15.73
  -4  10  11  264.43   20.81
  -4 -10  11  234.66   20.47
  -4 -10  11  248.27   20.50
  -4  10  10  402.88   31.59
  -4 -10  10  357.98   31.28
  -4 -10  10  389.14   31.34
  -4  10   9   27.81    3.02
  -4 -10   9   29.95    2.87
  -4  10   9   32.01    3.29
  -4 -10   9   30.14    2.90
  -4 -10   8  153.94   13.62
  -4 -10   8  167.47   13.68
  -4  10   8  175.32   14.04
  -4 -10   7    2.02    0.63
  -4  10   7    2.57    1.03
  -4 -10   7    3.23    0.72
  -4  10   6    7.16    1.24
  -4 -10   6    5.13    0.85
  -4 -10   6    5.22    0.88
  -4 -10   5   16.58    1.84
  -4 -10   5   19.75    1.87
  -4  10   5   20.59    2.17
  -4  10   4    1.81    0.72
  -4 -10   4    1.81    0.57
  -4 -10   4    0.88    0.72
  -4  10   3    3.02    0.85
  -4 -10   3    3.02    0.66
  -4 -10   2    0.18    0.45
  -4 -10   2    0.94    0.82
  -4 -10   1    0.72    0.48
  -4 -10   1    4.11    1.21
  -4 -10   0   10.60    1.24
   4 -10   0   13.68    1.39
   4 -10   1   34.48    3.23
   4 -10   1   28.54    3.38
   4 -10   1   31.65    2.84
  -4 -10  -1   28.20    2.72
   4 -10   2  133.86   10.66
   4 -10   2  110.58   10.69
  -4 -10  -2  115.02   10.00
   4 -10   2  123.59   10.09
   4 -10   3   48.16    4.41
   4 -10   3   34.91    4.23
  -4 -10  -3   39.95    3.62
   4 -10   3   43.69    3.77
   4 -10   4  202.65   18.60
  -4 -10  -4  214.70   17.88
   4 -10   4  223.91   18.00
   4 -10   5   48.40    5.65
  -4 -10  -5   57.43    4.98
   4 -10   5   63.05    5.13
  -4 -10  -6    1.78    0.51
   4 -10   6    2.63    0.75
   4 -10   7   48.95    4.41
   4 -10   8  303.72   23.70
   4 -10   8  271.83   23.58
   4 -10   9   34.57    3.08
   4 -10   9   29.62    2.84
   4 -10  10  272.34   20.93
   4 -10  10  238.67   20.74
   4 -10  11    1.87    0.69
   4 -10  11    1.66    0.97
   4  10  11    0.66    0.72
   4 -10  12   39.62    3.50
   4 -10  12   34.33    3.38
   4 -10  12   35.75    3.29
   4  10  12   32.61    3.44
   4 -10  13    1.45    0.94
   4 -10  13    0.94    0.97
   4 -10  13    1.27    0.72
   4  10  13    0.42    0.82
   4 -10  14    6.28    1.27
   4 -10  14    6.13    1.30
   4  10  14    3.62    1.12
   4 -10  14    6.31    1.06
   4 -10  15    5.83    1.09
   4 -10  15    6.73    1.27
   4 -10  15    5.74    1.03
   4  10  15    4.17    1.18
   4 -10  15    7.04    1.36
   4 -10  16    8.03    1.45
   4 -10  16    7.73    1.21
   4 -10  16    8.85    1.42
   4  10  16    5.80    1.36
   4 -10  16    7.49    1.18
   4 -10  17   33.82    3.32
   4 -10  17   35.75    3.38
   4 -10  17   36.93    3.53
   4  10  17   35.81    3.62
   4 -10  17   37.02    3.59
   4 -10  18   27.12    2.75
   4 -10  18   28.54    2.96
   4 -10  18   30.32    3.05
   4 -10  18   29.92    2.87
   4  10  18   29.26    3.11
   4 -10  19   10.00    1.48
   4 -10  19    8.27    1.24
   4  10  19    9.15    1.54
   4 -10  19   10.87    1.42
   4 -10  20    6.82    1.03
   4 -10  20    6.34    1.12
   4  10  20    4.65    1.21
  -4  10 -20    6.34    1.03
  -4  10 -21    4.14    0.79
   4 -10  21    4.80    1.06
   4 -10  21    3.44    0.85
   4 -10  22   18.96    1.81
   4 -10  22   13.86    1.60
   4 -10  23   61.30    4.56
   4 -10  23   45.60    4.38
   4 -10  24   21.02    2.11
   4 -10  24   30.56    2.36
   4 -10  25   62.45    5.31
  -4  12  25   28.17    2.54
  -4  12  24    5.10    0.97
  -4  12  23   32.04    3.20
  -4  12  23   48.83    3.56
  -4  12  22   49.01    4.65
  -4  12  22   60.54    4.89
  -4  12  21   25.43    2.72
  -4  12  21   32.13    3.08
  -4  12  20  159.56   14.40
  -4  12  20  192.38   14.68
  -4  12  19   25.46    2.90
  -4  12  19   34.15    3.35
  -4  12  18  215.87   17.03
  -4  12  18  188.70   16.76
  -4  12  17    5.37    1.75
  -4  12  17    2.54    1.12
  -4  12  16  119.79    9.81
  -4  12  16  102.25    9.48
  -4  12  15   24.37    2.87
  -4 -12  15   25.61    2.60
  -4  12  15   17.15    2.39
  -4  12  14    0.60    1.39
  -4 -12  14    1.30    1.12
  -4  12  14    0.51    0.97
  -4  12  13  127.94   10.54
  -4 -12  13  120.21   10.12
  -4  12  13  108.77   10.15
  -4 -12  12  350.46   30.17
  -4  12  12  392.79   30.62
  -4 -12  11  430.15   36.42
  -4  12  11  464.27   36.87
  -4 -12  10  725.56   61.57
  -4  12  10  802.35   62.02
  -4 -12   9  430.39   33.52
  -4 -12   9  377.97   33.46
  -4  12   9  417.95   33.88
  -4 -12   8  431.08   34.03
  -4 -12   8  386.00   34.00
  -4  12   8  432.81   34.39
  -4 -12   7  152.07   11.93
  -4 -12   7  128.70   11.90
  -4  12   7  146.85   12.26
  -4 -12   6    8.21    1.21
  -4 -12   6    7.85    1.15
  -4  12   6    7.19    1.42
  -4 -12   5    9.63    1.39
  -4 -12   5   13.44    1.42
  -4  12   5   10.21    1.63
  -4 -12   4    3.20    0.88
  -4  12   4    5.34    1.09
  -4 -12   3   16.64    1.84
  -4  12   3   18.54    2.02
  -4  12   2   54.44    4.89
  -4 -12   2   51.82    4.77
   4 -12  -2   56.23    4.89
  -4  12   1  121.57   10.48
   4 -12  -1  133.17   10.57
  -4 -12   1  118.73   10.42
   4 -12   0  314.65   25.27
  -4 -12   0  297.56   25.15
  -4 -12  -1  192.05   16.82
   4 -12   1  217.72   16.97
  -4 -12  -2  587.98   50.46
   4 -12   2  656.47   50.61
   4 -12   3  137.67   10.75
  -4 -12  -3  117.89   10.57
  -4 -12  -4  491.05   41.46
   4 -12   4  526.05   41.61
  -4 -12  -5   51.73    4.59
   4 -12   5   51.88    4.77
  -4 -12  -6   10.48    1.36
   4 -12   6   12.29    1.57
   4 -12   7   74.92    6.34
   4 -12   7   69.63    6.16
  -4 -12  -7   71.02    6.25
   4 -12   7   75.73    6.43
   4 -12   8  307.16   25.55
   4 -12   8  307.25   25.40
   4 -12   8  331.25   25.67
  -4 -12  -8  297.01   25.46
   4 -12   9  152.61   12.38
   4 -12   9  160.61   12.47
  -4 -12  -9  134.71   12.26
   4 -12   9  145.09   12.23
   4 -12  10  473.09   39.07
   4 -12  10  534.54   39.19
  -4 -12 -10  448.72   38.95
   4 -12  10  466.26   38.95
   4 -12  11  131.63   11.20
   4 -12  11  129.87   11.05
  -4 -12 -11  121.39   11.02
   4 -12  11  150.68   11.32
   4 -12  12   92.34    7.37
   4 -12  12  100.10    7.64
   4 -12  13  107.77    9.48
   4 -12  13  118.34    9.72
   4 -12  14    3.35    0.94
   4 -12  14    2.45    0.82
   4 -12  14    1.48    1.21
   4 -12  15   62.17    5.34
   4 -12  15   55.65    5.25
   4 -12  15   68.33    5.62
   4 -12  16    9.51    1.60
   4 -12  16    9.09    1.60
   4 -12  16    8.33    1.30
   4 -12  16    9.48    1.21
   4 -12  17   17.15    1.78
   4 -12  17   15.55    1.84
   4 -12  17   19.42    2.14
   4 -12  17   16.64    2.11
   4 -12  18    4.08    1.15
   4 -12  18    3.47    1.21
   4 -12  18    3.41    0.79
   4 -12  18    3.32    0.91
   4 -12  19    0.48    0.60
   4 -12  19    1.60    0.75
  -4  12 -20   13.14    1.45
   4 -12  20   13.62    1.45
   4 -12  20   10.42    1.27
  -4  12 -21   17.27    1.81
   4 -12  21   21.80    1.96
   4 -12  22   81.92    6.91
   4 -12  23   46.68    4.26
   4  12  23   55.47    4.41
   4 -14 -22    8.42    0.97
  -4  14  22    8.09    1.09
  -4  14  21    0.30    0.82
  -4  14  20    3.08    1.06
  -4  14  19    4.50    1.27
  -4  14  18   33.40    3.38
  -4  14  17   22.07    2.60
  -4  14  16   63.56    5.83
  -4 -14  16   61.66    5.65
  -4  14  15   34.76    3.65
  -4 -14  15   35.57    3.50
  -4  14  14    5.98    1.51
  -4 -14  14    5.68    1.36
  -4  14  13   13.17    1.99
  -4 -14  13   11.93    1.75
  -4  14  12   82.56    7.37
  -4 -14  12   78.78    7.10
  -4  14  11    3.83    1.48
  -4 -14  11    6.52    1.45
  -4  14  10  198.45   16.55
  -4 -14  10  190.87   16.28
  -4  14   9    4.95    1.39
  -4 -14   9    2.87    1.24
  -4  14   8   29.20    3.11
  -4 -14   8   28.54    2.90
  -4  14   7    6.88    1.39
  -4 -14   7    8.12    1.33
  -4  14   6   64.26    5.92
  -4 -14   6   65.47    5.80
  -4  14   5    7.67    1.39
  -4 -14   5   10.27    1.45
  -4  14   4  113.30   10.03
  -4 -14   4  120.42   10.00
  -4 -14   3    4.50    1.06
   4 -14  -3    5.74    1.30
   4 -14  -2   50.52    4.50
  -4 -14   2   45.36    4.32
   4 -14  -1    2.60    1.12
  -4 -14   1    0.60    0.79
   4 -14   0    0.97    1.06
  -4 -14   0    1.54    0.88
  -4 -14  -1    2.08    0.88
   4 -14   1    3.99    1.18
   4 -14   2   13.04    1.81
  -4 -14  -2   13.17    1.60
   4 -14   3   17.76    2.02
  -4 -14  -3   13.32    1.72
  -4 -14  -4   26.45    2.69
   4 -14   4   27.72    2.90
   4 -14   4   28.45    2.75
   4 -14   5    5.47    1.24
  -4 -14  -5    5.47    1.06
   4 -14   5    5.83    1.12
  -4 -14  -6   16.76    2.02
   4 -14   6   22.10    2.33
   4 -14   6   20.11    2.14
   4 -14   7    8.27    1.48
  -4 -14  -7    5.74    1.15
   4 -14   7    7.43    1.33
  -4 -14  -8  219.59   19.66
   4 -14   8  268.63   19.93
   4 -14   8  235.29   19.78
   4 -14   9   10.30    1.72
   4 -14   9    7.94    1.42
   4 -14  10  123.17   10.12
  -4 -14 -10  105.72    9.93
   4 -14  10  132.89   10.24
   4 -14  11    4.95    1.24
  -4 -14 -11    2.72    0.85
   4 -14  11    4.47    1.36
   4 -14  12    3.32    1.12
  -4 -14 -12    3.77    0.85
   4 -14  12    3.77    1.27
   4 -14  13    1.51    1.15
   4 -14  13    1.96    0.72
   4 -14  13    0.85    0.63
   4 -14  14   46.08    3.90
   4 -14  14   37.59    3.83
   4 -14  14   46.08    4.17
   4 -14  15    7.67    1.45
   4 -14  15    5.07    0.85
   4 -14  15    5.74    0.94
   4 -14  16   68.46    5.98
   4 -14  16   73.56    6.28
   4  14  17    4.38    1.03
   4 -14  17    6.67    0.94
   4 -14  17    5.59    1.33
   4  14  18   39.44    3.83
   4 -14  18   44.51    3.93
   4 -14  18   42.73    3.68
  -4  14 -19   10.60    1.27
   4  14  19    9.33    1.24
  -4  14 -20    3.35    0.63
   4  14  20    1.93    0.63
   4 -16 -19    8.21    1.03
  -4  16  18    0.48    0.57
   4 -16 -18    0.54    0.72
  -4  16  17   10.72    1.39
   4 -16 -17   11.78    1.48
  -4 -16  17   14.13    1.60
  -4  16  16    4.86    1.00
   4 -16 -16    6.28    1.15
  -4 -16  16    5.28    1.21
  -4  16  15    9.72    1.42
  -4 -16  15   12.47    1.57
   4 -16 -15    9.69    1.51
  -4 -16  14   20.23    2.11
  -4  16  14   15.64    1.96
   4 -16 -14   17.48    2.05
  -4  16  13   12.65    1.72
   4 -16 -13   13.86    1.84
  -4 -16  13   16.46    1.84
  -4  16  12    0.72    0.82
  -4 -16  12    1.06    1.06
   4 -16 -12   -0.24    1.09
  -4 -16  11   26.75    2.63
  -4  16  11   22.04    2.54
   4 -16 -11   24.70    2.69
  -4  16  10    5.07    1.12
  -4 -16  10    6.31    1.33
   4 -16 -10    5.65    1.42
   4 -16  -9   95.48    8.00
  -4  16   9   83.46    7.82
  -4 -16   9   93.94    7.85
   4 -16  -8    2.69    1.33
  -4  16   8    0.66    0.85
  -4 -16   8    2.39    1.09
  -4 -16   7  118.40   10.12
  -4 -16   6   23.07    2.48
  -4 -16   5   32.31    3.17
  -4 -16   4   44.42    4.14
   4 -16  -3    9.66    1.30
  -4 -16   3   11.99    1.57
   4 -16  -2   58.94    5.31
  -4 -16   2   61.54    5.44
   4 -16  -2   62.05    5.65
   4 -16  -1   64.95    5.83
  -4 -16   1   65.47    5.92
   4 -16  -1   71.14    6.13
   4 -16   0   91.19    7.88
  -4 -16   0   90.74    7.94
   4 -16   0   94.12    8.12
   4 -16   1   66.98    6.07
  -4 -16  -1   66.76    6.10
   4 -16   1   76.55    6.34
  -4 -16  -2   44.09    4.29
   4 -16   2   52.84    4.59
   4 -16   2   46.20    4.29
  -4 -16  -3   25.24    2.75
   4 -16   3   27.36    2.96
   4 -16   3   29.56    2.78
  -4 -16  -4   41.73    3.96
   4 -16   4   44.21    4.17
   4 -16   4   42.18    3.96
   4 -16   5    2.39    0.94
  -4 -16  -5    1.60    0.88
   4 -16   6   35.42    3.47
   4 -16   6   39.95    3.65
  -4 -16  -6   34.73    3.41
   4 -16   7    4.02    1.12
  -4 -16  -7    1.72    0.88
   4 -16   7    5.01    1.42
   4 -16   8   63.59    5.53
   4 -16   8   65.68    5.65
  -4 -16  -8   57.04    5.37
   4 -16   9    3.41    1.12
  -4 -16  -9    1.72    0.82
   4 -16  10    1.99    1.21
  -4 -16 -10    2.17    0.75
   4 -16  11   41.82    4.02
   4 -16  11   41.97    3.96
   4 -16  12   22.19    2.54
   4 -16  12   23.61    2.48
   4 -16  13   69.03    6.10
   4 -16  13   67.70    6.04
   4 -16  14   64.56    5.80
   4 -16  14   65.13    5.74
   4 -16  15   53.96    4.92
   4 -16  15   55.17    4.89
   4 -16  16   21.71    2.26
  -4  16 -17   10.03    1.24
   4 -16  17    8.42    1.18
  -4  16 -18   12.32    1.30
   4 -18 -16    2.75    0.66
   4 -18 -15   38.47    3.62
  -4 -18  15   43.66    3.65
   4 -18 -14   16.12    1.81
  -4 -18  14   17.70    1.81
   4 -18 -13   32.28    3.26
  -4 -18  13   38.44    3.29
   4 -18 -12    1.81    0.97
  -4 -18  12    1.90    0.97
   4 -18 -11   13.04    1.72
  -4 -18  11   14.40    1.69
   4 -18 -10   12.47    1.69
  -4 -18  10   12.53    1.60
   4 -18  -9   12.20    1.66
  -4 -18   9    9.75    1.48
   4 -18  -8   52.60    4.89
  -4 -18   8   53.84    4.77
   4 -18  -7   32.43    3.20
  -4 -18   7   30.20    3.02
  -4 -18   6   46.56    4.26
  -4 -18   5   10.03    1.51
  -4 -18   4   68.97    6.04
  -4 -18   3   26.66    2.69
  -4 -18   2   39.89    3.71
   4 -18  -1   49.79    4.65
  -4 -18   1   48.19    4.44
   4 -18   0    2.08    1.33
  -4 -18   0    1.84    0.91
   4 -18   1   18.21    2.17
   4 -18   1   15.91    1.75
  -4 -18  -1   16.12    1.84
  -4 -18  -2    1.99    0.88
   4 -18   2    1.75    1.21
   4 -18   2    1.87    0.79
   4 -18   3   13.65    1.90
   4 -18   3   13.14    1.57
  -4 -18  -3   13.04    1.60
   4 -18   4    8.52    1.63
  -4 -18  -4    7.19    1.21
   4 -18   4    9.96    1.30
   4 -18   5  108.07    8.73
   4 -18   5  108.92    8.88
  -4 -18  -5   93.10    8.64
   4 -18   6   10.69    1.39
   4 -18   6   12.05    1.72
   4 -18   7  139.66   10.60
   4 -18   7  138.18   10.72
  -4 -18  -7  109.34   10.45
   4 -18   8   10.36    1.39
   4 -18   8   10.93    1.60
   4 -18   9   50.61    4.53
   4 -18   9   49.43    4.59
   4 -18  10    1.27    0.88
   4 -18  10   -0.30    1.00
   4 -18  11    1.93    0.85
   4 -18  11    2.11    1.00
   4 -18  12    1.54    0.82
   4 -18  12    1.75    0.94
   4 -18  13    6.28    1.09
   4 -18  14    0.24    0.63
  -4  18 -15    5.77    0.82
  -4  18 -16    5.98    0.72
   4 -20 -11   32.28    2.90
  -4 -20  11   33.00    2.87
   4 -20 -10   13.50    1.45
  -4 -20  10   13.74    1.42
   4 -20  -9    2.11    0.79
  -4 -20   9    2.90    0.69
   4 -20  -8   40.37    3.71
  -4 -20   8   41.91    3.62
   4 -20  -7    3.11    0.97
  -4 -20   7    4.17    0.82
   4 -20  -6   44.24    4.05
  -4 -20   6   45.51    3.96
  -4 -20   5    3.20    0.85
  -4 -20   4   59.58    5.13
  -4 -20   3   11.54    1.36
  -4 -20   2   34.45    3.14
  -4 -20   1    9.00    1.18
   4 -20   0   12.89    1.57
  -4 -20   0    9.57    1.24
   4 -20   1   -0.30    0.91
  -4 -20  -1   -0.27    0.66
   4 -20   2    2.39    1.00
  -4 -20  -2    1.51    0.66
   4 -20   3   20.84    1.90
  -4 -20  -3   13.77    1.54
   4 -20   4    6.13    1.24
   4 -20   5   94.88    8.09
   4 -20   6   11.72    1.54
   4 -20   7   81.89    7.01
   4 -20   8    4.59    0.97
   4 -20   9   26.42    2.48
  -4  20 -10    1.51    0.51
   4 -20  10    1.00    0.60
  -5   1  29    4.02    0.69
  -5  -1  28    6.52    1.00
  -5   1  28    7.55    1.15
  -5  -1  27   28.35    2.75
  -5   1  27   29.89    2.87
  -5  -1  27   27.30    2.93
  -5  -1  26   44.09    4.47
  -5   1  26   50.04    4.59
  -5  -1  26   58.04    4.65
  -5   1  26   50.67    4.74
  -5  -1  26   52.39    4.80
  -5   1  25  143.31   12.02
  -5   1  25  148.08   12.35
  -5  -1  25  147.45   12.35
  -5   1  25  148.05   12.17
  -5  -1  25  134.49   12.08
  -5   1  24  120.82   10.99
  -5  -1  24  132.11   10.99
  -5   1  24  128.33   10.84
  -5  -1  24  123.93   10.75
  -5   1  23   27.00    3.08
  -5  -1  23   26.00    3.05
  -5  -1  23   25.94    2.69
  -5   1  23   23.89    2.75
  -5   1  22   41.94    4.20
  -5  -1  22   39.80    4.11
  -5  -1  22   39.41    3.87
  -5   1  22   42.31    4.02
  -5   1  21   42.97    4.20
  -5   1  21   41.10    4.02
  -5  -1  21   39.10    3.87
  -5   1  20  122.81   11.11
  -5  -1  20  123.81   10.93
  -5   1  20  138.48   11.05
  -5   1  19  367.19   32.40
  -5  -1  19  388.11   32.25
  -5   1  19  414.87   32.37
  -5   1  18  458.74   40.73
  -5   1  18  512.64   40.70
  -5  -1  18  504.22   40.61
  -5   1  17  555.98   49.79
  -5   1  17  637.30   49.79
  -5  -1  17  617.15   49.67
  -5   1  16   33.55    3.38
  -5  -1  16   33.91    3.20
  -5   1  16   33.82    3.29
  -5   1  15  299.37   27.69
  -5   1  15  352.09   27.72
  -5  -1  15  349.37   27.63
  -5   1  14  138.45   13.32
  -5  -1  14  175.95   13.80
  -5   1  14  155.87   13.29
  -5  -1  14  168.77   13.26
  -5  -1  13   41.16    3.83
  -5   1  13   40.58    3.62
  -5  -1  13   36.66    3.41
  -5   1  13   31.86    3.41
  -5   1  13   34.94    3.38
  -5   1  13   40.28    4.02
  -5  -1  12  314.10   26.97
  -5   1  12  266.51   26.94
   5  -1 -12  359.55   27.78
  -5   1  12  352.30   27.57
  -5  -1  12  359.16   27.72
   5   1 -12  390.20   28.02
  -5  -1  12  384.01   27.48
  -5   1  12  358.70   27.18
   5   1 -12  308.34   26.97
   5   1 -11   80.62    6.88
  -5   1  11   72.41    6.52
  -5  -1  11   73.14    6.64
  -5   1  11   71.81    6.19
  -5  -1  11   73.89    6.43
   5   1 -11   59.03    6.07
  -5   1  10  290.46   24.97
  -5  -1  10  292.42   25.09
  -5   1  10  295.17   24.67
  -5  -1  10  309.45   24.91
   5   1 -10  298.13   24.70
  -5   1   9    1.51    0.63
  -5  -1   9    0.39    0.82
  -5  -1   9   -0.60    0.79
   5   1  -9    0.94    0.54
  -5   1   9    0.18    0.75
  -5   1   8    5.07    0.97
  -5  -1   8    5.83    1.18
  -5  -1   8    7.40    1.39
   5   1  -8    6.88    1.09
  -5   1   8    4.56    1.15
   5   1  -7    3.80    1.09
  -5  -1   7    1.54    0.85
  -5   1   7    2.60    0.85
   5   1  -7    2.33    0.91
  -5  -1   7    4.29    1.06
   5   1  -7    2.39    0.72
   5   1  -6  688.45   55.56
  -5  -1   6  689.11   55.62
   5   1  -6  697.60   55.65
  -5   1   6  708.89   55.47
  -5  -1   6  689.96   55.50
   5   1  -6  597.35   55.41
   5  -1  -5  652.88   53.75
   5   1  -5  657.10   53.90
  -5   1   5  704.69   53.84
  -5  -1   5  665.41   53.96
   5   1  -5  675.10   53.99
   5   1  -5  585.78   53.84
   5  -1  -4 4614.47  384.07
   5   1  -4 4748.30  384.19
  -5   1   4 5022.15  384.13
  -5  -1   4 4895.35  384.25
   5  -1  -4 4645.08  383.98
   5   1  -4 4850.00  384.31
   5   1  -4 4298.76  384.22
   5  -1  -3   26.81    2.60
   5   1  -3   27.57    2.69
   5  -1  -3   30.71    2.57
   5   1  -3   26.66    2.75
   5   1  -3   30.26    2.72
   5   1  -3   24.61    2.78
   5  -1  -2  614.13   53.96
   5   1  -2  673.02   54.08
   5   1  -2  735.77   54.11
   5   1  -2  655.78   54.17
   5   1  -2  647.80   54.29
   5   1  -1  286.05   22.59
   5  -1  -1  266.21   22.38
   5   1  -1  270.86   22.50
   5   1   0  207.69   14.86
   5  -1   0  159.47   14.71
   5  -1   1  327.09   28.90
   5   1   1  357.07   28.96
  -5  -1  -1  392.79   29.02
  -5  -1  -2  877.30   67.07
   5   1   2  791.42   66.98
  -5  -1  -2  780.61   67.43
  -5  -1  -3  342.61   27.24
  -5  -1  -3  298.55   27.66
  -5  -1  -4   38.41    3.20
   5  -1   4   41.28    3.74
  -5  -1  -4   29.02    3.65
   5   1   4   37.05    3.74
  -5  -1  -5  838.95   68.82
  -5  -1  -5  747.30   69.36
   5   1   5  895.14   69.45
   5  -1   5  915.10   69.36
  -5  -1  -6  391.68   32.79
  -5  -1  -6  348.86   33.37
   5   1   6  451.35   33.49
   5  -1   6  455.88   33.40
  -5  -1  -7  229.13   19.84
   5  -1   7  289.55   20.47
   5   1   7  285.02   20.59
  -5  -1  -7  216.66   20.50
  -5  -1  -8  719.28   62.87
  -5  -1  -8  683.01   63.53
   5   1   8  910.15   63.62
   5  -1   8  959.04   63.53
  -5  -1  -9   98.38    9.03
   5   1   9  135.10    9.81
   5  -1   9  138.21    9.69
  -5  -1  -9   95.69    9.75
   5   1  10  789.58   66.46
   5  -1  10  853.83   66.40
  -5  -1 -10  882.52   66.10
   5  -1  11  101.22    8.67
  -5  -1 -11  109.25    8.45
   5  -1  12   24.94    2.17
   5  -1  12   23.37    2.11
   5   1  12   24.94    2.20
  -5   1 -12   17.79    2.02
   5  -1  13    9.63    1.15
   5   1  13    9.06    1.15
   5   1  13    8.21    1.03
   5  -1  13    8.24    1.03
  -5  -1 -13   10.39    1.81
  -5   1 -14  543.26   41.85
   5  -1  14  543.51   41.94
   5  -1  14  477.71   41.85
   5   1  14  467.05   41.85
   5   1  14  534.78   41.97
   5   1  15   15.34    1.66
   5  -1  15   14.10    1.66
   5  -1  15   16.46    1.75
   5   1  15   16.85    1.75
   5  -1  16  657.74   54.44
   5   1  16  643.06   54.41
   5   1  16  681.08   54.50
   5  -1  16  680.39   54.47
   5  -1  17    8.15    1.15
   5   1  17    6.64    1.15
   5   1  17    8.33    1.30
   5  -1  18  134.89   11.57
   5   1  18  137.03   11.57
   5   1  18  137.88   11.66
   5   1  19   47.56    4.38
   5  -1  19   46.96    4.41
   5   1  19   49.46    4.50
   5  -1  20    8.94    1.39
   5   1  20    8.79    1.33
   5   1  20    9.09    1.54
   5  -1  21   22.74    2.48
   5   1  21   23.43    2.45
   5   1  21   24.52    2.66
   5  -1  22    8.27    1.33
   5   1  22    7.52    1.27
   5   1  22    8.49    1.51
   5  -1  23   24.25    2.57
   5   1  23   25.76    2.75
   5  -1  24    2.84    0.94
   5   1  24    3.26    0.91
   5   1  24    2.20    1.21
   5  -1  25    9.81    1.33
   5   1  25    9.33    1.30
   5   1  25    7.91    1.51
   5   1  26   25.97    2.57
   5  -1  26   27.54    2.63
   5   1  26   27.15    2.75
   5   1  27    3.47    0.79
   5  -1  27    3.26    0.85
   5  -1  27    4.50    1.00
   5   1  27    2.81    1.03
   5  -1  28   45.32    3.80
   5  -1  28   40.49    3.71
   5  -1  29   24.19    2.20
  -5   3  29    1.21    0.63
  -5   3  28   80.90    6.91
  -5   3  27   27.69    2.57
  -5   3  27   22.59    2.26
  -5   3  26   73.71    6.16
  -5   3  26   62.42    6.04
  -5  -3  26   73.35    5.92
  -5   3  26   65.16    5.92
  -5  -3  25   71.63    5.50
  -5   3  25   60.94    5.62
  -5  -3  25   51.18    5.31
  -5   3  25   70.24    5.53
  -5   3  24   10.66    1.84
  -5  -3  24   10.09    1.39
  -5   3  24   11.14    1.78
  -5   3  23   22.83    2.90
  -5  -3  23   24.16    2.84
  -5   3  23   27.81    2.90
  -5  -3  23   24.25    2.51
  -5   3  22   14.58    2.20
  -5  -3  22   16.25    2.14
  -5  -3  22   13.53    1.75
  -5   3  22   15.88    2.14
  -5   3  21    5.80    1.66
  -5  -3  21    5.77    1.15
  -5  -3  21    7.43    1.48
  -5   3  21    6.49    1.51
  -5   3  20  196.58   15.76
  -5  -3  20  183.90   15.49
  -5   3  20  173.69   15.82
  -5  -3  20  185.13   15.64
  -5   3  19   20.11    2.51
  -5  -3  19   20.59    2.14
  -5  -3  19   21.41    2.42
  -5   3  19   17.57    2.51
  -5   3  18  662.09   52.78
  -5  -3  18  653.15   52.51
  -5  -3  18  636.06   52.63
  -5   3  18  599.61   52.81
  -5   3  17  169.19   14.62
  -5  -3  17  176.20   14.34
  -5  -3  17  174.69   14.46
  -5   3  17  160.71   14.65
  -5   3  16  173.57   14.68
  -5  -3  16  182.24   14.43
  -5  -3  16  175.83   14.55
  -5   3  16  151.53   14.68
  -5   3  15  561.56   47.68
  -5  -3  15  614.13   47.44
  -5  -3  15  594.14   47.56
  -5   3  15  515.51   47.68
  -5   3  14   13.62    1.78
  -5   3  14   12.92    1.78
  -5  -3  14   15.01    1.66
  -5  -3  13  526.47   35.75
  -5   3  13  407.20   35.06
  -5  -3  13  376.52   34.94
  -5   3  13  480.85   35.60
  -5   3  13  377.06   35.09
  -5  -3  13  471.91   35.00
  -5  -3  12  255.85   18.24
  -5   3  12  193.14   17.54
  -5  -3  12  233.15   17.51
  -5   3  12  183.23   17.57
  -5  -3  12  196.94   17.45
  -5   3  12  238.73   18.03
   5   3 -11  461.82   39.44
  -5  -3  11  491.42   39.13
  -5   3  11  465.81   38.95
  -5  -3  11  454.94   39.26
   5   3 -10 1075.48   88.38
  -5  -3  10 1139.70   88.11
   5   3 -10 1048.24   87.54
  -5   3  10 1085.59   87.87
  -5  -3  10 1039.57   88.20
  -5  -3   9    0.63    0.94
   5   3  -9    1.42    0.63
   5   3  -9    0.97    1.03
  -5  -3   9    1.42    1.03
  -5   3   9    1.42    0.79
  -5  -3   8 1585.61  121.54
   5   3  -8 1347.09  121.12
   5   3  -8 1503.63  121.60
  -5   3   8 1567.98  121.24
  -5  -3   8 1489.86  121.60
  -5  -3   7   -0.18    0.91
   5   3  -7    0.27    0.57
   5   3  -7    1.42    0.91
  -5  -3   7    0.21    0.82
  -5   3   7    1.21    0.63
  -5  -3   6  371.66   31.77
   5   3  -6  393.76   31.92
   5   3  -6  335.00   31.56
   5   3  -6  413.63   31.89
  -5   3   6  399.32   31.46
  -5  -3   6  387.63   31.86
  -5  -3   5   65.59    6.31
   5   3  -5   65.04    6.34
   5   3  -5   61.15    6.16
   5   3  -5   71.90    6.34
  -5   3   5   77.06    5.95
  -5  -3   5   65.92    6.34
   5   3  -4   16.46    1.84
   5   3  -4   12.02    1.63
  -5  -3   4   14.95    1.66
  -5  -3   4   12.74    1.66
   5   3  -4    9.36    1.54
   5  -3  -3   43.42    3.90
   5   3  -3   47.65    4.35
   5   3  -3   54.02    4.47
   5   3  -3   43.15    4.35
  -5  -3   3   55.80    4.41
  -5  -3   3   43.36    4.29
   5   3  -3   47.53    4.32
   5   3  -2  157.02   12.89
   5   3  -2  136.34   12.92
  -5  -3   2  168.80   12.98
  -5  -3   2  146.15   12.83
   5   3  -1    3.02    0.75
  -5  -3   1    2.48    0.88
   5   3   0 1873.96  140.14
  -5  -3   0 1986.05  140.41
   5   3   0 1894.55  140.47
   5  -3   0 1634.35  139.75
   5   3   1  214.42   18.09
  -5  -3  -1  224.30   18.45
   5  -3   2 1123.55   91.62
   5  -3   3  388.66   32.67
   5  -3   3  477.86   33.43
   5   3   4    1.87    1.03
  -5  -3  -4    2.23    1.12
   5  -3   4    4.71    1.12
   5   3   5  974.23   77.60
   5  -3   5 1100.81   77.51
   5  -3   6   89.50    7.01
   5   3   6   80.96    7.16
   5  -3   7 1314.45   92.34
   5   3   7 1175.03   92.55
  -5  -3  -8  223.24   24.91
   5  -3   8  351.88   24.73
  -5  -3  -9  244.41   21.83
  -5  -3  -9  210.44   22.47
  -5  -3 -10  233.45   21.41
  -5  -3 -10  202.20   22.07
   5  -3  10  259.33   21.89
  -5   3 -11    8.52    1.06
  -5  -3 -11   13.83    1.48
   5  -3  11   20.17    1.66
   5  -3  11   16.67    2.02
  -5  -3 -11    7.76    1.90
   5   3  12  143.70   10.54
  -5  -3 -12  149.56   11.96
   5  -3  12  139.33   10.45
   5  -3  13   20.50    1.87
  -5  -3 -13   22.01    3.11
   5   3  13   17.97    1.84
   5  -3  13   18.84    1.87
   5   3  13   17.97    1.96
   5   3  14    6.70    1.00
   5   3  14    5.50    0.82
   5  -3  14    5.22    0.82
  -5   3 -14    4.71    0.79
   5  -3  14    4.62    0.85
   5   3  15   78.27    7.22
   5  -3  15   81.98    7.25
   5  -3  15   88.42    7.28
  -5   3 -15   88.63    7.25
   5   3  15   86.75    7.37
  -5   3 -16    9.09    1.06
   5   3  16    6.07    1.15
   5   3  16    6.91    1.03
   5  -3  16    6.31    1.06
   5  -3  16    6.67    1.21
   5  -3  16    7.52    1.12
   5  -3  17   95.90    8.27
   5  -3  17  102.40    8.36
   5   3  17   94.97    8.39
  -5   3 -17  100.67    8.24
   5   3  17   94.33    8.24
   5  -3  17   90.80    8.27
   5  -3  18   71.23    5.83
   5   3  18   61.99    5.80
   5   3  18   64.89    5.68
   5  -3  18   60.54    5.71
   5   3  19    1.63    1.06
   5   3  19    1.45    0.75
   5  -3  19    3.23    1.03
   5  -3  19    1.18    0.97
   5   3  20  164.90   13.53
   5  -3  20  171.91   13.44
   5  -3  20  150.86   13.38
   5   3  20  150.65   13.32
   5  -3  21    9.12    1.48
   5   3  21    8.85    1.51
   5   3  21    6.76    1.15
   5  -3  21    6.52    1.36
   5   3  22   85.34    7.22
   5  -3  22   87.00    7.13
   5  -3  22   75.79    7.04
   5   3  22   76.67    6.98
   5  -3  23   82.95    6.73
   5   3  23   75.73    6.82
   5  -3  23   73.83    6.67
   5   3  23   73.01    6.58
   5  -3  24    7.28    1.21
   5   3  24    5.19    1.00
   5   3  24    6.46    1.39
   5  -3  24    5.04    1.24
   5   3  25  108.62    9.39
   5  -3  25  108.89    9.30
   5  -3  26    2.84    0.91
   5  -3  26    1.45    0.94
   5   3  26    2.48    1.06
   5  -3  27   69.42    6.25
   5   3  27   75.40    6.40
   5  -3  27   75.97    6.31
   5  -3  28   13.86    1.48
   5  -3  28   14.19    1.51
   5   3  28   14.49    1.57
  -5   5  29    6.13    0.85
  -5   5  28   59.79    5.04
  -5  -5  27   17.82    1.87
  -5   5  27   13.89    1.63
  -5  -5  26   91.65    7.70
  -5   5  26   85.64    7.55
  -5  -5  25   13.83    1.93
  -5   5  25   12.68    1.75
  -5   5  24   13.29    1.99
  -5  -5  24   10.72    1.84
  -5   5  23   15.88    2.45
  -5  -5  23   20.62    2.33
  -5   5  22    2.36    1.57
  -5  -5  22    5.80    1.45
  -5  -5  21   22.47    2.54
  -5   5  21   21.50    2.81
  -5   5  20   29.80    3.71
  -5  -5  20   41.34    3.65
  -5   5  20   36.96    3.83
  -5  -5  19   56.23    4.59
  -5   5  19   39.98    4.65
  -5   5  19   46.32    4.80
  -5   5  18  194.86   19.14
  -5  -5  18  250.30   19.02
  -5   5  18  230.64   19.24
  -5  -5  17  429.45   32.88
  -5   5  17  353.09   33.07
  -5   5  17  401.34   33.13
  -5   5  16  151.19   14.80
  -5  -5  16  199.81   14.68
  -5   5  16  163.03   14.86
  -5  -5  15  711.85   63.59
  -5   5  15  716.26   63.77
  -5  -5  15  912.26   63.62
  -5   5  15  746.15   63.81
  -5  -5  14  111.18    9.03
  -5   5  14   91.31    9.12
  -5   5  14   91.04    9.12
  -5  -5  14  117.98    8.97
  -5  -5  13  334.49   30.08
  -5   5  13  331.13   30.26
  -5  -5  13  434.32   30.14
  -5   5  13  351.40   30.32
  -5   5  12   13.01    1.69
  -5  -5  12    9.54    1.45
  -5   5  12   14.83    1.84
  -5  -5  12   14.92    1.48
  -5   5  12   12.11    1.72
  -5   5  11    3.83    0.94
  -5   5  11    3.93    1.06
  -5   5  11    3.71    0.94
  -5  -5  11    3.35    0.82
  -5  -5  10   57.13    5.65
  -5   5  10   57.55    5.07
   5   5 -10   57.89    5.77
   5   5 -10   47.23    5.56
  -5  -5  10   59.00    5.59
  -5   5  10   50.04    4.98
   5   5  -9   88.93    9.27
  -5  -5   9   96.12    9.21
  -5   5   9  108.31    8.73
  -5  -5   8 2026.66  166.05
  -5   5   8 2028.17  165.45
  -5  -5   7   96.63    9.39
  -5   5   7  106.38    8.79
  -5  -5   6 1596.45  144.97
  -5   5   6 1800.58  144.31
  -5  -5   6 2044.99  144.70
   5   5  -6 1512.57  144.73
  -5  -5   5   79.11    8.09
   5   5  -5   90.86    8.15
  -5  -5   5   81.38    7.94
   5   5  -5   80.41    7.94
   5   5  -4  565.67   45.45
  -5  -5   4  494.38   45.26
   5   5  -4  488.85   45.32
  -5  -5   4  647.11   45.29
   5   5  -3  999.08   80.35
  -5  -5   3  926.18   80.23
   5   5  -3  884.12   80.35
  -5  -5   3 1100.27   80.29
   5   5  -2  176.05   15.13
  -5  -5   2  169.76   15.07
  -5  -5   2  209.11   15.25
   5   5  -2  157.90   15.25
   5   5  -1  593.36   48.31
   5   5  -1  576.87   48.37
  -5  -5   1  572.52   48.28
   5   5  -1  533.12   48.53
  -5  -5   1  655.81   48.50
   5   5   0  249.39   21.77
  -5  -5   0  251.57   21.77
   5   5   0  277.63   21.95
  -5  -5   0  278.59   22.04
   5   5   0  251.39   22.10
   5  -5   1    2.63    0.60
   5   5   1    1.36    0.79
  -5  -5  -1    0.91    0.66
  -5  -5  -1    0.39    0.94
   5   5   1    1.18    1.06
  -5  -5  -2    4.65    0.94
   5  -5   2    5.50    0.82
   5   5   2    5.89    1.15
  -5  -5  -2    4.89    1.30
   5  -5   2    6.01    0.69
   5   5   2    4.68    1.33
   5   5   3  785.92   57.25
  -5  -5  -3  681.65   57.07
   5  -5   3  693.43   56.86
   5  -5   3  665.08   56.83
   5   5   4   62.39    5.41
   5  -5   4   57.61    5.07
  -5  -5  -4   54.99    5.22
   5  -5   4   57.58    5.13
   5  -5   5 1576.22  137.12
  -5  -5  -5 1670.86  137.33
   5  -5   5 1659.63  137.30
  -5  -5  -5 1541.89  137.85
  -5  -5  -6    4.32    0.91
   5  -5   6    3.23    0.66
   5  -5   6    4.47    1.21
   5  -5   6    6.13    1.09
  -5  -5  -6    1.81    1.33
  -5  -5  -7 1390.06  120.09
   5  -5   7 1392.27  120.21
  -5  -5  -7 1189.47  120.63
  -5  -5  -8   34.48    3.68
   5  -5   8   36.05    3.87
  -5  -5  -8   28.02    4.26
  -5  -5  -9  295.62   27.21
   5  -5   9  346.75   27.54
  -5  -5  -9  233.33   27.75
   5  -5   9  411.73   27.36
   5  -5  10    0.72    0.72
  -5  -5 -10    0.21    1.15
   5  -5  10    0.24    0.45
   5  -5  10    1.78    0.45
  -5  -5 -10    1.63    0.66
   5  -5  11   78.93    5.98
   5   5  11   77.06    6.07
   5  -5  11  103.00    7.19
  -5   5 -11   56.62    5.83
  -5  -5 -11   82.04    6.55
   5   5  12   67.22    5.41
   5  -5  12   74.10    5.37
   5  -5  12   64.65    5.28
   5   5  13   61.27    5.34
   5  -5  13   60.24    5.28
   5  -5  13   58.79    5.25
   5   5  14   18.24    1.96
   5  -5  14   17.70    1.93
   5  -5  14   16.88    1.84
   5  -5  15    5.41    0.97
   5  -5  15    6.70    1.09
   5  -5  15    5.13    1.03
   5   5  15    3.71    1.06
   5  -5  16   65.68    5.80
   5  -5  16   68.09    5.83
  -5   5 -16   65.74    5.80
   5   5  16   62.63    5.89
   5  -5  17  148.05   13.04
   5  -5  17  158.74   13.04
   5   5  17  152.64   13.14
  -5   5 -17  158.68   13.04
   5  -5  18   87.00    7.85
  -5   5 -18   93.76    7.82
   5  -5  18   89.59    7.88
   5   5  18   92.46    8.03
  -5   5 -19   49.91    4.23
   5  -5  19   45.36    4.32
   5   5  19   43.06    4.44
   5  -5  20   76.64    7.43
   5  -5  20   91.34    7.49
   5   5  20   89.77    7.61
   5  -5  21    2.33    1.15
   5   5  21    3.17    1.27
   5  -5  21    4.95    1.18
   5   5  22    8.85    1.60
   5  -5  22    9.87    1.45
   5  -5  22    5.95    1.36
   5  -5  23   78.63    6.70
   5   5  23   81.53    6.91
   5  -5  23   71.35    6.67
   5  -5  24    2.72    1.03
   5   5  24    2.23    1.21
   5  -5  24    3.11    1.09
   5  -5  25  121.03   10.24
   5   5  25  126.01   10.42
   5  -5  25  118.40   10.24
   5  -5  26    5.41    1.03
   5  -5  26    6.10    1.06
   5   5  26    4.74    1.18
   5   5  27   75.94    6.49
   5  -5  27   72.95    6.37
   5  -5  27   77.79    6.43
   5  -5  28   10.87    1.18
  -5   7  28    0.21    0.57
  -5   7  27   46.90    4.20
  -5   7  27   46.90    4.11
  -5   7  26    3.74    1.00
  -5   7  26    3.56    1.12
  -5  -7  26    3.90    1.00
  -5   7  25    3.77    1.18
  -5   7  25    4.17    1.30
  -5  -7  25    6.43    1.21
  -5   7  24   39.62    3.90
  -5   7  24   37.93    3.77
  -5  -7  24   38.83    3.74
  -5   7  23  105.75    9.12
  -5  -7  23  102.88    9.03
  -5  -7  22  152.46   12.95
  -5   7  21  209.20   19.60
  -5  -7  21  249.18   19.45
  -5   7  20   29.41    3.53
  -5  -7  20   30.98    3.14
  -5   7  19   86.97    8.58
  -5  -7  19   99.62    8.27
  -5   7  18    9.78    2.02
  -5  -7  18   13.14    1.69
  -5   7  17    2.20    1.39
  -5  -7  17    0.60    0.91
  -5  -7  16   10.15    1.45
  -5  -7  16    9.45    1.63
  -5  -7  15    8.55    1.27
  -5  -7  15    5.10    1.30
  -5  -7  14   56.56    5.80
  -5  -7  14   74.43    5.83
  -5  -7  13   12.83    1.72
  -5  -7  13   15.91    1.69
  -5  -7  12  125.38   11.96
  -5  -7  12  160.80   11.99
  -5  -7  11  279.44   26.66
  -5  -7  11  375.85   26.75
  -5  -7  10   83.80    7.19
  -5  -7   9 1271.12  103.75
  -5  -7   8   17.06    1.75
   5   7  -7 1269.82  111.73
  -5  -7   7 1398.88  111.06
   5   7  -6   65.10    6.49
  -5  -7   6   65.07    5.92
   5   7  -5   49.40    5.01
   5   7  -5   44.45    4.86
  -5  -7   5   49.31    4.59
   5   7  -4  104.57    9.27
   5   7  -4  102.18    9.21
  -5  -7   4   84.37    8.97
  -5  -7   4  115.14    9.03
   5   7  -3 1223.50  100.61
   5   7  -3 1175.76  100.55
  -5  -7   3 1122.73  100.43
  -5  -7   3 1384.14  100.52
   5   7  -2  319.84   23.82
   5   7  -2  300.42   23.76
   5  -7  -2  252.20   23.01
  -5  -7   2  286.68   23.67
  -5  -7   2  347.41   23.82
   5   7  -1 1664.64  134.16
  -5  -7   1 1503.84  134.04
  -5  -7   1 1781.65  134.25
   5   7   0  450.59   36.54
   5  -7   0  438.18   36.30
  -5  -7   0  393.46   36.39
  -5  -7   0  491.14   36.75
   5   7   1  379.96   31.92
   5  -7   1  377.36   31.74
   5   7   1  437.30   32.19
  -5  -7  -1  340.80   31.83
  -5  -7  -1  404.99   32.25
   5   7   2  420.42   36.24
   5  -7   2  433.95   36.05
   5   7   2  521.07   36.54
  -5  -7  -2  383.68   36.15
  -5  -7  -2  461.73   36.66
  -5  -7  -3   14.40    2.17
   5   7   3   14.58    2.02
  -5  -7  -3    9.06    1.57
   5  -7   3   10.87    1.51
   5  -7   4  465.90   40.07
   5  -7   4  478.73   40.31
   5   7   4  594.96   40.80
  -5  -7  -4  461.64   40.46
  -5  -7  -4  515.82   41.13
   5  -7   5  230.01   19.39
   5  -7   5  223.21   19.51
   5   7   5  279.95   19.99
  -5  -7  -5  214.79   19.66
   5  -7   6   31.56    3.11
  -5  -7  -6   25.70    3.74
   5   7   6   38.98    3.56
   5  -7   6   26.69    3.05
  -5  -7  -6   26.00    3.20
   5  -7   6   45.51    3.83
   5  -7   7   69.93    6.40
   5  -7   7   58.25    6.19
  -5  -7  -7   65.68    6.46
   5   7   7   77.85    6.70
   5  -7   8   20.90    2.54
  -5  -7  -8   19.11    2.51
   5   7   8   22.16    2.69
   5  -7   8   27.27    2.72
   5  -7   9   57.22    5.41
   5  -7   9   54.20    4.77
  -5  -7  -9   43.24    5.16
   5   7  10   20.20    2.11
  -5   7 -10   18.57    1.96
   5  -7  10   24.52    2.17
   5  -7  10   23.13    2.11
   5  -7  10   27.18    2.93
   5  -7  11  660.03   54.87
   5   7  11  637.33   54.93
   5  -7  11  715.14   54.93
   5  -7  12    5.65    1.03
   5  -7  12    3.50    0.94
   5   7  12    2.26    0.85
   5  -7  12    4.47    0.82
   5  -7  13  422.06   34.91
   5  -7  13  434.74   34.97
   5   7  13  398.59   34.94
   5  -7  13  436.73   34.85
   5  -7  14   45.93    4.08
   5  -7  14   44.30    4.17
   5  -7  14   45.14    4.14
   5   7  14   43.06    4.20
   5  -7  15   60.45    5.28
   5   7  15   59.06    5.44
   5  -7  15   61.45    5.41
   5  -7  15   57.61    5.31
   5  -7  16   21.05    2.42
   5  -7  16   24.91    2.42
   5   7  16   21.11    2.54
   5  -7  16   25.88    2.57
   5  -7  16   23.04    2.39
   5  -7  17   62.45    5.53
   5   7  17   58.04    5.59
   5  -7  17   63.68    5.47
   5  -7  17   62.33    5.47
   5  -7  17   57.71    5.53
   5  -7  18   13.41    1.81
   5  -7  18   14.65    1.78
   5   7  18   13.01    1.90
  -5   7 -18   15.79    1.78
   5  -7  18   15.79    1.84
   5   7  19   44.45    4.53
   5  -7  19   47.89    4.32
   5  -7  19   46.68    4.38
  -5   7 -19   50.25    4.32
   5  -7  19   44.24    4.35
   5  -7  20    8.09    1.39
  -5   7 -20    8.76    1.15
   5  -7  20    8.00    1.33
   5   7  20    7.64    1.51
   5  -7  21   12.14    1.57
   5   7  21   11.14    1.75
   5  -7  21   10.84    1.63
   5  -7  22   56.89    5.16
   5   7  22   59.76    5.41
   5  -7  23   17.57    1.99
   5   7  23   19.54    2.26
   5  -7  24   37.75    3.56
   5   7  24   41.28    3.77
   5  -7  25   40.01    3.62
   5   7  25   41.37    3.80
   5  -7  26   20.44    1.99
   5   7  26   22.32    2.17
  -5   9  27   46.59    4.02
  -5   9  26    0.97    0.69
  -5   9  26    1.24    0.72
  -5  -9  25   27.03    2.66
  -5   9  25   30.83    2.81
  -5   9  25   28.05    2.75
  -5   9  24   11.87    1.60
  -5  -9  24    8.97    1.36
  -5   9  24    9.87    1.51
  -5   9  23    7.37    1.48
  -5  -9  23    5.68    1.24
  -5   9  23    6.07    1.39
  -5   9  22   12.20    1.93
  -5   9  22   10.21    1.81
  -5  -9  22    9.42    1.54
  -5   9  21  104.84    9.54
  -5  -9  21  111.39    9.36
  -5   9  20    5.95    1.66
  -5  -9  20    4.68    1.27
  -5  -9  19  143.13   12.14
  -5  -9  18  114.29    9.78
  -5  -9  17   28.84    3.38
  -5  -9  17   36.66    3.26
  -5  -9  16    4.53    1.03
  -5  -9  16    1.87    1.30
  -5  -9  15    3.74    0.94
  -5  -9  15    1.60    1.18
  -5  -9  14    1.33    0.79
  -5  -9  14    0.24    1.12
  -5  -9  13    8.06    1.15
  -5  -9  13    5.04    1.18
  -5  -9  12    1.72    0.75
  -5  -9  12    0.94    0.82
  -5   9  11    0.33    1.09
  -5  -9  11    0.54    0.79
  -5   9  10    5.77    1.18
  -5  -9  10    2.69    0.85
  -5   9   9  184.14   14.98
  -5   9   9  178.31   15.07
  -5  -9   9  169.92   14.65
  -5   9   8    8.76    1.51
  -5   9   8    8.85    1.33
  -5  -9   8    7.04    1.06
  -5  -9   7  152.28   13.86
  -5   9   7  177.34   14.10
  -5  -9   7  178.88   13.92
  -5   9   7  163.36   14.22
  -5  -9   6    1.75    0.57
  -5  -9   6    2.17    0.63
  -5   9   6    1.75    0.88
  -5  -9   5   21.74    2.33
  -5  -9   5   17.27    1.75
  -5   9   5   16.91    2.08
  -5  -9   4  170.01   12.83
  -5  -9   4  136.03   12.05
  -5   9   4  151.13   12.38
  -5  -9   3  246.64   19.42
   5  -9  -3  199.51   19.27
  -5   9   3  230.73   18.90
  -5  -9   2   77.15    6.55
   5  -9  -2   58.94    6.25
   5   9  -1  220.07   16.46
  -5  -9   1  226.53   16.49
   5  -9  -1  188.46   16.09
   5  -9  -1  166.26   15.52
   5  -9   0    2.90    0.94
   5  -9   0    1.66    0.63
   5   9   0    0.12    0.91
  -5  -9   0    1.15    1.03
   5  -9   1   46.80    4.95
  -5  -9  -1   56.01    5.50
   5  -9   1   52.06    4.50
   5  -9   2    1.48    0.72
   5  -9   2    1.00    0.54
   5  -9   3    4.05    1.03
   5  -9   3    5.50    0.82
   5  -9   4   80.38    7.88
   5  -9   4   89.62    7.43
   5  -9   5    6.91    1.36
   5  -9   5    8.09    1.06
   5  -9   6   35.48    3.26
   5  -9   7    8.12    1.06
  -5   9  -7    6.52    0.82
   5  -9   8   67.34    5.89
   5  -9   9   33.58    2.90
   5  -9   9   26.69    2.78
   5  -9  10   35.66    3.26
   5  -9  10   32.13    3.17
   5  -9  11  154.55   13.47
   5  -9  11  171.55   13.56
   5   9  11  151.65   13.50
   5  -9  11  164.57   13.41
   5  -9  12   14.92    1.75
   5  -9  12   15.58    1.81
   5   9  12   14.01    1.72
   5  -9  12   13.04    1.57
   5  -9  13   52.24    4.62
   5  -9  13   50.46    4.65
   5  -9  13   51.79    4.53
   5   9  13   47.23    4.65
   5  -9  14   61.69    5.77
   5  -9  14   70.93    5.89
   5  -9  14   63.65    5.71
   5   9  14   64.14    5.86
   5  -9  15    1.39    0.94
   5  -9  15    1.66    0.91
   5  -9  15    1.63    0.85
   5   9  15    0.51    0.82
   5   9  16   69.93    6.31
   5  -9  16   64.71    6.07
   5  -9  16   75.43    6.16
   5  -9  16   70.93    6.28
   5  -9  16   68.03    6.22
   5   9  17   35.81    3.71
   5  -9  17   40.89    3.59
   5  -9  17   35.42    3.53
   5  -9  17   40.34    3.74
   5  -9  17   36.39    3.62
   5   9  18   28.60    3.08
   5  -9  18   29.23    2.84
   5  -9  18   29.53    2.99
   5  -9  18   28.05    2.99
   5  -9  18   30.44    2.93
   5  -9  19    3.41    1.06
   5  -9  19    3.41    0.97
   5   9  19    5.10    1.21
  -5   9 -19    4.56    1.00
   5  -9  19    4.62    1.15
   5  -9  20    0.54    0.79
   5  -9  20    0.63    0.94
  -5   9 -20    0.51    0.69
   5   9  20    0.06    0.97
   5  -9  21    0.75    0.79
  -5   9 -21    1.30    0.63
   5   9  21    0.06    0.97
   5  -9  21    1.69    1.00
   5  -9  22    8.42    1.15
   5   9  22    5.59    1.30
   5  -9  22    8.42    1.27
   5  -9  23   22.71    2.29
   5   9  23   22.95    2.48
   5  -9  23   26.87    2.45
   5  -9  24    2.17    0.69
   5  -9  25   22.83    2.26
   5  -9  25   30.17    2.42
   5  -9  26    7.49    0.91
  -5  11  24   12.32    1.39
  -5  11  23   28.20    2.72
  -5  11  22   35.48    3.59
  -5 -11  22   40.25    3.47
  -5 -11  21    4.50    1.03
  -5  11  21    3.38    1.24
  -5  11  21    4.47    1.57
  -5  11  20  189.97   17.82
  -5 -11  20  232.03   17.70
  -5  11  20  209.05   17.97
  -5 -11  19    8.06    1.30
  -5  11  19    4.77    1.48
  -5  11  19    9.66    1.99
  -5  11  18  308.64   30.08
  -5 -11  18  410.73   29.99
  -5  11  18  355.38   30.29
  -5  11  17    4.35    1.72
  -5 -11  17    4.29    1.12
  -5 -11  17    4.02    1.42
  -5  11  17    4.32    1.39
  -5  11  16   49.01    4.65
  -5 -11  16   41.31    4.20
  -5  11  16   42.31    4.32
  -5  11  15   82.74    7.31
  -5 -11  15   79.42    6.91
  -5  11  15   71.47    7.04
  -5  11  14   83.61    7.19
  -5 -11  14   76.28    6.70
  -5  11  14   68.30    6.85
  -5  11  13  208.72   17.24
  -5 -11  13  201.20   16.79
  -5  11  13  191.90   16.97
  -5  11  12  317.06   25.03
  -5 -11  12  289.61   24.55
  -5  11  12  290.04   24.76
  -5  11  11  497.15   38.17
  -5 -11  11  448.99   37.65
  -5  11  11  442.83   37.84
  -5  11  10  244.80   21.11
  -5  11  10  272.34   21.41
  -5 -11  10  247.58   20.93
  -5  11   9  260.44   22.62
  -5  11   9  304.50   22.98
  -5 -11   9  264.70   22.47
  -5  11   8  263.40   20.93
  -5 -11   8  239.40   20.47
  -5  11   7   50.04    4.50
  -5 -11   7   42.46    4.05
  -5  11   6   21.95    2.51
  -5 -11   6   20.32    2.11
  -5  11   5    0.85    0.94
  -5 -11   5    0.33    0.60
  -5  11   4    0.51    1.06
  -5 -11   4    1.87    0.66
  -5  11   3    9.18    1.42
  -5 -11   3    8.79    1.15
  -5  11   2  194.37   15.52
  -5 -11   2  177.74   15.28
  -5  11   1   71.57    6.22
   5 -11  -1   75.31    6.19
  -5 -11   1   65.77    6.01
  -5  11   0  825.81   67.70
   5 -11   0  875.36   67.70
  -5 -11   0  794.59   67.55
  -5  11  -1   88.38    7.61
  -5 -11  -1   81.29    7.52
   5 -11   1  101.43    7.73
  -5  11  -2  792.20   66.85
  -5 -11  -2  806.61   66.79
   5 -11   2  866.70   66.95
  -5 -11  -3   60.06    5.50
   5 -11   3   70.06    5.71
   5 -11   4  120.36    9.93
  -5 -11  -4  113.75    9.75
  -5 -11  -5   90.56    7.85
   5 -11   5   96.69    8.06
   5 -11   6   20.62    2.14
  -5 -11  -6   18.99    1.93
   5 -11   7  119.52    9.60
  -5 -11  -7  106.99    9.39
   5 -11   8  243.08   19.02
   5 -11   8  215.48   18.90
   5 -11   9  216.78   16.88
   5 -11   9  191.54   16.64
   5 -11  10  285.57   22.98
   5 -11  10  269.84   22.80
   5 -11  11  105.05    9.24
   5 -11  11  115.41    9.45
   5 -11  12  143.86   13.50
   5 -11  12  160.64   13.41
   5 -11  12  178.97   13.62
   5 -11  13  104.96    9.66
   5 -11  13  113.21    9.57
   5 -11  13  120.85    9.78
   5 -11  14    8.30    1.45
   5 -11  14    8.79    1.30
   5 -11  14    7.34    1.48
   5 -11  15  101.85    8.36
   5 -11  15   94.15    8.15
   5 -11  15   89.80    8.09
   5 -11  15   96.75    8.30
   5 -11  16    6.55    1.42
   5 -11  16    7.76    1.39
   5 -11  16   10.06    1.30
   5 -11  16    7.10    1.18
   5 -11  17   43.63    4.05
   5 -11  17   47.05    4.14
   5 -11  17   41.58    3.90
   5 -11  17   39.71    3.83
   5 -11  18    0.63    1.00
   5 -11  18    0.18    0.97
   5 -11  18    0.79    0.82
   5 -11  18    1.33    0.79
   5 -11  19    6.19    1.09
  -5  11 -19    9.09    1.30
   5 -11  19    8.79    1.24
  -5  11 -20   72.74    5.89
   5 -11  20   68.85    5.86
   5 -11  20   62.30    5.77
  -5  11 -21   39.32    3.50
   5 -11  21   37.05    3.47
   5 -11  21   42.88    3.62
   5 -11  22   44.87    4.08
   5 -11  22   51.42    4.20
   5 -11  23   43.54    4.14
   5 -11  23   62.42    4.32
   5 -11  24   32.49    2.87
  -5  13  23   14.62    1.60
  -5  13  22    6.79    1.21
  -5  13  21    3.05    1.12
  -5  13  20  105.26    9.12
  -5  13  19    4.29    1.51
  -5  13  18  212.95   20.32
  -5  13  18  283.36   20.74
  -5 -13  18  270.74   20.50
  -5  13  17    8.24    1.75
  -5 -13  17    7.88    1.54
  -5  13  17    6.22    1.18
  -5 -13  16   40.07    3.80
  -5  13  16   36.57    3.99
  -5 -13  15    1.57    1.15
  -5  13  15    1.30    1.33
  -5 -13  14   29.65    3.05
  -5  13  14   28.38    3.32
  -5 -13  13   57.01    5.22
  -5  13  13   56.68    5.56
  -5 -13  12  221.49   18.96
  -5  13  12  236.77   19.36
  -5 -13  11  197.64   16.82
  -5  13  11  206.82   17.24
  -5 -13  10  130.75   11.38
  -5  13  10  139.99   11.81
  -5 -13   9   94.48    8.42
  -5  13   9  103.82    8.85
  -5 -13   8   83.86    7.46
  -5  13   8   89.74    7.85
  -5 -13   7   21.62    2.26
  -5  13   7   20.90    2.57
  -5 -13   6    2.75    0.94
  -5  13   6    1.00    1.06
  -5 -13   5    3.65    0.94
  -5  13   5    4.08    1.09
  -5 -13   4   15.25    1.66
  -5  13   4   12.17    1.78
   5 -13  -3    8.88    1.39
  -5 -13   3    6.34    1.09
  -5  13   3    7.13    1.24
   5 -13  -2   13.56    1.72
  -5 -13   2   11.47    1.48
  -5  13   2   10.51    1.54
  -5 -13   1   39.68    3.62
   5 -13  -1   42.24    3.83
  -5  13   1   36.36    3.65
   5 -13   0  422.18   34.15
  -5 -13   0  406.66   34.00
   5 -13   1   50.58    4.35
  -5 -13  -1   40.80    4.02
   5 -13   2  410.19   32.28
  -5 -13  -2  376.79   32.10
  -5 -13  -3    4.32    0.97
   5 -13   3    5.83    1.39
  -5 -13  -4   53.84    4.83
   5 -13   4   56.26    5.04
   5 -13   5    0.75    1.03
  -5 -13  -5    0.12    0.69
  -5 -13  -6   49.91    4.59
   5 -13   6   54.29    4.83
   5 -13   6   51.33    4.68
   5 -13   7   21.44    2.23
   5 -13   7   19.20    1.96
   5 -13   7   20.56    2.36
  -5 -13  -7   17.97    2.02
   5 -13   8  233.75   18.75
   5 -13   8  219.86   18.57
   5 -13   8  245.13   18.87
  -5 -13  -8  211.86   18.60
   5 -13   9  119.19    9.78
   5 -13   9  114.08    9.57
   5 -13   9  125.32    9.87
  -5 -13  -9  103.00    9.57
   5 -13  10  195.79   17.24
   5 -13  10  227.23   17.54
   5 -13  10  210.56   17.42
   5 -13  11   62.63    5.59
   5 -13  11   69.27    5.89
   5 -13  11   62.02    5.80
   5 -13  12   33.73    3.23
   5 -13  12   29.05    2.90
   5 -13  13   54.87    4.86
   5 -13  13   50.19    4.62
   5 -13  14   38.83    3.41
   5 -13  14   29.35    3.02
   5 -13  14   33.88    3.11
   5 -13  15   12.89    1.81
   5 -13  15   11.69    1.48
   5 -13  15   11.23    1.39
   5 -13  16   28.35    2.69
   5 -13  16   27.60    2.69
   5 -13  16   24.49    2.42
   5 -13  16   21.23    2.29
   5 -13  17    4.47    1.15
   5 -13  17    2.29    1.15
   5 -13  17    2.45    0.72
   5 -13  17    3.08    0.85
   5 -13  18    1.03    0.60
   5 -13  18    1.78    1.06
  -5  13 -18    1.69    0.97
   5 -13  18    2.45    0.79
  -5  13 -19   14.86    1.54
   5 -13  19   14.22    1.42
   5 -13  20   41.25    3.62
  -5  13 -20   41.16    3.65
  -5  13 -21   16.49    1.66
   5  13  21   18.75    1.84
   5 -13  21   20.56    1.78
   5 -15 -21   10.66    1.12
   5 -15 -20    1.39    0.66
  -5  15  20    0.57    0.63
  -5  15  19   14.19    1.63
   5 -15 -19   13.89    1.60
  -5  15  18   36.11    3.44
  -5 -15  17   52.27    4.65
  -5  15  17   50.34    4.71
  -5 -15  16   28.23    2.75
  -5  15  16   24.19    2.78
  -5 -15  15   28.99    2.81
  -5  15  15   24.97    2.87
  -5 -15  14    8.85    1.45
  -5  15  14    5.74    1.42
  -5 -15  13   55.83    4.92
  -5  15  13   51.39    5.04
  -5 -15  12    4.68    1.21
  -5  15  12    3.11    1.21
  -5 -15  11   18.33    2.14
  -5  15  11   18.48    2.26
  -5 -15  10    0.48    0.97
  -5  15  10    1.09    1.06
  -5 -15   9   58.04    5.13
  -5  15   9   54.72    5.28
  -5 -15   8    0.69    0.91
  -5  15   8    1.12    1.03
  -5 -15   7   28.87    2.75
  -5  15   7   23.40    2.75
  -5 -15   6   71.93    6.07
  -5  15   6   64.47    6.13
  -5 -15   5   15.10    1.75
  -5  15   5   10.45    1.63
   5 -15  -5   14.98    2.02
   5 -15  -4  167.80   13.83
  -5 -15   4  157.72   13.62
   5 -15  -3   26.27    2.87
  -5 -15   3   21.71    2.42
   5 -15  -2  152.79   12.56
  -5 -15   2  142.50   12.35
   5 -15  -1   50.43    4.77
  -5 -15   1   49.52    4.53
   5 -15   0    1.69    1.21
  -5 -15   0    3.65    1.00
   5 -15   1   41.94    3.96
  -5 -15  -1   38.02    3.65
   5 -15   2    1.90    1.15
  -5 -15  -2    1.18    0.82
  -5 -15  -3   35.48    3.38
   5 -15   3   38.29    3.65
   5 -15   3   35.00    3.41
   5 -15   4   13.86    1.93
  -5 -15  -4   11.96    1.57
   5 -15   4   14.49    1.69
   5 -15   5   20.87    2.36
  -5 -15  -5   16.06    1.99
   5 -15   5   22.01    2.17
   5 -15   6   70.24    5.83
  -5 -15  -6   59.12    5.53
   5 -15   6   63.44    5.65
   5 -15   7    8.49    1.39
   5 -15   7   10.99    1.63
  -5 -15  -7    7.22    1.18
   5 -15   8   60.15    5.19
  -5 -15  -8   50.97    4.86
   5 -15   8   58.79    5.07
   5 -15   9    9.45    1.60
   5 -15   9    8.64    1.48
   5 -15  10   14.34    2.02
   5 -15  10   16.12    1.96
   5 -15  11   38.20    3.77
   5 -15  11   40.07    3.83
   5 -15  12   11.20    1.72
   5 -15  12   13.74    1.81
   5 -15  13   26.15    2.51
   5 -15  13   18.30    2.02
   5 -15  13   25.91    2.48
   5 -15  14   88.32    6.58
   5 -15  14   90.35    6.61
   5 -15  15   15.31    1.93
   5 -15  16   64.26    5.68
  -5  15 -17    0.18    0.82
   5 -15  17    0.88    0.82
  -5  15 -18    9.18    1.18
  -5  15 -19    3.11    0.66
   5 -17 -18    8.94    1.00
   5 -17 -17    2.11    0.69
  -5 -17  16   12.38    1.48
   5 -17 -16   13.38    1.51
  -5 -17  15    5.37    1.03
  -5  17  15    3.59    0.69
   5 -17 -15    5.07    1.03
  -5 -17  14   21.23    1.96
  -5  17  14   14.89    1.72
   5 -17 -14   18.66    1.96
  -5 -17  13    0.66    0.91
  -5  17  13    0.72    0.57
   5 -17 -13    0.60    0.91
  -5 -17  12    1.87    0.97
  -5  17  12    0.82    0.60
   5 -17 -12    2.05    1.09
  -5 -17  11   12.23    1.57
   5 -17 -11   10.66    1.66
  -5 -17  10    4.71    1.15
   5 -17 -10    4.44    1.39
  -5 -17   9   63.87    5.65
  -5 -17   8   37.26    3.53
  -5 -17   7   44.93    4.14
  -5 -17   6   11.63    1.57
  -5 -17   5    1.06    1.00
   5 -17  -4    2.14    1.27
  -5 -17   4    3.08    1.00
   5 -17  -3   63.08    5.68
  -5 -17   3   65.53    5.80
   5 -17  -3   71.51    6.07
   5 -17  -2   10.33    1.81
  -5 -17   2    9.57    1.39
   5 -17  -2    8.21    1.24
   5 -17  -1   79.02    6.82
  -5 -17   1   75.94    6.85
   5 -17  -1   83.80    7.13
   5 -17   0   11.08    1.81
  -5 -17   0    9.36    1.39
   5 -17   0    9.84    1.36
   5 -17   1   17.54    1.93
  -5 -17  -1   16.12    1.87
   5 -17   1   19.08    2.26
  -5 -17  -2    7.31    1.21
   5 -17   2    9.12    1.60
   5 -17   2    8.21    1.30
  -5 -17  -3    5.16    1.03
   5 -17   3    5.95    1.45
   5 -17   3    6.82    1.21
   5 -17   4   27.87    2.69
  -5 -17  -4   21.17    2.29
   5 -17   4   22.65    2.42
  -5 -17  -5   40.64    4.05
   5 -17   5   52.00    4.41
   5 -17   5   48.28    4.23
   5 -17   6   14.52    1.69
  -5 -17  -6    9.78    1.39
   5 -17   6   13.38    1.81
   5 -17   7   26.91    2.54
  -5 -17  -7   18.87    2.11
   5 -17   7   23.01    2.39
   5 -17   8    1.54    1.00
   5 -17   8    3.68    1.21
   5 -17   9    0.18    1.12
   5 -17   9    0.75    0.94
   5 -17  10   -0.97    1.15
   5 -17  10    0.54    0.97
   5 -17  11   41.46    3.90
   5 -17  11   41.13    3.83
   5 -17  12    3.32    1.12
   5 -17  12    2.29    1.03
   5 -17  13   34.51    3.29
   5 -17  13   34.85    3.26
   5 -17  14    5.53    1.06
   5 -17  14    6.40    1.06
   5 -17  15    3.35    0.82
  -5  17 -15    5.07    0.94
  -5  17 -16    1.18    0.60
  -5  17 -17    6.70    0.82
   5 -19 -14    5.59    0.79
  -5 -19  13   36.99    3.11
   5 -19 -13   33.46    3.14
  -5 -19  12    1.60    0.69
   5 -19 -12    0.79    0.72
  -5 -19  11   15.16    1.54
   5 -19 -11   13.47    1.60
  -5 -19  10   15.31    1.57
   5 -19 -10   13.04    1.66
  -5 -19   9    3.96    0.91
   5 -19  -9    3.41    1.06
  -5 -19   8   90.83    7.70
  -5 -19   7    6.82    1.15
  -5 -19   6  112.81    9.51
  -5 -19   5    6.79    1.15
  -5 -19   4   79.75    6.82
  -5 -19   3   44.72    4.02
   5 -19  -3   45.54    4.26
  -5 -19   2   33.58    3.26
   5 -19  -2   39.35    3.56
   5 -19  -1   26.81    2.75
  -5 -19   1   24.49    2.45
   5 -19   0   23.19    2.48
  -5 -19   0   21.17    2.17
   5 -19   1    1.90    1.18
  -5 -19  -1    0.63    0.72
   5 -19   2    5.44    0.94
   5 -19   2    7.52    1.39
  -5 -19  -2    4.68    0.94
   5 -19   3   66.46    5.56
  -5 -19  -3   58.58    5.47
   5 -19   3   72.77    5.77
   5 -19   4    4.53    1.06
   5 -19   4    7.61    1.42
   5 -19   5  139.75   11.63
   5 -19   5  135.79   11.47
   5 -19   6   16.85    1.96
   5 -19   6   13.74    1.69
   5 -19   7  100.92    8.70
   5 -19   7  102.88    8.61
   5 -19   8    7.22    1.30
   5 -19   8    6.22    1.09
   5 -19   9   41.04    3.53
   5 -19   9   36.87    3.47
   5 -19  10    0.54    0.75
   5 -19  10    0.57    0.63
   5 -19  11   -0.18    0.66
  -5  19 -12   11.60    1.27
   5 -21  -3    2.90    0.69
   5 -21  -2    4.56    0.82
   5 -21  -1    3.71    0.82
   5 -21   0    6.43    0.97
   5 -21   1    0.69    0.60
   5 -21   2    4.83    0.85
   5 -21   3    9.21    1.12
   5 -21   4    1.27    0.60
  -6   0  28   61.93    5.31
  -6   0  27   10.93    1.45
  -6   0  26  325.43   26.91
  -6   0  25   21.17    2.60
  -6   0  25   24.49    2.45
  -6   0  25   18.00    2.17
  -6   0  24  169.37   14.10
  -6   0  24  160.64   13.83
  -6   0  23    0.75    1.54
  -6   0  23    2.60    1.12
  -6   0  23    1.84    0.85
  -6   0  22    0.88    1.48
  -6   0  22    2.02    1.06
  -6   0  22    1.78    0.94
  -6   0  21  202.32   16.85
  -6   0  21  197.58   17.09
  -6   0  20  193.65   15.88
  -6   0  20  180.15   16.03
  -6   0  19  881.58   70.03
  -6   0  19  818.66   70.15
  -6   0  18  187.25   14.86
  -6   0  18  161.31   14.92
  -6   0  17  676.10   55.53
  -6   0  16   42.70    3.99
  -6   0  15  179.76   15.10
  -6   0  14  185.41   15.52
  -6   0  13   91.77    8.18
  -6   0  12  436.16   33.79
  -6   0  12  416.62   33.40
   6   0 -12  369.45   33.31
  -6   0  11  133.47   10.93
  -6   0  11  116.65   10.51
   6   0 -11  118.64   10.54
  -6   0  10   14.13    1.96
  -6   0  10    9.90    1.60
   6   0 -10   14.65    2.08
   6   0 -10   14.10    1.75
   6   0  -9   50.37    4.77
  -6   0   9   45.90    4.65
   6   0  -9   45.11    4.50
  -6   0   8 1451.60  116.17
   6   0  -8 1554.75  116.29
   6   0  -8 1293.89  115.98
   6   0  -7    6.70    1.24
   6   0  -7    6.85    1.15
  -6   0   7    6.13    1.21
   6   0  -7    4.47    1.12
   6   0  -6 2616.25  213.94
  -6   0   6 2743.37  214.03
   6   0  -6 2801.23  214.12
   6   0  -6 2356.08  214.03
   6   0  -5  292.57   23.89
   6   0  -5  296.89   23.79
   6   0  -5  264.04   23.92
   6   0  -4  727.16   59.49
   6   0  -4  701.79   59.61
   6   0  -4  782.42   59.46
   6   0  -4  661.57   59.70
   6   0  -3   99.35    9.33
   6   0  -3  107.59    9.24
   6   0  -3  119.06    9.24
   6   0  -3  104.90    9.54
   6   0  -2   98.20    8.21
   6   0  -2  107.26    8.21
   6   0  -2   84.34    8.27
   6   0  -2   92.52    8.55
   6   0  -1  250.18   22.04
   6   0  -1  279.92   21.98
   6   0   0  427.34   35.12
   6   0   1 1667.27  135.91
   6   0   2  499.27   41.01
   6   0   2  520.89   41.70
   6   0   3  247.58   20.93
   6   0   4   12.32    1.81
   6   0   5  464.45   38.62
  -6   0  -6 1268.55  115.89
   6   0   6 1573.75  115.98
  -6   0  -7  434.28   40.16
   6   0   7  533.15   40.22
   6   0   8 1802.67  147.63
   6   0   9  157.26   13.71
   6   0  10  167.35   14.52
   6   0  11    6.76    0.88
  -6   0 -11    5.86    0.75
   6   0  12  180.82   13.01
   6   0  12  165.42   12.92
   6   0  13    1.03    0.57
   6   0  13    0.63    0.45
  -6   0 -13    0.30    0.42
  -6   0 -13    0.88    0.45
   6   0  14  688.60   60.60
   6   0  14  749.54   60.72
  -6   0 -14  785.77   60.63
   6   0  15    9.39    1.24
   6   0  15    9.72    1.30
   6   0  16  410.91   35.63
   6   0  16  461.88   35.75
   6   0  17    7.85    1.18
   6   0  17    7.43    1.30
   6   0  18  142.98   12.53
   6   0  18  155.84   12.65
   6   0  19    1.60    0.88
   6   0  19    1.18    1.03
   6   0  20   10.36    1.48
   6   0  20   11.63    1.63
   6   0  21   16.37    1.96
   6   0  21   19.81    2.20
   6   0  22    3.99    1.06
   6   0  22    6.16    1.33
   6   0  23   28.69    2.84
   6   0  23   29.08    2.99
   6   0  24    7.10    1.21
   6   0  24    9.24    1.45
   6   0  25    6.82    1.09
   6   0  25    5.98    1.30
   6   0  26   71.69    6.22
   6   0  26   70.69    6.13
   6   0  27   12.53    1.39
   6   0  27   13.23    1.57
  -6   2  29    9.24    1.06
  -6   2  28    1.51    0.82
  -6   2  27   14.13    1.69
  -6  -2  27   12.74    1.45
  -6   2  26   56.20    5.41
  -6  -2  26   70.60    5.56
  -6   2  26   69.39    5.74
  -6   2  25   13.59    1.51
  -6   2  25   10.00    1.69
  -6  -2  25    9.09    1.42
  -6   2  25   16.40    1.96
  -6  -2  25   15.52    1.69
  -6   2  24   15.07    2.23
  -6   2  24   16.76    1.87
  -6   2  24   16.06    2.05
  -6  -2  24   13.68    1.78
  -6  -2  24   18.69    1.99
  -6   2  23   18.00    1.99
  -6  -2  23   14.68    1.87
  -6   2  23   18.27    2.17
  -6   2  23   14.22    2.33
  -6   2  22   54.35    5.10
  -6  -2  22   52.57    4.89
  -6   2  22   56.44    5.31
  -6  -2  21   31.71    3.11
  -6   2  21   32.01    3.32
  -6   2  21   30.44    3.56
  -6  -2  20  292.06   23.98
  -6   2  20  300.94   24.19
  -6  -2  20  286.38   24.19
  -6   2  20  272.46   24.28
  -6   2  19   90.20    7.91
  -6  -2  19   90.05    7.70
  -6  -2  19   92.85    7.91
  -6   2  19   79.60    7.97
  -6   2  18  356.86   29.86
  -6  -2  18  381.14   29.68
  -6  -2  18  370.21   29.86
  -6   2  18  316.94   29.89
  -6   2  17    8.06    1.72
  -6   2  17    9.51    1.63
  -6  -2  17    9.57    1.39
  -6  -2  17   12.89    1.69
  -6   2  16  123.90   10.36
  -6  -2  16  129.24   10.18
  -6  -2  16  121.99   10.33
  -6   2  16   99.01   10.36
  -6   2  15  154.45   12.95
  -6  -2  15  163.63   12.80
  -6  -2  15  154.48   12.92
  -6   2  15  129.78   12.98
  -6  -2  14   37.47    3.14
  -6   2  14   31.65    3.32
  -6   2  14   28.93    3.38
  -6  -2  14   33.52    3.26
  -6   2  13   23.01    2.72
  -6  -2  13   21.83    2.66
  -6   2  13   20.41    2.29
  -6   2  13   19.54    2.39
  -6  -2  13   22.56    2.29
  -6   2  12  312.17   24.31
  -6  -2  12  306.86   23.79
  -6   2  12  234.23   23.79
  -6  -2  12  331.32   24.34
  -6   2  12  283.39   23.79
  -6   2  11   18.36    2.23
  -6  -2  11   22.56    2.57
   6   2 -11   19.84    2.17
  -6   2  11   23.28    2.57
  -6  -2  11   21.02    2.72
  -6  -2  10  124.89   10.03
   6   2 -10   97.63    9.60
  -6   2  10  120.15    9.93
  -6  -2  10  117.71   10.18
  -6  -2   9   41.25    4.20
   6   2  -9   45.45    4.47
   6   2  -9   34.39    3.87
  -6   2   9   43.15    4.08
  -6  -2   9   43.18    4.35
   6   2  -9   43.94    4.32
   6   2  -8    1.57    1.00
  -6  -2   8    2.23    1.09
   6   2  -8    1.39    0.94
  -6   2   8    2.20    0.82
  -6  -2   8    2.48    1.03
   6   2  -8    3.90    0.88
   6   2  -7   26.84    3.11
   6   2  -7   24.04    2.78
  -6   2   7   28.78    2.81
   6   2  -7   27.00    2.96
  -6  -2   7   28.14    3.05
   6   2  -6  230.79   18.96
   6   2  -6  190.12   18.66
   6   2  -6  230.07   18.84
  -6   2   6  242.78   18.63
  -6  -2   6  218.86   18.87
   6   2  -5  117.19   10.00
   6   2  -5  100.22    9.81
   6   2  -5  123.71    9.90
   6   2  -4    1.81    0.82
   6  -2  -4    1.90    0.48
   6  -2  -4    2.39    0.54
   6   2  -4    1.78    0.85
   6   2  -4    2.02    0.72
   6   2  -3    2.72    0.69
   6  -2  -3    2.99    0.51
   6   2  -3    2.39    0.75
   6   2  -3    1.21    0.54
   6  -2  -3    1.69    0.48
   6   2  -2  108.25    9.15
   6   2  -2  116.83    9.12
   6   2  -2   94.70    9.24
   6  -2  -2  100.22    8.82
   6   2  -2  112.63    9.12
   6   2  -1  294.51   22.65
   6   2  -1  283.88   22.65
  -6  -2   1  307.22   22.92
   6   2  -1  270.20   22.89
   6  -2  -1  250.24   22.35
   6   2  -1  272.34   22.59
   6   2   0  930.65   75.28
   6  -2   0  776.29   75.58
   6   2   0  948.47   75.67
  -6  -2   0 1041.20   75.70
   6   2   1  223.70   18.81
   6  -2   1  235.41   19.36
   6  -2   2  353.63   29.56
   6  -2   2  431.60   30.41
  -6  -2  -3  108.07    8.82
   6   2   3  102.49    9.33
   6  -2   3  107.53    9.33
  -6  -2  -3   93.52    9.27
  -6  -2  -4    8.12    1.00
   6   2   4    7.34    1.51
   6  -2   4    8.15    1.48
  -6  -2  -4    7.85    1.54
  -6  -2  -5  100.89    8.49
   6   2   5  108.07    9.18
   6  -2   5  112.09    9.12
  -6  -2  -5   83.01    9.03
  -6  -2  -6  512.07   42.31
   6  -2   6  587.74   42.94
   6   2   6  559.93   43.09
  -6  -2  -6  424.65   42.91
  -6  -2  -7    3.26    0.60
   6   2   7    4.65    1.39
   6  -2   7    4.17    1.12
  -6  -2  -7    3.20    1.30
  -6  -2  -8  626.52   53.99
   6   2   8  771.88   54.96
  -6  -2  -8  550.30   54.78
   6  -2   8  801.78   54.72
  -6  -2  -9    1.60    0.45
  -6  -2  -9    1.60    1.06
   6  -2   9    2.69    0.91
   6   2   9    2.75    1.09
  -6  -2 -10   61.69    6.01
  -6  -2 -10   91.68    7.49
  -6  -2 -11   59.82    5.71
   6   2  11   59.61    4.50
  -6   2 -11   48.71    4.38
  -6  -2 -11   43.69    4.32
  -6   2 -11   46.29    4.32
  -6   2 -12    8.42    1.00
  -6   2 -12   10.24    1.12
  -6  -2 -12    7.91    1.03
  -6  -2 -12   12.47    2.17
   6   2  12    9.45    1.06
   6   2  12   12.53    1.24
   6  -2  12    9.24    1.06
   6  -2  13   21.62    2.11
   6  -2  13   24.22    2.23
   6   2  13   21.44    2.11
  -6   2 -13   23.22    2.14
  -6   2 -13   19.17    2.02
   6   2  13   24.88    2.23
   6  -2  14  102.46    8.82
  -6   2 -14  107.08    8.82
   6  -2  14  106.44    8.88
   6   2  14  110.31    8.94
   6   2  14   96.96    8.79
   6  -2  15   10.09    1.42
   6   2  15   11.54    1.48
  -6   2 -15   13.29    1.36
   6   2  15   10.99    1.33
   6  -2  15   10.75    1.36
  -6   2 -16   58.40    4.77
   6   2  16   56.56    4.92
   6  -2  16   52.15    4.86
   6  -2  16   52.45    4.80
   6   2  16   49.98    4.77
  -6   2 -17   65.44    5.28
   6  -2  17   58.25    5.34
   6   2  17   57.28    5.31
   6   2  17   59.52    5.47
   6   2  18    1.69    0.82
   6  -2  18    2.84    0.91
   6   2  18    3.05    1.12
   6   2  19    6.01    1.09
   6  -2  19    5.47    1.18
   6  -2  20   80.59    7.19
   6   2  20   78.72    7.13
   6   2  20   88.72    7.34
   6  -2  21   31.56    3.20
   6   2  21   30.56    3.11
   6   2  21   37.35    3.41
   6  -2  22   45.60    4.23
   6   2  22   45.32    4.38
   6  -2  23  102.00    8.85
   6   2  23  102.40    8.79
   6   2  23  105.45    9.00
   6  -2  24    1.63    0.91
   6   2  24    1.42    0.75
   6   2  24    0.54    1.09
   6   2  25   18.27    2.17
   6  -2  25   20.23    2.02
   6   2  25   18.09    1.93
   6   2  26   31.07    2.99
   6  -2  26   29.95    2.87
   6  -2  27    4.56    0.97
   6   2  27    3.56    1.03
   6  -2  27    4.41    0.82
   6  -2  28   11.29    1.33
   6   2  28   12.38    1.36
  -6   4  29    0.15    0.48
  -6   4  28   58.04    5.04
  -6   4  27    6.91    1.21
  -6   4  27    5.04    0.85
  -6  -4  26    3.44    1.27
  -6   4  26    4.74    1.00
  -6  -4  25    4.23    1.45
  -6   4  25    6.04    1.21
  -6   4  25    8.33    1.57
  -6   4  24   20.59    2.29
  -6  -4  24   21.17    2.14
  -6  -4  24   18.48    2.51
  -6   4  23   17.06    2.42
  -6  -4  23   20.87    2.11
  -6   4  23   19.14    2.26
  -6  -4  23   18.66    2.48
  -6   4  22   90.35    9.30
  -6  -4  22  115.86    9.21
  -6  -4  22  111.85    9.39
  -6   4  21   10.24    1.90
  -6  -4  21   12.44    1.66
  -6  -4  21    9.09    1.84
  -6   4  20  211.37   17.48
  -6  -4  20  221.04   17.42
  -6   4  20  182.93   17.48
  -6   4  19  115.02    9.90
  -6   4  19   99.47    9.90
  -6  -4  19  120.79    9.81
  -6   4  18  395.48   32.13
  -6   4  18  336.36   32.10
  -6  -4  18  419.55   32.01
  -6   4  17  587.08   48.98
  -6  -4  17  654.33   48.86
  -6   4  17  525.48   48.98
  -6   4  16  333.01   27.66
  -6   4  16  280.74   27.63
  -6  -4  16  374.71   27.57
  -6   4  15 1202.96  102.61
  -6  -4  15 1443.12  102.52
  -6   4  15 1079.67  102.61
  -6  -4  14   63.99    6.40
  -6   4  14   68.85    6.58
  -6   4  14   66.40    6.64
  -6  -4  13  386.94   35.21
  -6   4  13  405.75   35.42
  -6   4  13  388.66   35.45
  -6  -4  12  524.90   36.21
  -6   4  12  407.77   36.33
  -6   4  12  506.03   36.66
  -6   4  12  394.46   36.27
  -6  -4  12  396.45   36.08
  -6  -4  11   19.39    2.14
  -6   4  11   23.82    2.51
  -6  -4  11   24.94    2.23
  -6   4  11   20.14    2.36
  -6  -4  11   21.80    2.81
  -6   4  11   18.60    2.29
  -6   4  10  907.22   71.57
  -6  -4  10  838.46   72.05
   6   4 -10  851.99   72.08
   6   4 -10  849.85   71.35
  -6  -4  10  910.15   71.99
  -6   4   9    1.81    0.72
   6   4  -9    3.14    1.21
  -6  -4   9    1.90    1.15
   6   4  -9    1.81    0.75
  -6  -4   9    1.84    1.12
   6   4  -8 1475.61  118.88
  -6   4   8 1495.51  118.31
  -6  -4   8 1446.41  118.88
   6   4  -8 1403.53  118.49
  -6  -4   8 1473.59  118.82
   6   4  -8 1357.06  118.88
  -6  -4   7   11.57    1.99
   6   4  -7   13.17    2.05
  -6   4   7   16.55    1.57
   6   4  -7   10.99    1.75
  -6  -4   7   12.65    2.08
   6   4  -7   13.29    2.11
   6   4  -6 1117.36   86.24
   6   4  -6  995.76   86.06
   6   4  -6 1044.86   86.27
   6   4  -5    6.01    1.27
   6   4  -5    6.88    1.27
   6   4  -5    4.17    1.24
   6   4  -4 1057.57   87.93
  -6  -4   4  979.15   87.84
  -6  -4   4 1314.93   88.02
   6   4  -4  956.50   87.96
   6   4  -4 1085.35   88.02
  -6  -4   3  291.43   24.97
   6   4  -3  297.59   25.00
   6   4  -3  262.77   25.12
  -6  -4   3  348.95   25.15
   6   4  -3  298.49   25.06
  -6  -4   2  418.67   36.30
   6   4  -2  428.06   36.33
  -6  -4   2  495.79   36.51
   6   4  -2  408.47   36.54
   6   4  -2  438.75   36.36
   6   4  -2  449.53   36.39
   6   4  -1  354.69   30.92
  -6  -4   1  412.54   31.19
   6   4  -1  361.21   31.25
   6   4  -1  363.87   30.92
  -6  -4   1  379.69   30.95
   6   4   0  539.91   47.14
  -6  -4   0  625.73   47.47
   6   4   0  560.57   47.53
   6   4   0  560.02   47.14
  -6  -4   0  592.33   47.17
   6  -4   1   18.18    1.78
  -6  -4  -1   23.34    2.63
   6   4   1   26.30    2.81
   6   4   1   21.29    2.17
  -6  -4  -1   23.92    2.26
   6  -4   2  176.01   16.37
  -6  -4  -2  207.18   17.15
   6   4   2  216.06   17.27
   6  -4   2  209.20   16.43
   6   4   2  197.97   16.76
  -6  -4  -2  219.62   16.76
   6  -4   3 1547.05  142.53
   6  -4   3 2126.16  143.43
  -6  -4  -3 1882.75  142.80
   6  -4   3 1770.26  142.44
   6  -4   4  114.90   10.27
   6  -4   4  125.89   10.60
  -6  -4  -4  136.40   11.35
  -6  -4  -4  147.27   10.75
   6  -4   5 1759.85  159.23
  -6  -4  -5 1778.48  159.86
   6   4   5 2136.43  160.01
  -6  -4  -5 1937.28  159.26
   6  -4   6   12.71    1.78
  -6  -4  -6   13.89    2.39
   6   4   6   16.25    2.42
   6  -4   7  651.49   54.96
  -6  -4  -7  555.89   55.44
   6   4   7  704.24   55.53
  -6  -4  -7  630.02   54.75
   6  -4   8   41.34    3.90
   6  -4   8   49.13    4.05
  -6  -4  -8   28.45    4.20
  -6  -4  -8   33.79    3.53
   6  -4   9  122.81   10.24
  -6  -4  -9   86.51   10.48
  -6  -4  -9  103.79    9.78
  -6   4 -10   19.99    1.99
  -6  -4 -10   19.05    1.96
  -6   4 -10   18.54    1.93
   6  -4  10   29.32    2.90
  -6  -4 -10   21.59    3.20
  -6  -4 -10   28.60    2.45
   6   4  11   36.87    3.17
  -6   4 -11   29.29    2.96
   6  -4  11   39.68    3.11
   6   4  12   63.32    5.13
   6  -4  12   64.98    5.04
  -6   4 -12   50.64    4.89
   6   4  13   26.45    2.48
  -6   4 -13   20.71    2.23
   6  -4  13   26.84    2.39
   6  -4  13   27.96    2.39
   6   4  14   68.27    6.04
  -6   4 -14   68.73    6.01
   6  -4  14   71.54    5.98
   6  -4  14   65.98    5.95
   6  -4  15   59.09    5.07
   6  -4  15   54.50    5.04
  -6   4 -15   56.86    5.07
   6   4  15   58.16    5.16
   6   4  16   98.35    8.79
   6  -4  16   96.02    8.70
   6  -4  16  106.17    8.73
  -6   4 -16  106.62    8.73
   6  -4  16  100.95    8.76
   6  -4  17  225.66   18.51
   6  -4  17  227.53   18.54
   6   4  17  218.20   18.60
   6  -4  17  204.37   18.48
  -6   4 -17  233.33   18.51
   6   4  18  120.36   10.84
   6  -4  18  131.87   10.78
   6  -4  18  114.54   10.72
  -6   4 -18  136.07   10.69
   6  -4  19   70.42    5.89
   6   4  19   62.84    5.92
   6  -4  19   62.33    5.83
  -6   4 -19   65.47    5.68
   6  -4  20  164.72   13.11
   6   4  20  155.63   13.20
   6  -4  20  144.28   13.04
   6  -4  21   22.74    2.48
   6   4  21   23.04    2.57
   6  -4  21   22.16    2.48
   6   4  22   55.83    5.22
   6  -4  22   60.94    5.16
   6  -4  22   52.81    5.07
   6  -4  23  204.01   16.58
   6   4  23  203.22   16.70
   6  -4  23  188.27   16.52
   6  -4  24    1.87    1.06
   6   4  24    1.12    1.09
   6  -4  24    2.02    1.00
   6  -4  25  107.05    8.85
   6   4  25  106.71    8.94
   6  -4  25   98.41    8.79
   6   4  26   10.33    1.45
   6  -4  26   10.18    1.33
   6  -4  26    9.45    1.27
   6   4  27   38.56    3.41
   6  -4  27   37.65    3.32
   6  -4  27   35.78    3.32
  -6   6  27    4.20    0.79
  -6  -6  26   22.35    2.36
  -6   6  26   21.83    2.23
  -6  -6  25    3.77    1.27
  -6   6  25    1.39    1.33
  -6   6  25    3.93    1.12
  -6  -6  24   36.42    3.62
  -6   6  24   34.88    3.53
  -6   6  24   38.05    3.74
  -6  -6  23   28.17    3.05
  -6   6  23   30.23    3.23
  -6   6  23   28.32    3.11
  -6   6  22   31.19    3.38
  -6  -6  22   32.67    3.35
  -6  -6  21   98.32    8.64
  -6  -6  20   -0.42    1.21
  -6   6  20    1.21    1.42
  -6  -6  19    2.66    1.21
  -6   6  19    4.14    1.57
  -6  -6  18  131.69   10.69
  -6   6  18  112.75   10.87
  -6  -6  17  109.46    9.00
  -6   6  17   94.61    9.21
  -6  -6  16  389.41   35.81
  -6   6  16  398.47   36.05
  -6  -6  15  331.44   30.86
  -6   6  15  330.56   31.10
  -6  -6  14  293.84   27.00
  -6   6  14  285.63   27.24
  -6  -6  13   22.19    2.60
  -6   6  13   22.13    2.90
  -6  -6  12    4.77    0.94
  -6  -6  12    4.05    0.97
  -6   6  12    4.11    1.30
  -6  -6  11  429.57   39.50
  -6   6  11  415.83   39.77
  -6  -6  10   44.39    3.99
  -6  -6   9  637.08   52.18
  -6  -6   8  230.52   19.96
  -6  -6   7    3.32    1.42
   6   6  -7    3.44    1.21
   6   6  -6  128.97   12.71
  -6  -6   6  128.55   12.56
   6   6  -5  228.07   20.02
   6   6  -5  222.03   19.96
  -6  -6   5  275.12   19.87
  -6  -6   5  208.48   19.81
   6   6  -4  158.65   13.86
   6   6  -4  142.80   13.83
  -6  -6   4  141.26   13.68
   6   6  -3 1232.89  102.58
  -6  -6   3 1203.00  102.46
   6   6  -3 1110.11  102.64
  -6  -6   3 1450.97  102.58
   6   6  -2   93.28    8.33
  -6  -6   2   86.94    8.21
   6   6  -2   87.21    8.55
  -6  -6   2  100.37    8.39
   6   6  -1 1198.22  101.43
   6   6  -1 1277.01  101.55
  -6  -6   1 1186.63  101.40
  -6  -6   1 1421.10  101.70
   6   6  -1 1127.78  101.70
   6   6   0  114.44    9.45
  -6  -6   0   97.75    9.24
  -6  -6   0  113.15    9.57
   6   6   0   96.12    9.60
   6   6   1   32.88    3.38
   6  -6   1   29.14    2.96
  -6  -6  -1   31.43    3.23
  -6  -6  -1   35.57    3.68
   6   6   1   30.95    3.68
   6   6   1   28.20    3.20
   6  -6   2   15.07    1.66
   6   6   2   14.58    1.99
  -6  -6  -2   14.52    1.90
   6   6   2   13.62    2.29
  -6  -6  -2   16.31    2.33
   6   6   3  934.22   64.05
  -6  -6  -3  809.84   63.77
   6  -6   3  796.88   63.50
  -6  -6  -3  856.82   64.38
   6  -6   3  713.75   63.23
   6   6   4    2.23    1.06
   6  -6   4    0.72    0.60
  -6  -6  -4    0.85    0.82
   6  -6   4    0.88    0.54
   6   6   5 1168.90   85.91
   6  -6   5  925.76   85.30
  -6  -6  -5 1030.72   85.67
   6  -6   5 1041.87   85.46
   6  -6   6    0.57    0.42
   6   6   6    0.30    0.79
  -6  -6  -6    0.69    0.75
   6  -6   6   -0.06    0.51
  -6  -6  -6    1.45    1.27
   6  -6   6    1.30    1.00
   6  -6   7   19.57    2.39
   6  -6   7   22.22    2.17
   6  -6   8    2.54    0.94
   6  -6   8    2.11    0.88
  -6  -6  -8    1.21    0.63
  -6  -6  -9  100.04    8.49
  -6   6  -9   87.00    7.88
  -6   6 -10    8.70    1.03
  -6   6 -10    8.21    0.94
   6   6  10   10.84    1.18
   6  -6  10   11.90    1.84
   6  -6  11  262.26   18.39
   6   6  11  244.41   18.42
  -6   6 -12    2.90    0.57
   6   6  12    3.99    0.82
   6  -6  12    4.32    0.82
   6  -6  13   47.68    4.26
   6  -6  13   51.03    4.35
   6   6  13   44.81    4.32
   6  -6  14   14.55    1.57
   6  -6  14   12.98    1.54
   6   6  14   11.96    1.63
   6  -6  15    1.87    0.82
   6   6  15    2.14    0.97
   6  -6  16   13.65    1.69
   6   6  16   12.41    1.75
   6  -6  16   13.80    1.69
  -6   6 -16   12.08    1.63
   6  -6  17  213.22   17.24
   6   6  17  190.03   17.30
   6  -6  17  201.74   17.24
  -6   6 -17  217.63   17.27
   6  -6  18    3.41    1.09
   6   6  18    0.21    0.97
   6  -6  18    2.33    0.97
  -6   6 -18    0.15    0.75
   6  -6  19   91.92    7.94
   6   6  19   87.33    8.03
  -6   6 -19   93.19    7.88
   6  -6  20    0.66    0.94
   6   6  20    0.51    1.06
  -6   6 -20    1.09    0.69
   6   6  21    2.69    1.12
   6  -6  21    3.11    1.15
   6  -6  22    6.91    1.33
   6   6  22    7.37    1.45
   6   6  23  126.46   10.48
   6  -6  23  125.77   10.33
   6  -6  23  114.26   10.30
   6   6  24   23.82    2.60
   6  -6  24   23.70    2.45
   6  -6  24   24.61    2.45
   6   6  25   37.69    3.53
   6  -6  25   35.30    3.38
   6  -6  25   38.95    3.41
   6  -6  26   19.87    1.93
   6   6  26   19.30    2.02
   6  -6  26   19.63    1.96
   6  -6  27    3.44    0.63
   6  -6  27    3.77    0.72
  -6   8  27   27.51    2.54
  -6   8  27   29.44    2.60
  -6   8  26   69.06    5.95
  -6   8  26   69.27    5.98
  -6   8  25    0.66    0.91
  -6   8  25    1.30    1.03
  -6   8  24  100.61    8.67
  -6   8  24   97.29    8.70
  -6  -8  24  103.12    8.64
  -6   8  23   60.15    5.59
  -6   8  23   57.71    5.59
  -6  -8  23   64.26    5.50
  -6   8  22   58.49    5.86
  -6   8  22   63.87    5.92
  -6  -8  22   68.03    5.77
  -6   8  21  245.19   20.87
  -6  -8  21  255.46   20.74
  -6   8  21  241.03   20.90
  -6  -8  20   33.10    3.20
  -6   8  20   30.86    3.50
  -6   8  20   28.05    3.47
  -6  -8  19  201.77   17.06
  -6   8  19  208.81   17.33
  -6   8  19  198.36   17.30
  -6  -8  18   24.40    2.63
  -6  -8  17   25.49    2.45
  -6  -8  17   17.06    2.45
  -6  -8  16  130.36    9.69
  -6  -8  16   95.51    9.63
  -6  -8  15    0.57    1.06
  -6  -8  15    3.05    1.03
  -6  -8  14  175.05   12.80
  -6  -8  14  129.72   12.71
  -6  -8  13  366.77   25.49
  -6  -8  13  259.63   25.36
  -6  -8  12   29.95    2.63
  -6  -8  12   21.29    2.54
  -6   8  11  607.07   58.67
  -6  -8  11  619.63   58.40
  -6   8  10   21.17    2.57
  -6   8  10   23.79    2.72
  -6  -8  10   22.56    2.29
  -6   8   9  691.01   56.53
  -6   8   9  674.89   56.56
  -6  -8   9  689.14   56.20
  -6   8   8   55.89    5.41
  -6  -8   8   56.50    5.01
  -6   8   8   60.76    5.34
  -6   8   7   83.95    7.58
  -6   8   7   86.45    7.46
  -6  -8   7   83.86    7.19
  -6  -8   6  196.13   16.91
  -6   8   6  201.44   17.27
  -6  -8   6  236.32   17.54
  -6   8   5   16.37    2.02
  -6  -8   5   18.90    2.26
  -6   8   4  111.45   10.24
  -6  -8   4  132.89   10.66
  -6  -8   3  574.15   52.81
  -6  -8   3  750.77   52.99
  -6   8   3  620.78   52.39
  -6  -8   2  319.09   24.43
   6  -8  -2  258.15   23.46
   6   8  -2  354.51   24.64
  -6  -8   2  417.92   24.79
   6  -8  -1  855.77   72.77
  -6  -8   1  817.66   72.92
   6   8  -1  886.33   73.05
  -6  -8   1 1022.60   73.29
   6  -8   0  176.08   15.37
  -6  -8   0  163.66   15.52
   6   8   0  178.61   15.64
  -6  -8   0  211.07   15.97
   6  -8   1  255.01   22.74
  -6  -8  -1  249.66   22.95
   6   8   1  286.75   23.10
  -6  -8  -1  317.21   23.49
   6   8   2  170.01   12.62
  -6  -8  -2  126.01   12.20
   6  -8   2  130.27   11.99
   6   8   2  130.39   12.26
  -6  -8  -2  163.09   12.86
   6   8   3   98.80    7.91
  -6  -8  -3   78.27    7.55
   6  -8   3   75.19    7.31
   6  -8   4   26.33    3.02
  -6  -8  -4   27.63    3.26
  -6  -8  -5    9.60    1.60
   6  -8   6   50.70    4.20
  -6   8  -6   41.55    4.08
  -6   8  -7  118.52   10.93
   6  -8   7  151.56   11.08
  -6   8  -8    1.87    0.48
   6  -8   8    2.48    0.72
  -6   8  -9  329.93   30.08
   6  -8   9  434.22   30.29
   6  -8  10    9.63    1.24
  -6   8 -10    7.16    1.00
   6  -8  10   10.78    1.30
   6  -8  11  270.56   21.80
   6  -8  11  254.74   21.74
   6  -8  12   23.70    2.48
   6  -8  12   26.81    2.54
   6   8  12   22.04    2.45
   6  -8  12   25.64    2.45
   6  -8  13   90.44    7.52
   6  -8  13   86.12    7.52
   6   8  13   78.51    7.49
   6  -8  13   90.23    7.46
   6  -8  14   35.63    3.35
   6  -8  14   32.88    3.32
   6  -8  14   36.90    3.29
   6   8  14   32.46    3.35
   6  -8  15    0.51    0.79
   6  -8  15    1.63    0.91
   6  -8  15    2.90    0.88
   6   8  15    1.18    0.85
   6  -8  16   48.13    4.62
   6  -8  16   47.86    4.68
   6  -8  16   58.04    4.71
   6   8  16   48.31    4.74
   6  -8  16   52.81    4.71
   6  -8  17  109.95    9.48
   6   8  17  103.45    9.57
  -6   8 -17  121.81    9.60
   6  -8  17  110.73    9.48
   6  -8  17  107.29    9.51
   6  -8  18   48.80    4.47
   6   8  18   42.88    4.53
  -6   8 -18   52.36    4.53
   6  -8  18   48.10    4.47
   6  -8  18   50.22    4.53
   6  -8  19   52.48    4.92
   6   8  19   54.81    5.10
  -6   8 -19   57.80    4.95
   6  -8  19   54.56    4.95
   6  -8  19   52.90    4.98
  -6   8 -20   29.29    2.72
   6   8  20   29.50    2.99
   6  -8  20   28.57    2.78
   6  -8  20   23.86    2.78
  -6   8 -21    5.25    0.85
   6   8  21    3.68    1.18
   6  -8  21    5.41    1.12
   6  -8  21    5.89    1.21
   6  -8  22   18.15    2.02
   6   8  22   17.15    2.14
   6  -8  22   22.10    2.14
   6  -8  23   62.66    5.44
   6   8  23   60.76    5.56
   6  -8  23   64.02    5.50
   6  -8  24   26.24    2.42
   6   8  24   21.41    2.45
   6  -8  24   28.75    2.51
   6  -8  25    7.64    0.97
   6  -8  25    4.71    0.85
   6  -8  26   13.56    1.39
  -6  10  26    3.20    0.63
  -6  10  25   25.52    2.48
  -6  10  25   27.51    2.54
  -6  10  24    3.56    1.06
  -6  10  24    3.32    0.94
  -6  10  23    3.26    1.18
  -6  10  23    3.59    1.03
  -6  10  22   51.21    5.10
  -6 -10  22   60.18    5.01
  -6 -10  21   26.09    2.63
  -6  10  21   25.15    2.84
  -6 -10  20  125.83   10.00
  -6  10  20  104.87   10.12
  -6 -10  19   28.54    2.75
  -6  10  19   23.04    2.90
  -6 -10  18  114.32    8.52
  -6  10  18   89.62    8.64
  -6 -10  18   86.45    8.45
  -6 -10  17    2.63    1.06
  -6 -10  17    2.39    1.33
  -6  10  17    5.01    1.84
  -6  10  17    4.65    1.48
  -6 -10  16   27.27    3.29
  -6  10  16   30.47    3.53
  -6  10  16   30.98    3.68
  -6 -10  15  129.12   12.50
  -6  10  15  137.51   12.86
  -6  10  15  125.74   12.68
  -6  10  14   27.24    3.14
  -6 -10  14   22.74    2.60
  -6  10  14   22.16    2.81
  -6  10  13  109.98    9.48
  -6 -10  13  104.24    9.03
  -6  10  13  101.13    9.30
  -6  10  12  186.92   15.79
  -6 -10  12  186.67   15.34
  -6  10  12  173.30   15.61
  -6  10  11   40.80    4.11
  -6 -10  11   37.35    3.62
  -6  10  11   39.04    3.93
  -6  10  10   45.60    4.20
  -6 -10  10   40.67    3.93
  -6  10  10   43.36    4.38
  -6 -10   9    8.03    1.21
  -6  10   9    8.06    1.42
  -6  10   9    8.21    1.60
  -6 -10   8    5.41    0.94
  -6  10   8    3.02    1.00
  -6  10   8    4.11    1.27
  -6 -10   7    0.51    0.66
  -6  10   7    0.12    0.72
  -6  10   6   16.12    1.81
  -6 -10   6   13.41    1.63
  -6 -10   5   31.71    3.02
  -6  10   5   35.57    3.44
  -6 -10   4   39.41    3.71
  -6  10   4   47.59    4.14
  -6  10   3    7.67    1.30
  -6 -10   3    7.46    1.00
  -6 -10   2  153.76   13.08
  -6  10   2  163.60   13.35
  -6 -10   1   67.49    5.80
  -6  10   1   68.00    6.04
  -6 -10   0  353.09   30.14
   6 -10   0  391.19   30.29
  -6  10   0  364.89   30.35
  -6 -10  -1   12.77    1.24
   6 -10   1    9.96    1.36
  -6  10  -1    8.70    1.33
  -6  10  -2  229.52   18.81
   6 -10   2  241.66   18.81
  -6 -10  -2  215.00   18.63
  -6  10  -3   76.22    6.85
   6 -10   3   84.22    6.95
  -6  10  -4   26.81    2.72
   6 -10   4   33.00    2.87
  -6  10  -5   29.74    2.90
   6 -10   5   34.54    3.05
  -6  10  -6   69.63    6.49
   6 -10   6   89.35    6.73
  -6  10  -7    4.62    0.72
   6 -10   7    5.98    1.12
  -6  10  -8  168.22   15.76
   6 -10   8  246.80   16.09
   6 -10   9   18.09    1.90
   6 -10   9   14.31    1.78
   6 -10  10   66.43    6.07
   6 -10  10   71.87    6.13
   6 -10  10   68.52    5.95
   6 -10  11   96.87    8.45
   6 -10  11  100.46    8.49
   6 -10  11   96.99    8.36
   6 -10  12    3.38    1.09
   6 -10  12    1.87    1.00
   6 -10  12    2.36    0.88
   6 -10  13   51.67    4.86
   6 -10  13   56.56    4.77
   6 -10  13   50.07    4.86
   6 -10  14   15.73    2.05
   6 -10  14   18.36    1.96
   6 -10  14   18.96    2.08
   6 -10  15   21.26    2.11
   6 -10  15   20.99    2.23
   6  10  15   14.68    2.02
   6 -10  15   20.14    2.23
   6 -10  16    4.62    1.03
   6 -10  16    4.53    1.15
   6 -10  16    4.23    1.12
   6  10  16    2.54    0.91
   6 -10  16    4.68    1.00
   6 -10  17   31.46    2.81
   6 -10  17   29.02    2.90
   6 -10  17   26.97    2.84
   6 -10  17   29.29    2.78
   6  10  17   22.86    2.78
   6 -10  18    6.73    1.24
   6 -10  18    6.85    1.30
   6 -10  18    5.83    1.12
   6  10  18    6.40    1.15
  -6  10 -18    4.98    1.18
   6 -10  19    3.26    1.00
   6 -10  19    2.81    0.88
   6 -10  19    3.87    1.06
   6  10  19    1.69    0.91
  -6  10 -19    3.59    0.97
  -6  10 -20   38.71    3.29
   6 -10  20   34.36    3.29
   6 -10  20   31.56    3.20
  -6  10 -21   32.43    2.78
   6 -10  21   26.97    2.81
   6 -10  21   30.29    2.90
   6 -10  22   18.42    1.96
   6 -10  22   21.56    2.08
   6 -10  23   70.96    6.34
   6 -10  23   82.04    6.46
   6 -10  24    0.48    0.45
   6 -10  24    1.48    0.66
   6 -10  25   20.41    1.87
  -6  12  23   23.07    2.33
  -6  12  22  106.77    8.24
  -6  12  22   89.23    8.03
  -6  12  21    3.35    1.33
  -6  12  21    3.59    0.94
  -6  12  20  192.74   14.58
  -6  12  20  158.17   14.31
  -6  12  19    6.40    1.72
  -6  12  19    5.19    1.24
  -6  12  18  153.94   14.19
  -6  12  18  182.60   14.46
  -6 -12  18  173.39   14.19
  -6  12  17   13.68    2.11
  -6  12  17    8.12    1.57
  -6 -12  17   11.60    1.75
  -6  12  16   16.28    2.45
  -6 -12  16   15.46    1.93
  -6  12  16    9.51    1.75
  -6  12  15  130.30   12.29
  -6  12  15  149.86   12.62
  -6 -12  15  153.52   12.29
  -6  12  14   71.41    6.95
  -6  12  14   81.71    7.34
  -6 -12  14   81.29    6.91
  -6  12  13  183.93   16.82
  -6  12  13  209.50   17.18
  -6 -12  13  207.99   16.76
  -6  12  12  295.38   26.33
  -6  12  12  332.28   26.69
  -6 -12  12  326.39   26.24
  -6  12  11  238.67   21.44
  -6  12  11  277.35   21.86
  -6 -12  11  262.47   21.38
  -6  12  10  116.80   10.51
  -6 -12  10  118.19   10.06
  -6  12   9  211.10   17.45
  -6 -12   9  199.75   17.00
  -6  12   8    6.70    1.72
  -6 -12   8    9.51    1.33
  -6 -12   7   52.30    4.89
  -6  12   7   61.09    5.41
  -6  12   6   -0.18    1.30
  -6 -12   6    1.27    0.79
  -6 -12   5   46.90    4.44
  -6  12   5   55.50    4.89
  -6 -12   4  118.16   10.15
  -6  12   4  123.93   10.48
  -6 -12   3   56.44    5.25
  -6  12   3   67.52    5.62
  -6  12   2  479.16   39.16
  -6 -12   2  459.26   38.92
   6 -12  -2  491.99   39.10
  -6  12   1   12.41    1.69
   6 -12  -1   13.71    1.87
  -6 -12   1   10.33    1.42
  -6  12   0  890.61   73.77
  -6 -12   0  877.87   73.62
   6 -12   0  948.14   73.80
  -6  12  -1    2.36    0.94
  -6 -12  -1    3.29    0.97
  -6  12  -2  565.61   48.71
   6 -12   2  629.60   48.86
  -6 -12  -2  596.32   48.65
  -6  12  -3   37.02    3.83
   6 -12   3   50.55    4.17
  -6 -12  -3   44.93    3.87
  -6 -12  -4   57.55    5.22
   6 -12   4   64.11    5.47
   6 -12   5   80.11    7.07
   6 -12   6  139.27   11.90
   6 -12   7   74.22    6.61
   6 -12   8  384.64   32.37
   6 -12   8  414.84   32.46
   6 -12   8  384.01   32.22
   6 -12   9  194.74   15.19
   6 -12   9  170.46   14.92
   6 -12  10  124.41   10.45
   6 -12  10  118.73   10.21
   6 -12  11  309.18   24.67
   6 -12  11  287.65   24.46
   6 -12  12    9.03    1.39
   6 -12  12   10.15    1.66
   6 -12  13  166.23   14.13
   6 -12  13  183.02   14.34
   6 -12  13  159.71   14.25
   6 -12  14   23.40    2.33
   6 -12  14   21.26    2.51
   6 -12  14   22.71    2.54
   6 -12  15   31.46    3.11
   6 -12  15   32.64    2.96
   6 -12  15   25.88    2.84
   6 -12  15   32.37    3.11
   6 -12  16    0.72    0.91
   6 -12  16    1.21    0.85
   6 -12  16    0.79    0.75
   6 -12  16    1.93    1.09
   6 -12  17    4.35    1.12
   6 -12  17    3.59    1.15
   6 -12  17    2.48    0.85
   6 -12  17    1.36    0.88
   6 -12  18   30.83    2.87
  -6  12 -18   30.05    2.84
   6 -12  18   28.11    2.69
   6 -12  18   24.31    2.60
   6 -12  19    3.83    0.85
  -6  12 -19    3.26    1.03
   6 -12  19    4.86    1.00
   6 -12  20  107.89   10.03
  -6  12 -20  135.67   10.15
   6 -12  20  124.53   10.12
   6 -12  21   28.84    2.81
  -6  12 -21   31.07    2.84
  -6  14  22    0.27    0.54
   6 -14 -22    0.09    0.48
  -6  14  21    5.83    1.00
  -6  14  20   20.53    2.17
  -6  14  19   23.34    2.48
  -6  14  18   70.96    6.34
  -6  14  17   22.07    2.63
  -6 -14  17   24.07    2.48
  -6  14  16   36.54    3.96
  -6 -14  16   42.40    3.80
  -6  14  15    1.96    1.27
  -6 -14  15    6.10    1.27
  -6  14  14    1.21    1.21
  -6 -14  14    0.54    1.03
  -6  14  13    6.49    1.57
  -6 -14  13    6.85    1.39
  -6  14  12   57.58    5.56
  -6 -14  12   58.64    5.25
  -6  14  11    1.39    1.27
  -6 -14  11    2.11    1.06
  -6  14  10    9.81    1.84
  -6 -14  10   10.57    1.54
  -6  14   9   -0.18    1.15
  -6 -14   9    1.09    0.97
  -6  14   8   19.54    2.42
  -6 -14   8   18.51    2.11
  -6  14   7    4.47    1.33
  -6 -14   7    3.87    1.12
  -6  14   6  130.18   11.20
  -6 -14   6  128.18   10.93
   6 -14  -5   22.47    2.54
  -6  14   5   21.35    2.51
  -6 -14   5   21.41    2.29
   6 -14  -4   20.44    2.36
  -6  14   4   19.72    2.23
  -6 -14   4   17.76    2.05
  -6  14   3    0.51    0.82
   6 -14  -3    1.75    1.15
  -6 -14   3    1.54    0.82
  -6  14   2    1.51    0.79
  -6 -14   2    0.72    0.75
  -6  14   1   30.59    3.14
   6 -14  -1   35.03    3.44
  -6 -14   1   33.13    3.11
   6 -14   0   99.80    8.27
  -6 -14   0   89.92    8.00
   6 -14   1   85.24    7.31
  -6 -14  -1   79.81    7.07
   6 -14   2   65.16    5.77
  -6 -14  -2   60.79    5.47
  -6 -14  -3    3.65    0.88
   6 -14   3    3.26    1.18
  -6 -14  -4    0.51    0.69
   6 -14   4   -0.54    1.12
   6 -14   5   -0.18    0.97
   6 -14   5    0.48    1.12
  -6 -14  -5    0.42    0.63
   6 -14   6  121.72    9.93
   6 -14   6  108.53    9.78
   6 -14   7    4.08    1.36
   6 -14   7    2.08    1.12
   6 -14   8  117.68   10.27
   6 -14   8  118.97   10.48
   6 -14   8  137.12   10.63
   6 -14   9    5.89    1.36
   6 -14   9    4.44    0.91
   6 -14   9    4.38    1.27
   6 -14  10   18.42    2.23
   6 -14  10   18.96    2.23
   6 -14  10   19.20    1.96
   6 -14  11    6.19    1.39
   6 -14  11    6.07    1.00
   6 -14  11    7.16    1.36
   6 -14  12   13.11    1.84
   6 -14  12   13.71    1.51
   6 -14  13    1.54    1.09
   6 -14  13    1.78    0.79
   6 -14  14   62.78    5.25
   6 -14  14   53.27    4.98
   6 -14  14   58.64    5.01
   6 -14  15    1.96    1.09
   6 -14  15    3.47    0.85
   6 -14  15    2.20    0.75
   6 -14  16   24.43    2.29
   6 -14  16   20.11    2.17
   6 -14  16   23.70    2.02
   6 -14  17    1.63    0.63
   6 -14  17    3.56    1.09
  -6  14 -17    1.45    0.97
   6 -14  17    2.42    0.72
  -6  14 -18    1.21    0.88
   6 -14  18    1.36    0.48
  -6  14 -19    0.63    0.63
  -6  14 -20   11.60    1.18
   6 -16 -19    8.12    0.97
   6 -16 -18   14.52    1.45
  -6  16  18   11.81    1.36
   6 -16 -17    8.76    1.27
  -6  16  17   10.12    1.24
   6 -16 -16   45.51    4.02
  -6 -16  16   47.65    3.99
  -6  16  16   39.44    3.93
  -6 -16  15   15.01    1.63
   6 -16 -15   11.05    1.63
  -6  16  15   12.14    1.57
   6 -16 -14   23.92    2.60
  -6 -16  14   27.27    2.54
  -6  16  14   22.98    2.54
  -6 -16  13   55.44    4.65
  -6  16  13   47.26    4.68
  -6 -16  12    1.51    1.03
  -6  16  12    0.12    0.94
  -6 -16  11  104.57    8.09
  -6  16  11   82.07    8.09
  -6 -16  10    2.75    1.06
  -6  16  10    0.75    0.91
  -6 -16   9   68.82    5.62
  -6  16   9   57.07    5.65
   6 -16  -8    5.56    1.42
  -6 -16   8    3.65    1.09
  -6  16   8    3.20    1.03
   6 -16  -7   14.01    2.05
  -6 -16   7   16.03    1.81
  -6  16   7   13.26    1.72
  -6  16   6   21.17    2.39
   6 -16  -6   25.85    2.75
  -6 -16   6   24.43    2.48
   6 -16  -5    4.74    1.48
  -6 -16   5    2.75    1.00
   6 -16  -4   45.11    4.32
  -6 -16   4   43.21    4.05
   6 -16  -3   63.99    5.80
  -6 -16   3   61.57    5.53
   6 -16  -2   68.24    6.10
  -6 -16   2   64.68    5.80
   6 -16  -1  121.33   10.00
  -6 -16   1  109.98    9.69
   6 -16   0   40.61    3.96
  -6 -16   0   38.08    3.62
   6 -16   1   39.65    3.74
   6 -16   1   42.76    3.99
  -6 -16  -1   38.47    3.65
   6 -16   2   12.92    1.60
  -6 -16  -2   11.44    1.45
   6 -16   2   13.17    1.84
   6 -16   3    0.75    0.85
  -6 -16  -3    1.54    0.72
   6 -16   3    0.36    1.12
   6 -16   4   10.03    1.39
  -6 -16  -4    7.76    1.15
   6 -16   4   10.60    1.63
   6 -16   5   -0.06    0.91
  -6 -16  -5    0.15    0.63
   6 -16   5    0.12    1.06
   6 -16   6   14.43    1.78
   6 -16   6   12.86    1.87
   6 -16   7   17.63    2.11
   6 -16   7   15.91    1.99
   6 -16   8   10.90    1.54
   6 -16   8    8.49    1.54
   6 -16   9   34.06    3.23
   6 -16   9   29.44    3.14
   6 -16  10    5.25    1.30
   6 -16  10    4.23    1.24
   6 -16  11   32.37    3.26
   6 -16  11   33.31    3.23
   6 -16  12   18.78    1.96
   6 -16  12   13.41    1.54
   6 -16  12   19.36    2.02
   6 -16  13   25.76    2.60
   6 -16  13   25.03    2.66
   6 -16  14   24.31    2.48
   6 -16  14   25.27    2.54
   6 -16  15   11.26    1.33
  -6  16 -15   10.39    1.45
  -6  16 -16   10.66    1.33
  -6  16 -17    5.86    0.88
  -6  16 -18    1.42    0.45
   6 -18 -16   28.32    2.51
   6 -18 -15   35.93    3.20
  -6 -18  14   23.82    2.17
   6 -18 -14   22.22    2.23
  -6 -18  13    2.51    0.75
   6 -18 -13    2.78    0.85
  -6 -18  12    0.03    0.75
  -6 -18  11    8.06    1.18
  -6 -18  10   22.74    2.26
  -6 -18   9   15.28    1.75
  -6 -18   8   71.29    6.16
  -6 -18   7    3.20    0.97
   6 -18  -7    2.75    1.27
  -6 -18   6   64.14    5.71
   6 -18  -6   67.85    5.92
  -6 -18   5   18.24    1.99
   6 -18  -5   19.33    2.29
  -6 -18   4   34.27    3.26
   6 -18  -4   37.17    3.56
  -6 -18   3   58.58    5.25
   6 -18  -3   62.36    5.53
   6 -18  -2    3.44    0.85
  -6 -18   2    2.96    0.91
   6 -18  -2    3.29    1.39
   6 -18  -1   42.21    3.68
  -6 -18   1   39.68    3.68
   6 -18  -1   40.01    3.99
  -6 -18   0    0.30    0.72
   6 -18   0   -0.24    1.24
   6 -18   0    0.85    0.75
   6 -18   1   -0.18    1.24
  -6 -18  -1    0.63    0.69
   6 -18   1   -0.33    0.72
   6 -18   2    3.20    1.33
  -6 -18  -2    1.63    0.75
   6 -18   2    2.90    0.94
   6 -18   3   83.61    7.37
   6 -18   3   83.67    7.22
   6 -18   4   14.74    1.99
   6 -18   4   13.11    1.72
   6 -18   5  122.45   10.72
   6 -18   5  128.15   10.63
   6 -18   6    8.27    1.48
   6 -18   6    7.97    1.30
   6 -18   7   29.47    2.81
   6 -18   7   27.33    2.90
   6 -18   8    2.60    0.97
   6 -18   8    2.33    1.03
   6 -18   9    2.93    0.97
   6 -18   9    1.42    0.97
   6 -18  10    0.39    0.82
   6 -18  10    0.91    0.85
   6 -18  11    1.75    0.85
   6 -18  11    1.99    0.75
   6 -18  12    3.20    0.85
   6 -18  12    5.16    0.94
  -6  18 -12    5.71    0.97
  -6  18 -15    6.82    0.82
   6 -20  -6   47.98    4.26
   6 -20  -5    8.12    1.24
  -6 -20   5    7.67    0.91
   6 -20  -4   67.37    4.74
  -6 -20   4   47.44    4.44
   6 -20  -3   20.81    2.17
   6 -20  -2   25.85    2.57
   6 -20  -1    4.32    1.03
   6 -20   0   23.55    2.39
   6 -20   1    5.68    1.12
   6 -20   2   18.45    1.96
   6 -20   3   73.95    6.37
   6 -20   4   17.57    1.87
  -6  20  -5   67.67    5.98
   6 -20   5   80.41    6.16
  -6  20  -6    3.11    0.57
   6 -20   6    3.80    0.85
  -6  20  -7   25.18    2.33
   6 -20   7   28.41    2.45
  -7  -1  28   59.58    5.34
  -7   1  28   70.60    5.47
  -7  -1  27   70.75    6.22
  -7   1  27   76.31    6.31
  -7  -1  26  232.03   19.57
  -7   1  26  241.39   19.66
  -7  -1  25    3.74    1.18
  -7   1  25    4.62    1.36
  -7  -1  24   56.29    5.71
  -7  -1  24   73.74    5.95
  -7   1  24   78.06    6.07
  -7   1  24   65.04    5.71
  -7   1  23  124.92   12.20
  -7   1  23  167.20   12.23
  -7   1  23  131.81   11.96
  -7  -1  23  137.82   11.90
  -7  -1  23  159.77   12.11
  -7   1  23  134.92   11.84
  -7  -1  22    3.87    1.39
  -7   1  22    3.59    1.27
  -7  -1  22    1.87    1.00
  -7   1  22    5.41    1.72
  -7   1  22    3.05    1.03
  -7   1  21  242.63   22.28
  -7   1  21  260.56   22.10
  -7  -1  21  264.67   22.01
  -7   1  21  281.61   22.04
  -7   1  20  223.76   20.87
  -7   1  20  240.54   20.68
  -7  -1  20  246.28   20.59
  -7   1  20  269.84   20.65
  -7   1  19  322.77   27.12
  -7  -1  19  339.26   27.06
  -7   1  19  309.33   27.30
  -7  -1  18   97.59    7.97
  -7   1  18   90.35    8.03
  -7   1  18   82.16    8.18
  -7  -1  17  377.82   29.74
  -7   1  17  363.20   29.83
  -7   1  17  339.14   29.95
  -7  -1  17  347.83   29.89
  -7   1  16    0.39    1.03
  -7  -1  16    1.72    0.82
  -7  -1  16    0.97    1.12
  -7   1  16    2.20    1.30
  -7  -1  15   59.52    5.62
  -7   1  15   52.66    5.62
  -7  -1  15   67.07    5.50
  -7   1  15   62.33    5.53
  -7  -1  14   45.05    4.56
  -7  -1  14   52.93    4.44
  -7   1  14   46.77    4.50
  -7  -1  13   68.06    6.37
  -7   1  13   73.71    6.31
  -7  -1  12    1.24    0.91
  -7   1  12    4.35    1.21
   7  -1 -12    4.11    1.03
  -7  -1  11    1.66    0.82
  -7   1  11    3.71    1.09
  -7  -1  11    2.42    1.15
   7   1 -11    1.18    0.66
   7  -1 -11    0.88    0.75
   7   1 -10  598.13   45.17
   7  -1 -10  473.21   44.66
   7   1 -10  501.14   44.57
   7  -1 -10  573.46   45.02
  -7  -1  10  557.94   44.96
  -7   1  10  581.76   44.84
   7   1  -9  216.24   17.94
   7  -1  -9  183.44   17.60
   7   1  -9  181.63   17.48
   7  -1  -9  222.97   17.85
  -7   1   9  222.43   17.70
  -7  -1   9  211.25   17.82
   7   1  -9  222.34   17.76
   7   1  -8  557.73   45.02
   7  -1  -8  491.36   44.78
   7   1  -8  522.76   44.72
   7   1  -8  564.64   44.84
   7  -1  -8  589.01   44.93
  -7   1   8  547.76   44.72
  -7  -1   8  520.34   44.84
   7   1  -7  371.45   29.74
   7  -1  -7  320.63   29.56
   7   1  -7  308.82   29.47
  -7  -1   7  358.88   29.62
   7   1  -7  361.84   29.53
   7  -1  -7  395.54   29.68
  -7   1   7  368.91   29.50
   7   1  -6  880.53   75.64
   7  -1  -6  840.37   75.61
   7   1  -6  826.32   75.55
   7  -1  -6  978.12   75.37
   7   1  -6  945.36   75.52
   7  -1  -6 1026.89   75.64
   7  -1  -5    2.96    0.82
   7   1  -5    2.90    0.97
   7  -1  -5    3.83    0.75
   7   1  -5    2.33    0.72
   7   1  -5    1.00    0.82
   7  -1  -5    2.08    0.88
   7   1  -4   19.69    2.08
   7   1  -4   17.94    2.23
   7  -1  -4   18.03    1.93
   7   1  -4   16.37    2.26
   7  -1  -4   22.22    2.05
   7   1  -4   21.35    2.14
   7  -1  -4   19.87    2.20
   7  -1  -4   15.82    2.33
   7  -1  -3    4.53    0.69
   7  -1  -3    3.41    0.85
   7   1  -3    4.80    0.85
   7   1  -3    3.41    0.88
   7  -1  -3    3.17    0.69
   7   1  -3    1.78    0.82
   7  -1  -3    4.02    1.12
   7   1  -3    3.11    0.75
   7   1  -2   34.61    2.87
   7   1  -2   26.66    2.90
   7   1  -2   26.06    3.14
   7  -1  -2   30.26    3.29
   7  -1  -2   25.85    2.84
   7  -1  -2   28.87    2.72
   7   1  -2   29.56    2.84
   7   1  -1    4.29    0.75
   7  -1  -1    4.56    0.85
   7   1  -1    4.68    0.91
   7  -1  -1    3.56    0.66
   7   1  -1    3.90    1.15
   7   1  -1    4.95    0.82
   7  -1   0  486.46   43.75
   7   1   0  577.17   43.88
   7   1   0  572.16   44.39
   7   1   1  623.98   50.88
   7  -1   1  610.90   50.82
   7  -1   1  653.75   51.58
   7  -1   2  149.59   12.62
   7   1   2  165.11   12.80
   7  -1   2  167.26   13.59
  -7  -1  -3 1247.11  108.31
   7  -1   3 1407.94  108.41
   7   1   3 1311.01  108.31
   7  -1   4  179.55   15.04
  -7  -1  -4  160.55   15.01
   7   1   4  177.34   15.07
  -7  -1  -5  329.68   31.95
   7  -1   5  419.13   32.04
   7   1   5  399.17   32.10
  -7  -1  -6 1193.45  115.71
   7  -1   6 1536.51  115.77
   7   1   6 1518.64  115.86
   7  -1   7   15.82    2.14
  -7  -1  -7    9.78    2.02
   7   1   7   13.71    2.14
   7   1   8  699.62   52.90
   7  -1   8  704.09   52.78
  -7  -1  -9   10.33    1.12
  -7  -1  -9   13.68    2.20
  -7   1  -9    9.39    1.09
   7  -1   9   18.00    2.11
   7   1   9   16.73    2.14
   7  -1  10    4.50    1.18
   7   1  10    4.17    1.30
  -7  -1 -10    3.17    1.27
  -7  -1 -10    2.78    0.54
  -7   1 -10    2.48    0.48
   7   1  10    2.75    0.60
  -7   1 -10    3.02    0.54
  -7  -1 -11   11.35    1.18
   7   1  11   10.96    1.27
  -7   1 -11    9.06    1.15
  -7   1 -11   10.57    1.15
   7   1  11   10.21    1.15
   7   1  11   13.56    2.05
   7   1  12  305.89   25.91
   7  -1  12  324.07   25.94
  -7   1 -12  317.45   25.97
  -7   1 -12  261.50   25.85
  -7  -1 -12  343.61   25.97
   7  -1  12  345.11   26.03
   7   1  12  344.51   26.03
   7   1  13   23.04    2.17
   7  -1  13   20.71    2.05
  -7   1 -13   23.19    2.08
  -7   1 -13   16.82    1.93
  -7  -1 -13   22.56    2.05
   7  -1  13   22.25    2.14
   7   1  13   19.60    2.02
   7   1  14  339.77   26.54
   7  -1  14  300.18   26.39
  -7  -1 -14  338.08   26.39
   7  -1  14  317.97   26.48
   7   1  14  298.91   26.39
  -7   1 -14  332.70   26.45
  -7   1 -15   14.74    1.57
  -7  -1 -15   14.52    1.51
   7  -1  15   13.74    1.60
   7   1  15   12.68    1.57
   7  -1  15   13.92    1.69
   7   1  15   14.16    1.66
  -7   1 -16  119.31    9.30
   7  -1  16  101.10    9.30
   7   1  16  100.80    9.30
   7   1  16  111.52    9.45
   7  -1  16  117.31    9.45
  -7   1 -17    4.41    0.79
   7   1  17    2.57    0.85
   7  -1  17    4.74    1.00
   7   1  17    4.77    1.06
   7  -1  17    2.39    1.03
   7   1  18    8.42    1.30
   7  -1  18    8.94    1.30
   7  -1  18    9.24    1.48
   7   1  18   10.03    1.51
   7   1  19    9.81    1.33
   7  -1  19    8.91    1.39
   7  -1  19    8.15    1.51
   7   1  19    8.94    1.51
   7   1  20   30.95    3.02
   7  -1  20   29.74    3.05
   7   1  20   30.83    3.17
   7  -1  20   33.22    3.23
   7  -1  21   -0.45    0.82
   7   1  21    1.15    0.82
   7   1  21    1.60    1.09
   7  -1  21    0.72    1.03
   7   1  22    1.60    0.82
   7  -1  22    1.93    0.91
   7   1  22    2.08    1.09
   7  -1  22    2.23    1.12
   7  -1  23    3.74    1.00
   7  -1  23    3.65    1.21
   7   1  23    3.35    1.21
   7  -1  24   29.92    2.93
   7   1  24   28.93    2.87
   7  -1  24   33.00    3.08
   7   1  24   31.22    3.11
   7  -1  25    3.50    0.88
   7   1  25    3.23    0.82
   7   1  25    3.23    1.12
   7  -1  25    3.29    1.12
   7  -1  26  102.00    8.30
   7   1  26   95.63    8.30
   7  -1  26   94.97    8.21
   7   1  27    5.34    0.97
   7  -1  27    3.50    0.91
   7  -1  28    6.01    0.82
   7   1  28    4.08    0.75
  -7   3  28   11.78    1.39
  -7   3  27   43.18    3.93
  -7   3  26    5.53    0.91
  -7   3  26    8.36    1.36
  -7  -3  25    1.57    0.82
  -7   3  25    1.84    1.18
  -7  -3  25    0.97    1.33
  -7   3  25    1.60    0.82
  -7  -3  24    1.45    0.88
  -7   3  24    3.65    1.39
  -7  -3  24    0.57    1.54
  -7   3  24    2.81    0.97
  -7  -3  23   11.87    1.57
  -7   3  23   11.23    1.93
  -7   3  23   10.75    1.57
  -7  -3  23    6.73    1.87
  -7   3  22   52.09    5.22
  -7  -3  22   58.13    5.13
  -7   3  22   56.53    5.13
  -7  -3  22   56.95    5.37
  -7  -3  21   16.43    2.54
  -7   3  21   20.59    2.39
  -7   3  21   18.24    2.39
  -7  -3  21   22.25    2.36
  -7   3  20  352.60   35.69
  -7  -3  20  437.43   35.72
  -7   3  20  413.51   35.66
  -7   3  19  142.53   14.04
  -7  -3  19  170.67   13.98
  -7   3  19  173.45   13.98
  -7   3  18  463.15   44.12
  -7  -3  18  575.91   44.09
  -7   3  18  557.55   44.09
  -7  -3  17  332.67   25.33
  -7   3  17  254.28   25.36
  -7   3  17  320.32   25.36
  -7  -3  16  136.37   10.69
  -7   3  16  107.95   10.72
  -7   3  16  122.84   10.69
  -7  -3  15  364.26   26.75
  -7   3  15  271.38   26.75
  -7   3  15  325.58   26.75
  -7  -3  14   30.20    2.84
  -7   3  14   24.61    2.93
  -7   3  14   23.67    2.81
  -7   3  13  375.28   37.08
  -7   3  13  432.35   37.05
  -7   3  12  259.02   21.11
  -7   3  12  229.64   20.74
  -7   3  12  213.49   20.81
  -7  -3  11   93.64    7.13
  -7   3  11   75.91    7.19
  -7   3  11   89.89    7.46
  -7  -3  11   76.73    7.52
  -7  -3  11   72.80    6.91
  -7   3  11   79.42    7.13
   7   3 -10  230.64   18.99
  -7   3  10  229.19   19.02
  -7  -3  10  228.98   19.48
   7   3 -10  235.41   19.48
  -7   3  10  207.99   18.81
   7   3  -9   81.17    7.85
   7   3  -9   82.77    8.33
   7   3  -9   89.56    8.24
  -7   3   9   92.31    7.85
  -7  -3   9   95.03    8.36
   7   3  -8  135.91   12.62
   7   3  -8  142.92   13.04
   7   3  -8  146.51   12.89
  -7   3   8  155.66   12.50
   7   3  -7   34.79    3.77
   7   3  -7   37.81    4.08
   7   3  -7   37.99    3.90
   7   3  -6  371.39   33.76
   7   3  -6  403.24   33.97
   7   3  -6  447.87   33.91
   7   3  -5  149.26   14.65
   7   3  -5  169.85   14.80
   7   3  -5  194.01   14.71
   7   3  -4  521.85   47.41
   7  -3  -4  562.86   46.86
   7   3  -4  606.37   47.50
   7   3  -4  620.51   47.35
   7   3  -3  131.69   12.65
   7  -3  -3  139.99   12.05
   7   3  -3  157.11   12.50
   7   3  -3  161.55   12.65
   7   3  -3  144.55   12.44
  -7  -3   2  473.93   32.46
   7   3  -2  366.83   32.34
   7   3  -2  418.52   32.13
   7   3  -2  402.16   32.16
   7  -3  -2  364.20   31.62
   7   3  -2  389.20   32.07
   7   3  -1   13.14    1.99
   7   3  -1   13.62    1.69
   7   3  -1   18.42    1.84
  -7  -3   1   12.47    1.69
   7  -3  -1   12.83    1.30
   7   3  -1   13.08    1.66
  -7  -3   1   14.16    1.99
   7   3   0 1275.35  101.01
   7  -3   0 1169.27  100.98
  -7  -3   0 1457.55  101.04
   7   3   0 1259.82  100.49
   7   3   0 1342.41  100.58
  -7  -3   0 1280.78  100.52
   7  -3   0 1139.52  100.13
   7   3   0 1203.96  100.49
   7  -3   1   94.94    9.33
   7   3   1  107.29    9.39
  -7  -3  -1  109.16    9.33
   7   3   1   98.56    8.79
   7   3   1  102.52    8.91
  -7  -3  -1  103.66    8.85
   7  -3   2  613.83   42.18
   7  -3   2  592.97   41.04
   7  -3   3  203.55   17.63
   7  -3   4  249.15   19.51
   7   3   4  233.96   19.60
  -7  -3  -4  198.18   19.39
  -7  -3  -5  482.45   47.50
   7  -3   5  646.38   47.65
   7   3   5  597.89   47.74
   7  -3   6  407.50   29.47
   7   3   6  366.58   29.59
   7  -3   7  750.02   53.06
   7   3   7  694.73   53.24
   7   3   8  347.08   27.12
   7  -3   8  364.77   26.84
  -7   3  -9   40.77    3.56
  -7   3  -9   37.78    3.59
  -7  -3  -9   37.08    3.56
   7   3   9   66.58    5.13
  -7  -3  -9   44.96    4.95
   7  -3   9   71.47    4.80
  -7  -3 -10   39.50    3.80
  -7   3 -10   43.82    3.80
  -7   3 -10   38.14    3.87
   7   3  10   50.76    3.93
  -7   3 -11   19.99    1.96
  -7  -3 -11   19.24    1.96
  -7   3 -11   18.12    2.02
   7  -3  11   23.64    2.02
   7   3  11   25.58    2.14
   7  -3  12    1.30    0.48
   7   3  12    1.42    0.48
  -7   3 -12    1.12    0.51
  -7  -3 -12    1.27    0.51
   7   3  12    0.45    0.51
  -7   3 -12    0.82    0.42
   7  -3  13  111.52    9.21
  -7  -3 -13  121.27    9.15
  -7   3 -13   92.01    9.09
  -7   3 -13  103.51    9.24
   7  -3  13  116.26    9.21
   7   3  13  108.34    9.15
   7   3  13  114.84    9.30
   7   3  14   18.24    1.90
   7  -3  14   15.34    1.75
   7  -3  14   16.67    1.84
   7   3  14   17.15    1.72
  -7   3 -14   16.73    1.78
  -7   3 -14   14.13    1.66
   7  -3  14   18.39    1.78
   7  -3  15  202.20   16.34
   7  -3  15  185.50   16.34
   7   3  15  183.59   16.31
   7  -3  15  208.51   16.46
   7   3  15  199.54   16.46
  -7   3 -15  203.07   16.40
   7  -3  16   70.15    5.86
   7  -3  16   68.06    5.98
   7   3  16   60.66    5.80
   7  -3  16   63.65    5.89
  -7   3 -16   71.38    5.89
   7   3  16   69.24    6.01
   7   3  17   28.75    2.96
   7  -3  17   31.10    3.05
  -7   3 -17   34.18    3.02
   7   3  17   31.28    3.17
   7   3  18   78.15    7.28
   7  -3  18   81.68    7.37
  -7   3 -18   88.57    7.31
   7   3  18   92.73    7.52
   7   3  19    2.75    1.12
   7  -3  19    0.12    0.91
   7   3  19    0.45    0.69
   7   3  20  118.13    9.78
   7  -3  20  110.46    9.63
   7   3  20  109.98    9.54
   7   3  21   27.03    2.81
   7  -3  21   25.21    2.72
   7   3  22   37.26    3.59
   7  -3  22   34.79    3.44
   7   3  23   77.85    6.95
   7  -3  23   78.57    6.82
   7   3  24    3.96    1.18
   7  -3  24    5.25    1.09
   7   3  25   75.16    6.61
   7  -3  26   46.17    4.05
   7   3  26   45.05    4.17
   7  -3  27    9.90    1.21
   7   3  27   10.12    1.27
   7  -3  27    9.90    1.15
  -7   5  28   11.47    1.27
  -7   5  27    6.34    0.88
  -7   5  27    7.88    1.21
  -7   5  26    6.82    1.06
  -7   5  25    3.59    0.97
  -7  -5  25    1.33    1.21
  -7   5  24   15.94    1.93
  -7  -5  24   15.73    2.14
  -7   5  23   50.07    4.86
  -7  -5  23   55.41    5.01
  -7  -5  22    1.24    1.39
  -7   5  22    1.42    1.21
  -7  -5  21   36.33    3.77
  -7   5  21   36.90    3.74
  -7  -5  20  221.73   18.27
  -7   5  20  210.65   18.24
  -7  -5  19  413.03   32.58
  -7   5  19  368.85   32.61
  -7  -5  18  487.46   37.44
  -7   5  18  413.63   37.47
  -7  -5  17  533.00   39.74
  -7   5  17  425.17   39.77
  -7  -5  16  518.35   37.47
  -7   5  16  384.25   37.47
  -7  -5  15  265.76   18.93
  -7   5  15  184.53   18.90
  -7  -5  14   42.12    4.50
  -7   5  14   41.61    4.71
  -7  -5  13   13.32    1.66
  -7  -5  13   19.24    1.81
  -7  -5  12   67.40    6.52
  -7   5  12   65.74    6.73
  -7  -5  11   76.25    7.55
  -7  -5  11  106.53    7.76
  -7   5  10  493.41   44.57
  -7  -5  10  473.72   44.33
  -7   5   9  346.65   29.29
  -7  -5   9  353.51   29.05
   7   5  -9  414.17   29.62
  -7   5   9  318.00   29.29
   7   5  -8  681.59   50.01
   7   5  -8  609.30   49.98
  -7   5   8  547.22   49.19
  -7   5   8  569.23   49.19
   7   5  -8  671.18   49.64
   7   5  -7   27.15    3.14
   7   5  -7   28.72    3.32
   7   5  -7   26.03    3.32
   7   5  -6  349.31   29.38
   7   5  -6  368.52   29.44
   7   5  -6  327.81   29.41
   7   5  -5 1070.10   90.68
   7   5  -5 1136.59   90.62
   7   5  -5 1094.77   90.68
  -7  -5   4  290.10   20.44
   7   5  -4  224.93   20.47
   7   5  -4  233.42   20.29
  -7  -5   4  222.82   20.23
   7   5  -4  228.62   20.35
   7   5  -3  894.36   73.98
  -7  -5   3  958.98   73.68
   7   5  -3  957.71   73.71
   7   5  -3  965.26   73.80
   7  -5  -3  820.56   72.98
   7   5  -2  103.45    9.54
  -7  -5   2  117.98    9.42
  -7  -5   2  100.04    9.15
   7   5  -2   99.68    9.15
   7   5  -2   99.92    9.18
   7   5  -2  101.97    9.21
   7   5  -1    5.68    1.48
   7   5  -1    3.71    1.09
  -7  -5   1    4.44    1.30
   7   5  -1    6.10    1.18
  -7  -5   1    5.34    1.18
   7   5   0  144.46   13.08
  -7  -5   0  165.96   13.01
   7   5   0  140.53   12.56
   7   5   0  139.99   12.56
  -7  -5   0  145.43   12.59
   7   5   1  472.97   39.92
  -7  -5  -1  506.21   39.80
   7   5   1  442.17   39.32
   7  -5   1  482.96   39.04
  -7  -5  -1  476.98   39.38
   7   5   2  224.57   17.76
  -7  -5  -2  245.65   17.73
   7  -5   2  183.35   16.46
   7  -5   2  217.63   16.70
   7   5   2  220.28   17.21
  -7  -5  -2  225.20   17.12
   7  -5   3 1001.43   72.11
   7   5   3  944.09   72.11
  -7  -5  -3  873.22   71.90
   7  -5   3  832.79   70.93
   7   5   3  926.88   71.51
  -7  -5  -3  932.95   71.35
   7  -5   3  819.59   70.90
   7  -5   4   69.09    5.28
   7  -5   4   47.44    3.96
   7  -5   4   36.69    3.62
   7   5   4   57.64    4.50
  -7  -5  -4   51.58    4.29
   7   5   5 1330.91  103.39
  -7  -5  -5 1223.77  103.30
   7  -5   5 1581.81  103.42
   7  -5   5 1141.64  102.37
  -7  -5  -5 1240.14  102.55
   7   5   6    0.85    1.00
  -7  -5  -6    0.57    0.60
   7  -5   6    1.24    0.63
  -7  -5  -6    2.23    1.30
   7  -5   6    1.39    0.97
  -7  -5  -7  124.56   10.03
  -7   5  -7  100.71    9.57
   7  -5   7  120.54   10.09
   7  -5   8   31.98    3.08
  -7   5  -8   24.91    2.39
  -7   5  -8   25.27    2.33
  -7  -5  -8   23.31    2.33
  -7  -5  -8   28.32    2.81
  -7  -5  -9   33.25    3.23
   7  -5   9   51.52    4.23
  -7   5  -9   35.51    3.20
  -7  -5  -9   36.57    3.26
   7  -5   9   56.68    4.32
  -7   5  -9   35.69    3.29
  -7   5 -10   10.57    1.12
  -7   5 -10   10.21    1.21
  -7  -5 -10   11.63    1.21
   7   5  10    9.66    1.24
  -7   5 -11   88.84    8.73
  -7  -5 -11  115.68    8.85
   7   5  11  110.49    8.91
   7  -5  11  114.75    8.88
   7  -5  12   56.83    4.68
   7   5  12   51.85    4.68
  -7   5 -12   50.10    4.53
   7  -5  13   69.09    5.28
   7   5  13   63.62    5.28
  -7   5 -13   51.58    5.07
   7  -5  14   86.81    7.10
  -7   5 -14   78.87    7.13
   7   5  14   79.57    7.13
   7  -5  15  259.48   20.44
  -7   5 -15  245.68   20.47
   7  -5  15  230.46   20.38
   7   5  15  248.76   20.50
   7  -5  16  140.08   11.57
   7  -5  16  128.18   11.57
   7   5  16  135.34   11.66
  -7   5 -16  142.92   11.63
   7  -5  17  172.15   14.55
   7  -5  17  161.58   14.55
   7  -5  17  179.55   14.65
   7   5  17  168.10   14.65
  -7   5 -17  185.68   14.62
   7  -5  18   34.67    3.17
   7  -5  18   29.20    3.17
   7  -5  18   31.71    3.23
   7   5  18   34.09    3.29
  -7   5 -18   30.59    3.08
   7  -5  19   12.89    1.78
   7  -5  19   12.23    1.69
  -7   5 -19   12.05    1.48
   7   5  19    9.45    1.63
   7  -5  20   44.21    4.02
   7   5  20   42.94    4.08
  -7   5 -20   43.27    3.80
   7  -5  20   37.50    3.96
   7  -5  21   16.91    2.14
   7  -5  21   20.74    2.23
   7   5  21   19.60    2.23
   7  -5  22    1.45    1.03
   7  -5  22    1.12    1.06
   7   5  22    2.45    1.12
   7  -5  23  128.12   11.26
   7  -5  23  136.22   11.32
   7   5  23  137.39   11.41
   7  -5  24    7.85    1.21
   7  -5  24    7.01    1.27
   7   5  24    6.55    1.30
   7  -5  25   81.02    7.10
   7  -5  25   82.71    7.10
   7   5  25   85.88    7.19
   7  -5  26   31.25    2.81
   7  -5  26   29.74    2.78
   7   5  26   29.89    2.84
   7  -5  27    8.30    1.03
   7  -5  27    9.66    1.03
  -7   7  27    9.39    1.15
  -7   7  27    7.55    0.94
  -7   7  26  118.31    9.84
  -7   7  26  114.72    9.75
  -7   7  25   18.06    2.05
  -7   7  25   16.49    1.90
  -7   7  24  152.61   13.47
  -7   7  24  160.25   13.56
  -7  -7  24  168.19   13.50
  -7   7  23  228.98   19.54
  -7   7  23  229.89   19.63
  -7  -7  23  242.15   19.57
  -7   7  22  125.50   10.84
  -7   7  22  125.98   10.93
  -7  -7  22  124.83   10.78
  -7   7  21  101.04    9.09
  -7  -7  21  104.69    9.03
  -7   7  21  103.36    9.18
  -7  -7  20    4.17    1.42
  -7   7  20    4.11    1.60
  -7   7  20    7.10    1.81
  -7  -7  19    1.21    1.21
  -7   7  19    1.90    1.54
  -7   7  19    0.66    1.54
  -7  -7  18  188.37   15.07
  -7   7  18  175.11   15.22
  -7   7  18  164.57   15.22
  -7  -7  17    2.81    1.30
  -7   7  17    1.03    1.45
  -7   7  17    3.90    1.75
  -7   7  16  524.09   44.09
  -7   7  16  548.06   44.09
  -7  -7  16  449.65   43.72
  -7  -7  15   41.64    3.53
  -7   7  15   28.69    3.68
  -7   7  15   35.36    3.74
  -7  -7  15   30.62    3.38
  -7   7  14  186.25   18.36
  -7   7  14  218.05   18.42
  -7  -7  14  192.23   18.09
  -7   7  13  245.83   23.92
  -7   7  13  272.40   23.98
  -7  -7  13  249.94   23.64
  -7  -7  12   18.90    2.42
  -7   7  12   23.92    2.84
  -7  -7  11  760.59   70.99
  -7   7  11  713.72   71.23
  -7  -7  10    4.05    1.00
  -7   7  10    1.03    1.12
  -7  -7  10    1.54    0.75
  -7   7   9  684.43   60.27
  -7  -7   9  760.41   60.00
  -7   7   8    1.21    0.91
  -7   7   8    2.36    1.06
  -7  -7   8    2.02    0.69
  -7   7   7   14.01    1.75
  -7  -7   7   11.96    1.36
  -7   7   7   14.31    1.84
  -7   7   6   78.09    6.85
  -7   7   6   76.28    6.91
  -7   7   5  656.35   61.09
  -7  -7   5  927.30   61.69
  -7   7   4  176.59   16.34
  -7  -7   4  184.68   16.79
   7   7  -4  195.70   16.97
  -7   7   3 1149.52  102.25
  -7  -7   3 1505.23  102.94
  -7  -7   3 1239.86  102.76
   7   7  -3 1252.46  102.88
  -7  -7   2  360.79   26.60
   7   7  -2  290.19   26.36
  -7  -7   2  295.32   26.33
  -7  -7   1  283.33   21.86
  -7  -7   1  232.54   21.50
  -7  -7   0  235.99   17.76
   7   7   0  183.93   17.24
   7  -7   0  196.58   17.00
   7   7   0  206.66   17.42
  -7  -7   0  197.42   17.27
  -7  -7  -1   12.29    2.08
   7   7   1    9.69    1.69
   7  -7   1    9.78    1.42
  -7  -7  -1   10.12    1.66
   7   7   1   12.08    1.84
  -7  -7  -2   17.73    2.57
   7   7   2   14.13    2.02
   7   7   2   16.94    2.20
  -7  -7  -2   14.40    2.02
   7  -7   2   13.08    1.72
  -7  -7  -3   32.16    3.74
   7   7   3   36.45    3.96
   7  -7   3   39.35    3.53
  -7   7  -4    1.63    0.54
   7  -7   4    1.51    0.57
  -7  -7  -4    1.09    0.72
   7  -7   4    2.02    1.33
  -7  -7  -5   12.23    1.75
  -7   7  -5    8.94    1.15
  -7  -7  -6    0.21    0.66
   7  -7   6    0.33    0.97
  -7   7  -6    1.15    0.45
  -7   7  -7  100.13    8.91
  -7   7  -7  104.93    9.03
  -7  -7  -7  114.63    9.72
  -7   7  -8    0.88    0.48
  -7   7  -8    1.51    0.39
  -7   7  -9  540.06   41.07
  -7   7  -9  476.83   40.95
  -7   7 -10   18.60    1.75
  -7   7 -10   15.55    1.60
   7  -7  11  485.80   32.22
  -7   7 -11  348.47   31.95
  -7   7 -12   11.35    1.27
   7   7  12   10.87    1.45
   7  -7  13    0.85    0.69
   7   7  13    0.82    0.69
   7  -7  13    0.27    0.69
   7   7  14    4.92    1.03
   7  -7  14    6.04    1.12
   7  -7  14    5.34    1.09
   7   7  15   97.59    9.09
   7  -7  15  105.84    9.09
  -7   7 -15  109.95    9.18
   7  -7  15  109.88    9.09
   7  -7  16    4.86    1.15
   7   7  16    5.83    1.18
  -7   7 -16    6.34    1.27
   7  -7  16    5.71    1.24
   7  -7  16    6.82    1.30
   7  -7  17  127.04   11.90
   7  -7  17  141.86   11.96
   7   7  17  127.58   11.99
   7  -7  17  154.88   11.99
  -7   7 -17  156.72   12.05
   7  -7  18   31.34    3.11
   7   7  18   27.99    3.11
  -7   7 -18   32.43    3.11
   7  -7  18   32.10    3.14
   7  -7  19   17.06    1.96
  -7   7 -19   18.48    1.96
   7  -7  19   16.25    2.02
   7   7  19   15.04    2.02
  -7   7 -20   18.75    1.99
   7  -7  20   19.96    2.20
   7   7  20   18.54    2.20
   7   7  21    0.79    0.97
   7  -7  21    3.20    1.06
  -7   7 -21    1.54    0.60
   7   7  22   30.50    3.14
   7  -7  22   33.07    3.11
   7   7  23   44.27    4.20
   7  -7  23   46.59    4.14
   7   7  24   31.68    2.99
   7  -7  24   31.59    2.96
   7   7  25   10.15    1.27
   7  -7  25   12.44    1.33
   7  -7  26   30.32    2.75
   7  -7  26   31.83    2.78
  -7   9  26   42.37    3.74
  -7   9  26   43.33    3.74
  -7   9  25    1.12    0.75
  -7   9  25    1.21    0.82
  -7   9  24   30.20    2.84
  -7   9  24   26.42    2.81
  -7   9  23   83.31    7.16
  -7   9  23   79.45    7.13
  -7   9  22   15.76    2.17
  -7   9  22   20.68    2.36
  -7  -9  22   18.48    2.05
  -7   9  21   76.73    7.40
  -7  -9  21   87.12    7.31
  -7   9  21   84.58    7.46
  -7  -9  20   19.11    2.20
  -7   9  20   16.12    2.36
  -7   9  20   19.36    2.48
  -7  -9  19   34.03    3.29
  -7   9  19   32.52    3.53
  -7   9  19   29.14    3.47
  -7   9  18   70.18    7.28
  -7  -9  18   87.48    7.13
  -7   9  17    1.45    1.45
  -7  -9  17   -0.39    1.30
  -7  -9  17   -0.06    1.03
  -7   9  16   42.46    4.86
  -7  -9  16   41.13    4.62
  -7   9  15   15.49    2.39
  -7  -9  15   14.68    2.08
  -7   9  14   10.09    1.90
  -7  -9  14   15.40    1.78
  -7  -9  14   10.27    1.72
  -7   9  13    4.71    1.45
  -7  -9  13    7.43    1.36
  -7   9  13    8.33    1.78
  -7   9  12    1.69    1.15
  -7   9  12    1.84    1.30
  -7  -9  12    0.66    0.91
  -7   9  11  160.19   14.28
  -7   9  11  157.32   14.19
  -7  -9  11  172.15   13.89
  -7   9  10   26.12    2.93
  -7   9  10   25.67    3.02
  -7  -9  10   25.67    2.60
  -7   9   9  311.48   26.48
  -7   9   9  310.75   26.60
  -7  -9   9  323.16   26.18
  -7   9   8  120.57   10.27
  -7   9   8  119.46   10.42
  -7  -9   8  115.56    9.96
  -7   9   7   52.18    4.50
  -7   9   7   41.88    4.56
  -7  -9   7   46.62    4.20
  -7   9   6  156.30   13.04
  -7   9   6  147.81   13.20
  -7  -9   6  154.24   12.80
  -7   9   5   99.83    8.36
  -7   9   5   93.91    8.52
  -7  -9   5   95.06    8.15
  -7   9   4   61.51    5.34
  -7   9   4   63.17    5.59
  -7  -9   4   57.64    5.16
  -7   9   3  327.21   26.33
  -7  -9   3  314.71   26.18
  -7   9   3  314.25   26.54
  -7   9   2    5.31    1.09
  -7   9   1   98.20    8.45
   7  -9  -1   95.30    8.85
  -7   9   0   16.70    1.90
   7  -9   0   15.79    2.17
  -7   9  -1   75.13    6.98
   7  -9   1   84.01    6.88
  -7   9  -2   42.40    3.87
   7  -9   2   41.31    3.77
  -7   9  -3   13.47    1.54
   7  -9   3   13.38    1.51
  -7   9  -4    0.97    0.60
   7  -9   4    2.05    0.63
  -7   9  -5    1.48    0.57
   7  -9   5    2.14    0.66
  -7   9  -6   58.13    5.44
   7  -9   6   69.39    5.56
   7  -9   7   29.26    2.51
  -7   9  -7   21.62    2.29
   7  -9   8   69.33    5.34
  -7   9  -8   53.90    5.16
   7  -9   9  149.62   11.02
  -7   9  -9  117.74   10.81
   7  -9  10    2.63    0.85
  -7   9 -10    1.18    0.57
   7  -9  10    1.72    0.88
   7  -9  11   55.23    4.92
   7  -9  11   54.05    4.92
   7  -9  12   35.27    3.47
   7  -9  12   36.84    3.41
   7  -9  12   37.44    3.50
   7  -9  13   32.40    3.35
   7  -9  13   34.09    3.35
   7  -9  13   37.29    3.32
   7  -9  14   37.53    3.47
   7  -9  14   33.37    3.35
   7  -9  15   86.00    7.25
   7  -9  15   87.90    7.19
   7   9  15   73.29    7.16
   7   9  16   15.01    2.02
   7  -9  16   18.24    2.05
   7  -9  16   18.24    2.11
   7  -9  16   18.48    2.05
  -7   9 -16   19.51    2.20
   7   9  17   37.08    4.11
   7  -9  17   46.38    4.17
   7  -9  17   45.93    4.23
   7  -9  17   46.20    4.17
  -7   9 -17   48.25    4.26
   7   9  18    1.57    0.88
   7  -9  18    2.93    1.00
   7  -9  18    4.02    1.09
   7  -9  18    3.93    1.09
  -7   9 -18    3.08    1.06
   7   9  19    1.69    0.88
   7  -9  19    1.30    0.97
   7  -9  19    0.91    0.88
  -7   9 -19    1.18    0.85
   7  -9  19    0.72    0.97
   7   9  20    0.60    0.85
   7  -9  20    3.02    1.03
  -7   9 -20    3.32    0.88
   7  -9  20    3.35    1.09
   7   9  21    1.81    0.82
   7  -9  21    3.62    1.00
  -7   9 -21    3.74    0.75
   7  -9  21    4.26    1.06
   7  -9  22    1.81    0.94
   7  -9  22    1.48    0.85
   7  -9  23   33.85    2.93
   7  -9  23   28.90    2.84
   7  -9  24    9.24    1.03
   7  -9  24    5.65    0.91
   7  -9  25    6.88    0.91
  -7  11  25   18.81    1.81
  -7  11  24   24.16    2.11
  -7  11  24   19.30    1.96
  -7  11  23    1.99    0.79
  -7  11  22   89.14    7.67
  -7  11  21    1.42    1.03
  -7  11  20  120.45   10.36
  -7  11  19   19.27    2.36
  -7  11  18   69.30    6.88
  -7  11  18   88.29    7.19
  -7  11  17   53.81    5.68
  -7  11  17   71.23    6.04
  -7 -11  17   62.57    5.62
  -7 -11  16    1.12    1.21
  -7  11  16   -0.94    1.27
  -7  11  15  149.05   14.01
  -7 -11  15  172.66   13.89
  -7  11  15  169.67   14.28
  -7  11  14   60.88    5.95
  -7 -11  14   65.44    5.77
  -7  11  14   65.07    6.22
  -7  11  13  298.73   27.06
  -7 -11  13  340.28   26.91
  -7  11  13  330.11   27.33
  -7  11  12  149.68   13.50
  -7 -11  12  158.68   13.29
  -7  11  12  163.97   13.80
  -7  11  11  217.50   19.54
  -7 -11  11  241.33   19.36
  -7  11  11  233.63   19.81
  -7  11  10   37.50    4.26
  -7  11  10   49.67    4.71
  -7 -11  10   48.50    4.17
  -7  11   9    4.44    1.45
  -7 -11   9    4.05    0.97
  -7  11   9    2.14    1.09
  -7  11   8    0.60    1.36
  -7 -11   8    1.24    0.72
  -7  11   8   -0.48    1.06
  -7  11   7    9.21    1.36
  -7 -11   7    8.70    1.27
  -7  11   7    9.60    1.75
  -7 -11   6    3.47    0.82
  -7  11   6    1.21    1.15
  -7  11   5   11.81    1.84
  -7 -11   5   10.99    1.39
  -7 -11   4  227.80   19.33
  -7  11   4  245.07   19.72
  -7  11   3   10.48    1.66
  -7 -11   3   10.15    1.30
  -7 -11   2  663.63   54.99
  -7  11   2  688.84   55.32
  -7 -11   1    6.95    1.09
  -7  11   1    6.07    1.36
   7 -11   0  885.18   71.02
  -7 -11   0  849.27   70.84
  -7  11   0  879.41   71.08
   7 -11   1    4.05    1.12
  -7  11  -1    3.35    1.03
   7 -11   2  447.51   36.11
  -7  11  -2  429.00   36.08
   7 -11   3    3.90    1.00
  -7  11  -3    2.75    0.79
   7 -11   4    2.87    0.91
  -7  11  -4    2.72    0.69
   7 -11   5   82.71    6.58
  -7  11  -5   68.36    6.34
   7 -11   6  165.45   12.26
  -7  11  -6  132.05   11.99
  -7  11  -7  143.52   13.17
   7 -11   7  189.48   13.47
  -7  11  -8  220.95   20.50
   7 -11   8  313.89   20.87
   7 -11   9  143.04   13.04
   7 -11   9  169.64   13.17
   7 -11  10   45.11    4.23
   7 -11  10   46.08    4.38
   7 -11  10   50.22    4.44
   7 -11  11  101.28    8.79
   7 -11  11  112.93    9.00
   7 -11  11   96.90    8.91
   7 -11  12    6.52    1.45
   7 -11  12    6.04    1.30
   7 -11  12    8.12    1.24
   7 -11  13  183.50   15.43
   7 -11  13  173.66   15.40
   7 -11  13  189.84   15.34
   7 -11  14    9.78    1.57
   7 -11  14   14.52    1.63
   7 -11  14   10.72    1.66
   7 -11  15   63.93    5.65
   7 -11  15   63.62    5.77
   7 -11  16   12.05    1.60
   7 -11  16   13.68    1.63
   7 -11  16   12.32    1.72
   7 -11  17    6.10    1.18
   7 -11  17    5.80    1.30
   7 -11  17    9.06    1.27
  -7  11 -17    6.37    1.33
   7 -11  18   44.54    4.50
   7 -11  18   53.12    4.65
   7 -11  18   49.91    4.53
  -7  11 -18   57.04    4.68
   7 -11  19   18.24    1.99
   7 -11  19   16.19    1.87
  -7  11 -19   18.42    1.99
   7 -11  20  102.31    8.82
   7 -11  20   95.36    8.76
  -7  11 -20  115.92    8.82
   7 -11  21   17.82    1.69
   7 -11  21   13.71    1.57
  -7  11 -21   13.62    1.48
   7 -11  22   37.47    3.53
   7 -11  22   45.78    3.65
  -7  13  23    0.60    0.51
  -7  13  22   43.57    3.90
  -7  13  21    3.05    1.03
  -7  13  20   83.43    7.28
  -7  13  19    1.36    0.66
  -7  13  19    0.82    1.21
  -7  13  18   59.03    5.62
  -7  13  18   78.54    6.07
  -7 -13  17    1.75    1.06
  -7  13  17    1.06    0.75
  -7  13  17    1.72    1.42
  -7 -13  16    0.60    1.09
  -7  13  16    1.00    0.82
  -7  13  16   -0.09    1.36
  -7 -13  15   33.70    3.08
  -7  13  15   24.97    2.87
  -7  13  15   32.43    3.38
  -7  13  14   21.50    2.63
  -7  13  14   26.45    3.14
  -7 -13  13   91.43    7.82
  -7  13  13   85.94    8.15
  -7 -13  12   77.09    6.61
  -7  13  12   70.72    6.98
  -7 -13  11  128.91   10.87
  -7  13  11  124.98   11.26
  -7 -13  10    2.33    1.03
  -7  13  10    1.00    1.36
  -7 -13   9    1.15    0.94
  -7  13   9    0.91    1.36
  -7 -13   8   24.34    2.48
  -7  13   8   23.31    2.93
  -7 -13   7    5.01    1.03
  -7  13   7    5.62    1.51
  -7 -13   6   18.03    1.96
  -7  13   6   18.09    2.36
  -7 -13   5   13.74    1.60
  -7  13   5   12.23    1.90
  -7 -13   4   93.49    8.09
  -7  13   4   95.18    8.39
   7 -13  -4   95.36    8.30
  -7  13   3    1.75    1.03
  -7 -13   3    2.08    0.85
   7 -13  -3    1.99    1.09
  -7 -13   2  326.88   26.94
   7 -13  -2  329.65   27.15
  -7  13   2  321.71   27.15
  -7  13   1    2.96    1.12
   7 -13  -1    6.04    1.45
  -7 -13   1    2.75    0.94
  -7  13   0  398.56   33.94
  -7 -13   0  408.50   33.79
   7 -13   0  429.76   34.03
  -7  13  -1   16.79    2.02
  -7 -13  -1   18.15    1.96
   7 -13   1   22.89    2.42
  -7  13  -2  118.49   10.90
  -7 -13  -2  136.82   10.87
   7 -13   2  133.14   11.14
  -7  13  -3   10.15    1.33
   7 -13   3   13.14    1.75
   7 -13   4    0.66    1.03
   7 -13   5   11.47    1.75
   7 -13   6  143.34   12.26
   7 -13   7   64.86    5.80
   7 -13   7   67.58    6.04
   7 -13   7   70.72    6.10
   7 -13   8  163.72   14.31
   7 -13   8  176.11   14.52
   7 -13   8  181.30   14.58
   7 -13   9   87.18    7.19
   7 -13   9   76.58    6.91
   7 -13  10    8.03    1.51
   7 -13  10    8.88    1.27
   7 -13  11   72.14    6.37
   7 -13  11   70.06    6.16
   7 -13  12   19.20    2.17
   7 -13  12   17.79    1.96
   7 -13  13   61.63    5.47
   7 -13  13   58.04    5.50
   7 -13  13   59.94    5.28
   7 -13  14   37.96    3.59
   7 -13  14   38.74    3.47
   7 -13  14   34.82    3.65
   7 -13  15    7.19    1.15
   7 -13  15    5.89    1.24
   7 -13  15    7.97    1.18
   7 -13  15    7.40    1.39
   7 -13  16    5.50    1.03
   7 -13  16    6.52    1.30
   7 -13  16    5.95    1.06
  -7  13 -16    6.46    1.39
   7 -13  17    0.57    0.72
   7 -13  17    1.87    1.03
   7 -13  17    1.12    0.82
  -7  13 -17    0.36    0.97
   7 -13  18   19.75    2.20
   7 -13  18   25.97    2.45
   7 -13  18   23.70    2.26
  -7  13 -18   27.90    2.48
   7 -13  19    6.34    0.85
  -7  13 -19    5.41    1.03
   7 -13  19    6.28    0.97
   7 -13  20   62.54    4.68
  -7  13 -20   63.26    4.68
  -7  15  20    5.10    0.82
   7 -15 -20    5.56    0.82
  -7  15  19   11.63    1.30
   7 -15 -19    9.24    1.27
  -7  15  18   22.59    2.39
   7 -15 -18   25.40    2.39
  -7  15  17   31.53    3.08
  -7 -15  16   17.36    1.93
  -7  15  16   17.91    2.08
  -7 -15  15   44.36    3.83
  -7  15  15   37.35    3.93
  -7 -15  14    7.04    1.27
  -7  15  14    4.98    1.36
  -7 -15  13   58.52    5.04
  -7  15  13   52.36    5.19
  -7 -15  12    0.36    0.97
  -7  15  12    1.06    1.18
  -7 -15  11   50.04    4.26
  -7  15  11   39.86    4.38
  -7 -15  10   22.74    2.33
  -7  15  10   19.75    2.54
  -7 -15   9   77.54    6.64
  -7  15   9   71.75    6.82
   7 -15  -9   76.73    6.85
  -7 -15   8   71.54    6.13
  -7  15   8   65.38    6.34
   7 -15  -8   71.32    6.37
   7 -15  -7   12.62    1.87
  -7 -15   7   11.20    1.54
  -7  15   7   10.66    1.72
  -7 -15   6  115.02    9.69
  -7  15   6  111.21    9.87
   7 -15  -6  113.75    9.90
  -7 -15   5    3.62    1.03
  -7  15   5    3.65    1.12
  -7 -15   4   38.71    3.53
  -7  15   4   34.33    3.59
   7 -15  -4   39.80    3.83
  -7 -15   3   49.22    4.35
  -7  15   3   43.94    4.41
   7 -15  -3   51.39    4.65
   7 -15  -2   11.02    1.78
  -7  15   2    9.42    1.39
  -7 -15   2   12.77    1.45
   7 -15  -1   39.53    3.93
  -7 -15   1   39.71    3.65
  -7 -15   0    2.42    0.82
   7 -15   0    3.05    1.24
   7 -15   1   83.70    7.07
  -7 -15  -1   75.73    6.73
   7 -15   2    8.21    1.63
  -7 -15  -2    9.12    1.24
   7 -15   3   47.89    4.59
   7 -15   4   23.13    2.48
   7 -15   4   22.92    2.63
   7 -15   5   25.76    2.63
   7 -15   5   20.62    2.45
   7 -15   6   42.97    4.08
   7 -15   6   40.92    3.99
   7 -15   7   22.25    2.45
   7 -15   7   19.14    2.33
   7 -15   8    8.85    1.54
   7 -15   8    9.72    1.57
   7 -15   9   44.24    4.20
   7 -15   9   44.06    4.20
   7 -15  10   15.88    2.17
   7 -15  10   21.44    2.23
   7 -15  11   35.12    3.59
   7 -15  11   38.35    3.59
   7 -15  12   52.09    4.77
   7 -15  13    2.78    1.00
   7 -15  13    0.88    0.66
   7 -15  14   35.99    3.08
   7 -15  14   29.29    2.87
  -7  15 -15    1.21    1.03
   7 -15  15    0.82    0.54
  -7  15 -16    4.65    1.03
   7 -15  16    5.28    1.03
   7 -15  16    2.48    0.57
  -7  15 -17    5.56    0.97
  -7  15 -18    1.69    0.60
   7 -17 -17    2.08    0.60
   7 -17 -16   29.14    2.69
  -7  17  15    1.93    0.54
  -7  17  14   16.94    1.81
  -7 -17  14   21.29    1.93
  -7  17  13   18.33    2.02
  -7 -17  13   25.30    2.17
  -7 -17  12    1.30    0.88
  -7  17  12    0.66    0.60
  -7 -17  11   55.26    4.41
  -7  17  11   43.21    4.29
   7 -17 -11   49.85    4.53
  -7 -17  10    2.17    0.88
  -7  17  10    1.15    0.69
   7 -17 -10    1.30    1.12
  -7 -17   9   50.25    4.08
  -7  17   9   38.89    3.96
   7 -17  -9   46.86    4.23
  -7  17   8    3.29    0.79
  -7 -17   8    2.78    0.97
   7 -17  -8    4.11    1.27
  -7 -17   7    2.60    0.91
   7 -17  -7    1.66    1.21
  -7 -17   6    1.00    0.88
   7 -17  -6    1.36    1.21
  -7 -17   5   52.18    4.74
   7 -17  -5   58.13    5.04
   7 -17  -5   52.12    4.68
   7 -17  -4    6.07    1.51
  -7 -17   4    4.68    1.03
   7 -17  -4    3.32    0.88
  -7 -17   3   88.57    7.94
   7 -17  -3   96.48    7.97
   7 -17  -3   96.81    8.24
  -7 -17   2   15.19    1.72
   7 -17  -2   14.86    1.72
   7 -17  -2   16.58    2.11
  -7 -17   1   22.68    2.39
   7 -17  -1   26.03    2.78
   7 -17  -1   25.70    2.48
   7 -17   0    5.95    1.42
  -7 -17   0    5.41    1.00
   7 -17   0    7.22    1.15
   7 -17   1    2.23    1.18
   7 -17   1    3.17    0.94
   7 -17   2    0.72    1.12
   7 -17   2   -0.30    0.91
   7 -17   3    8.73    1.51
   7 -17   3    7.64    1.33
   7 -17   4    0.48    1.06
   7 -17   4    3.02    1.03
   7 -17   5   10.66    1.60
   7 -17   5    9.60    1.51
   7 -17   6    3.05    1.21
   7 -17   6    4.74    1.15
   7 -17   7    1.30    1.03
   7 -17   7    2.11    1.06
   7 -17   8    2.54    1.15
   7 -17   8    1.93    1.03
   7 -17   9   31.53    3.14
   7 -17   9   33.34    3.17
   7 -17  10    4.20    0.75
   7 -17  10    6.34    1.24
   7 -17  11   39.16    3.71
   7 -17  11   42.43    3.77
   7 -17  12    0.85    0.72
  -7  17 -12    2.48    0.94
   7 -17  12    1.78    0.94
   7 -17  13    0.39    0.79
   7 -17  14    1.78    0.79
  -7  17 -15   20.35    1.96
  -7  17 -16    4.14    0.66
  -7 -19  10   25.21    2.39
   7 -19 -10   31.10    2.63
  -7 -19   9    6.31    0.91
   7 -19  -9    7.49    1.15
  -7 -19   8   66.79    5.86
   7 -19  -8   73.86    6.04
  -7 -19   7   10.60    1.18
   7 -19  -7    9.60    1.51
  -7 -19   6   47.65    4.35
   7 -19  -6   57.95    4.65
  -7 -19   5   34.00    3.14
   7 -19  -5   39.89    3.44
  -7 -19   4   42.31    3.96
   7 -19  -4   56.95    4.35
   7 -19  -3   48.34    4.44
   7 -19  -2   20.62    2.29
   7 -19  -1    1.36    1.06
   7 -19   0   19.14    2.17
   7 -19   0   19.11    1.87
   7 -19   1   35.81    3.29
   7 -19   1   32.37    3.02
   7 -19   2   21.77    2.33
   7 -19   2   20.74    2.08
   7 -19   3  101.04    8.12
  -7  19  -3   89.83    7.91
   7 -19   3   97.02    8.00
   7 -19   4   30.80    2.96
  -7  19  -4   29.17    2.72
   7 -19   4   31.80    2.84
   7 -19   5   84.70    6.88
  -7  19  -5   76.49    6.73
   7 -19   5   80.20    6.79
   7 -19   6    9.18    1.27
  -7  19  -6    6.13    1.03
   7 -19   6    8.39    1.15
   7 -19   7   23.79    2.29
  -7  19  -7   23.46    2.23
   7 -19   7   23.01    2.23
   7 -19   8    1.09    0.63
  -7  19  -8    1.39    0.60
   7 -19   8    0.51    0.66
  -7  19  -9    0.15    0.54
   7 -19   9    0.36    0.57
  -7  19 -10    6.43    0.85
   7 -19  10    5.86    0.85
  -7  19 -11    0.45    0.42
  -8   0  28  151.07   12.47
  -8   0  27    3.20    0.82
  -8   0  26  277.26   22.92
[truncated: 311,522 more chars]
