# Supplementary material for: Synthesis of triple-decker sandwich compounds featuring a M–M bond through cyclo-Bi5 and cyclo-Sb5 rings
Source: Nat Chem. 2025 Mar 18;17(4):556–63. doi: 10.1038/s41557-025-01765-4 (PMC11964928; doi:10.1038/s41557-025-01765-4)
Supplement: Supplementary file 3 — Crystallographic data for compound 2 (CCDC 2342488). [file 41557_2025_1765_MOESM3_ESM.cif]

data_Compound2
# start Validation Reply Form
_vrf_PLAT910_Compound2
;
PROBLEM: Missing # of FCF Reflection(s) Below Theta(Min).         36 Note
RESPONSE: Low-angle reflections rejected because of beam stop and high
 background scattering.
;
# end Validation Reply Form
_audit_creation_date               2024-10-30
_audit_creation_method
;
Olex2 1.5
(compiled 2022.04.07 svn.rca3783a0 for OlexSys, GUI svn.r6498)
;
_shelx_SHELXL_version_number       '2019/3'
_audit_contact_author_address      ?
_audit_contact_author_email        ?
_audit_contact_author_name         ''
_audit_contact_author_phone        ?
_publ_contact_author_id_orcid      ?
_publ_section_references
;
Dolomanov, O.V., Bourhis, L.J., Gildea, R.J, Howard, J.A.K. & Puschmann, H.
 (2009), J. Appl. Cryst. 42, 339-341.

Sheldrick, G.M. (2015). Acta Cryst. A71, 3-8.

Sheldrick, G.M. (2015). Acta Cryst. C71, 3-8.
;
_chemical_name_common              ?
_chemical_name_systematic          Nb2Bi5
_chemical_formula_moiety          
 'C10 H10 Bi5 Nb2, 2(C18 H36 K N2 O6), C1 H4 N1, C7 H8, [+ solvents]'
_chemical_formula_sum              'C57.50 H98 Bi5 K2 N5 Nb2 O12'
_chemical_formula_weight           2360.32
_chemical_melting_point            ?
loop_
  _atom_type_symbol
  _atom_type_description
  _atom_type_scat_dispersion_real
  _atom_type_scat_dispersion_imag
  _atom_type_scat_source
 'C' 'C' 0.0033 0.0016 'International Tables Vol C Tables 4.2.6.8 and 6.1.1.4'
 'H' 'H' 0.0000 0.0000 'International Tables Vol C Tables 4.2.6.8 and 6.1.1.4'
 'Bi' 'Bi' -4.1077 10.2566
 'International Tables Vol C Tables 4.2.6.8 and 6.1.1.4'
 'K' 'K' 0.2009 0.2494 'International Tables Vol C Tables 4.2.6.8 and 6.1.1.4'
 'N' 'N' 0.0061 0.0033 'International Tables Vol C Tables 4.2.6.8 and 6.1.1.4'
 'Nb' 'Nb' -2.0727 0.6215
 'International Tables Vol C Tables 4.2.6.8 and 6.1.1.4'
 'O' 'O' 0.0106 0.0060 'International Tables Vol C Tables 4.2.6.8 and 6.1.1.4'

_shelx_space_group_comment
;
The symmetry employed for this shelxl refinement is uniquely defined
by the following loop, which should always be used as a source of
symmetry information in preference to the above space-group names.
They are only intended as comments.
;
_space_group_crystal_system        'triclinic'
_space_group_IT_number             2
_space_group_name_H-M_alt          'P -1'
_space_group_name_Hall             '-P 1'
loop_
  _space_group_symop_operation_xyz
 'x, y, z'
 '-x, -y, -z'

_cell_length_a                     13.2882(2)
_cell_length_b                     16.4289(2)
_cell_length_c                     18.0263(2)
_cell_angle_alpha                  88.2740(10)
_cell_angle_beta                   89.5600(10)
_cell_angle_gamma                  68.8940(10)
_cell_volume                       3669.65(9)
_cell_formula_units_Z              2
_cell_measurement_reflns_used      46796
_cell_measurement_temperature      100.01(14)
_cell_measurement_theta_max        30.5720
_cell_measurement_theta_min        3.6600
_shelx_estimated_absorpt_T_max     0.976
_shelx_estimated_absorpt_T_min     0.952
_exptl_absorpt_coefficient_mu      12.414
_exptl_absorpt_correction_T_max    1.00000
_exptl_absorpt_correction_T_min    0.64364
_exptl_absorpt_correction_type     multi-scan
_exptl_absorpt_process_details
;
CrysAlisPro 1.171.40.84a (Rigaku Oxford Diffraction, 2020)
Empirical absorption correction using spherical harmonics,
implemented in SCALE3 ABSPACK scaling algorithm.
;
_exptl_absorpt_special_details     ?
_exptl_crystal_colour              'metallic dark black'
_exptl_crystal_colour_lustre       metallic
_exptl_crystal_colour_modifier     dark
_exptl_crystal_colour_primary      black
_exptl_crystal_density_diffrn      2.136
_exptl_crystal_density_meas        ?
_exptl_crystal_density_method      ?
_exptl_crystal_description         block
_exptl_crystal_F_000               2218
_exptl_crystal_preparation         ?
_exptl_crystal_size_max            0.14
_exptl_crystal_size_mid            0.12
_exptl_crystal_size_min            0.12
_exptl_transmission_factor_max     ?
_exptl_transmission_factor_min     ?
_diffrn_reflns_av_R_equivalents    0.0338
_diffrn_reflns_av_unetI/netI       0.0266
_diffrn_reflns_Laue_measured_fraction_full  0.997
_diffrn_reflns_Laue_measured_fraction_max  0.886
_diffrn_reflns_limit_h_max         18
_diffrn_reflns_limit_h_min         -18
_diffrn_reflns_limit_k_max         22
_diffrn_reflns_limit_k_min         -23
_diffrn_reflns_limit_l_max         24
_diffrn_reflns_limit_l_min         -25
_diffrn_reflns_number              99311
_diffrn_reflns_point_group_measured_fraction_full  0.997
_diffrn_reflns_point_group_measured_fraction_max  0.886
_diffrn_reflns_theta_full          25.242
_diffrn_reflns_theta_max           30.539
_diffrn_reflns_theta_min           3.472
_diffrn_ambient_environment        N~2~
_diffrn_ambient_temperature        100.01(14)
_diffrn_detector                   'Hybrid Pixel Array Detector'
_diffrn_detector_area_resol_mean   10.0000
_diffrn_measured_fraction_theta_full  0.997
_diffrn_measured_fraction_theta_max  0.886
_diffrn_measurement_details
;
List of Runs (angles in degrees, time in seconds):

  # Type    Start    End  Width  t~exp~   \w     \q     \k     \f   Frames
--------------------------------------------------------------------------
  1  \w    -27.00  12.00   0.50    6.56    --    1.10 -31.00   5.00   78
  2  \w    -87.00 -48.00   0.50    6.56    --    1.10 -31.00   5.00   78
  3  \w    -21.00   5.00   0.50    6.56    --   -1.10 -82.00 120.00   52
  4  \w    -19.00  54.00   0.50    6.56    --   -1.10  38.00   0.00  146
  5  \w    -55.00 -28.00   0.50    6.56    --   -1.10 -19.00 150.00   54
  6  \w    -14.00  29.00   0.50    6.56    --   -1.10 -82.00 150.00   86
  7  \w     -5.00  21.00   0.50    6.56    --    1.10  38.00 -90.00   52
  8  \w    -63.00 -36.00   0.50    6.56    --    1.10 -57.00-180.00   54
  9  \w      9.00  89.00   0.50    6.56    --    1.10  57.00-120.00  160
 10  \w     -3.00  45.00   0.50    6.56    --    1.10  77.00  30.00   96
 11  \w      0.00  47.00   0.50    6.56    --    1.10  77.00 -60.00   94
 12  \w    -23.00  46.00   0.50    6.56    --    1.10  77.00  90.00  138
 13  \w    -28.00  -3.00   0.50    6.56    --    1.10 -57.00-180.00   50
 14  \w     -8.00  17.00   0.50    6.56    --    1.10 -38.00 120.00   50
 15  \w     48.00  84.00   0.50    6.56    --    1.10  57.00 120.00   72
 16  \w     -3.00  48.00   0.50    6.56    --    1.10  77.00-180.00  102
 17  \w      9.00  34.00   0.50    6.56    --    1.10  31.00 165.00   50
;
_diffrn_measurement_device         'four-circle diffractometer'
_diffrn_measurement_device_type    'XtaLAB AFC12 (RINC): Kappa single'
_diffrn_measurement_method         '\w scans'
_diffrn_orient_matrix_type        
 'CrysAlisPro convention (1999,Acta A55,543-557)'
_diffrn_orient_matrix_UB_11        0.0143344000
_diffrn_orient_matrix_UB_12        -0.0459092000
_diffrn_orient_matrix_UB_13        -0.0012184000
_diffrn_orient_matrix_UB_21        0.0506689000
_diffrn_orient_matrix_UB_22        -0.0037839000
_diffrn_orient_matrix_UB_23        -0.0154830000
_diffrn_orient_matrix_UB_31        0.0223813000
_diffrn_orient_matrix_UB_32        -0.0046432000
_diffrn_orient_matrix_UB_33        0.0361729000
_diffrn_radiation_monochromator    mirror
_diffrn_radiation_probe            x-ray
_diffrn_radiation_type             'Mo K\a'
_diffrn_radiation_wavelength       0.71073
_diffrn_source                     'Rotating-anode X-ray tube (dual wavelength)'
_diffrn_source_type                'Rigaku (Mo) X-ray DW Source'
_reflns_Friedel_coverage           0.000
_reflns_Friedel_fraction_full      .
_reflns_Friedel_fraction_max       .
_reflns_number_gt                  17832
_reflns_number_total               19892
_reflns_special_details
;
 Reflections were merged by SHELXL according to the crystal
 class for the calculation of statistics and refinement.
 
 _reflns_Friedel_fraction is defined as the number of unique
 Friedel pairs measured divided by the number that would be
 possible theoretically, ignoring centric projections and
 systematic absences.
;
_reflns_threshold_expression       'I > 2\s(I)'
_computing_cell_refinement         'CrysAlisPro 1.171.40.84a (Rigaku OD, 2020)'
_computing_data_collection         'CrysAlisPro 1.171.40.84a (Rigaku OD, 2020)'
_computing_data_reduction          'CrysAlisPro 1.171.40.84a (Rigaku OD, 2020)'
_computing_molecular_graphics      'Olex2 1.5 (Dolomanov et al., 2009)'
_computing_publication_material    'Olex2 1.5 (Dolomanov et al., 2009)'
_computing_structure_refinement    'SHELXL 2019/3 (Sheldrick, 2015)'
_computing_structure_solution      'SHELXT 2014/4 (Sheldrick, 2014)'
_refine_diff_density_max           1.397
_refine_diff_density_min           -1.368
_refine_diff_density_rms           0.116
_refine_ls_extinction_coef         .
_refine_ls_extinction_method       none
_refine_ls_goodness_of_fit_ref     1.050
_refine_ls_hydrogen_treatment      constr
_refine_ls_matrix_type             full
_refine_ls_number_parameters       969
_refine_ls_number_reflns           19892
_refine_ls_number_restraints       815
_refine_ls_R_factor_all            0.0300
_refine_ls_R_factor_gt             0.0238
_refine_ls_restrained_S_all        1.049
_refine_ls_shift/su_max            0.004
_refine_ls_shift/su_mean           0.000
_refine_ls_structure_factor_coef   Fsqd
_refine_ls_weighting_details      
 'w=1/[\s^2^(Fo^2^)+(0.0132P)^2^+7.9999P] where P=(Fo^2^+2Fc^2^)/3'
_refine_ls_weighting_scheme        calc
_refine_ls_wR_factor_gt            0.0471
_refine_ls_wR_factor_ref           0.0485
_refine_special_details            ?
_olex2_refinement_description
;
1. Fixed Uiso
 At 1.2 times of:
  All C(H) groups, All C(H,H) groups, All N(H,H) groups
 At 1.5 times of:
  All C(H,H,H) groups
2. Restrained distances
 C61-C55 = C61A-C55A
 1.5 with sigma of 0.01
 C56-C55 = C57-C56 = C58-C57 = C59-C58 = C60-C59 = C60-C55
 1.39 with sigma of 0.01
 C54-C48 = C54A-C48A
 1.5 with sigma of 0.01
 C61-C56 \\sim C61-C60
 with sigma of 0.02
 C61A-C56A \\sim C61A-C60A
 with sigma of 0.02
 C55-C57 \\sim C56-C58 \\sim C57-C59 \\sim C58-C60 \\sim C59-C55 \\sim C60-C56
 with sigma of 0.02
3. Restrained planarity
 C55A, C56A, C57A, C58A, C59A, C60A, C61A
 with sigma of 0.01
 C48A, C49A, C50A, C51A, C52A, C53A, C54A
 with sigma of 0.1
 C55, C56, C57, C58, C59, C60, C61
 with sigma of 0.01
 C48, C49, C50, C51, C52, C53, C54
 with sigma of 0.1
4. Rigid bond restraints
 C55A, C61A, C55, C61
 with sigma for 1-2 distances of 0.001 and sigma for 1-3 distances of 0.002
5. Uiso/Uaniso restraints and constraints
C48 \\sim C49 \\sim C50 \\sim C51 \\sim C52 \\sim C53 \\sim C54 \\sim C48A
\\sim C49A \\sim C50A \\sim C51A \\sim C52A \\sim C53A \\sim C54A: within 2A
with sigma of 0.01 and sigma for terminal atoms of 0.02 within 2A
C55A \\sim C56A \\sim C57A \\sim C58A \\sim C59A \\sim C60A \\sim C61A \\sim
C55 \\sim C56 \\sim C57 \\sim C58 \\sim C59 \\sim C60 \\sim C61: within 3A with
sigma of 0.01 and sigma for terminal atoms of 0.02 within 3A
Nb1 \\sim Nb2 \\sim Bi1 \\sim Bi2 \\sim Bi3 \\sim Bi4 \\sim Bi5 \\sim Bi1A
\\sim Bi2A \\sim Bi3A \\sim Bi4A \\sim Bi5A: within 2A with sigma of 0.01 and
sigma for terminal atoms of 0.02 within 2A
Uanis(C61A) \\sim Ueq, Uanis(C61) \\sim Ueq: with sigma of 0.003 and sigma for
terminal atoms of 0.006
Uanis(N5) = Uanis(N5A)
Uanis(C47) = Uanis(C47A)
6. Same fragment restrains
{Nb1, Nb2, Bi1A, Bi2A, Bi3A, Bi4A, Bi5A} sigma for 1-2: 0.01, 1-3: 0.01
as in
{Nb1, Nb2, Bi1, Bi2, Bi3, Bi4, Bi5}
{C48A, C49A, C50A, C51A, C52A, C53A, C54A} sigma for 1-2: 0.01, 1-3: 0.01
as in
{C48, C49, C50, C51, C52, C53, C54}
{C55A, C56A, C57A, C58A, C59A, C60A, C61A} sigma for 1-2: 0.01, 1-3: 0.01
as in
{C55, C56, C57, C58, C59, C60, C61}
7. Others
 Sof(C47A)=Sof(H47C)=Sof(H47D)=Sof(N5A)=Sof(H5AA)=Sof(H5AB)=1-FVAR(1)
 Sof(C47)=Sof(H47A)=Sof(H47B)=Sof(N5)=Sof(H5A)=Sof(H5B)=FVAR(1)
 Sof(C55A)=Sof(C56A)=Sof(H56A)=Sof(C57A)=Sof(H57A)=Sof(C58A)=Sof(H58A)=
 Sof(C59A)=Sof(H59A)=Sof(C60A)=Sof(H60A)=Sof(C61A)=Sof(H61A)=Sof(H61B)=
 Sof(H61C)=0.5*(1-FVAR(3))
 Sof(C55)=Sof(C56)=Sof(H56)=Sof(C57)=Sof(H57)=Sof(C58)=Sof(H58)=Sof(C59)=
 Sof(H59)=Sof(C60)=Sof(H60)=Sof(C61)=Sof(H61D)=Sof(H61E)=Sof(H61F)=0.5*FVAR(3)
 Sof(C48A)=Sof(C49A)=Sof(H49A)=Sof(C50A)=Sof(H50A)=Sof(C51A)=Sof(H51A)=
 Sof(C52A)=Sof(H52A)=Sof(C53A)=Sof(H53A)=Sof(C54A)=Sof(H54D)=Sof(H54E)=
 Sof(H54F)=1-FVAR(3)
 Sof(C48)=Sof(C49)=Sof(H49)=Sof(C50)=Sof(H50)=Sof(C51)=Sof(H51)=Sof(C52)=
 Sof(H52)=Sof(C53)=Sof(H53)=Sof(C54)=Sof(H54A)=Sof(H54B)=Sof(H54C)=FVAR(3)
 Sof(Bi1A)=Sof(Bi2A)=Sof(Bi3A)=Sof(Bi4A)=Sof(Bi5A)=1-FVAR(4)
 Sof(Bi1)=Sof(Bi2)=Sof(Bi3)=Sof(Bi4)=Sof(Bi5)=FVAR(4)
8.a Riding coordinates:
 N5(H5A,H5B), N5A(H5AA,H5AB)
8.b Secondary CH2 refined with riding coordinates:
 C11(H11A,H11B), C12(H12A,H12B), C13(H13A,H13B), C14(H14A,H14B), C15(H15A,
 H15B), C16(H16A,H16B), C17(H17A,H17B), C18(H18A,H18B), C19(H19A,H19B),
 C20(H20A,H20B), C21(H21A,H21B), C22(H22A,H22B), C23(H23A,H23B), C24(H24A,H24B),
  C25(H25A,H25B), C26(H26A,H26B), C27(H27A,H27B), C28(H28A,H28B), C29(H29A,
 H29B), C30(H30A,H30B), C31(H31A,H31B), C32(H32A,H32B), C33(H33A,H33B),
 C34(H34A,H34B), C35(H35A,H35B), C36(H36A,H36B), C37(H37A,H37B), C38(H38A,H38B),
  C39(H39A,H39B), C40(H40A,H40B), C41(H41A,H41B), C42(H42A,H42B), C43(H43A,
 H43B), C44(H44A,H44B), C45(H45A,H45B), C46(H46A,H46B), C47(H47A,H47B),
 C47A(H47C,H47D)
8.c Aromatic/amide H refined with riding coordinates:
 C1(H1), C2(H2), C3(H3), C4(H4), C5(H5), C6(H6), C7(H7), C8(H8), C9(H9),
 C10(H10), C49(H49), C50(H50), C51(H51), C52(H52), C53(H53), C49A(H49A),
 C50A(H50A), C51A(H51A), C52A(H52A), C53A(H53A), C56A(H56A), C57A(H57A),
 C58A(H58A), C59A(H59A), C60A(H60A), C56(H56), C57(H57), C58(H58), C59(H59),
 C60(H60)
8.d Idealised Me refined as rotating group:
 C54(H54A,H54B,H54C), C54A(H54D,H54E,H54F), C61A(H61A,H61B,H61C), C61(H61D,
 H61E,H61F)
;
_atom_sites_solution_hydrogens     mixed
_atom_sites_solution_primary       dual
_atom_sites_solution_secondary     difmap
loop_
  _atom_site_label
  _atom_site_type_symbol
  _atom_site_fract_x
  _atom_site_fract_y
  _atom_site_fract_z
  _atom_site_U_iso_or_equiv
  _atom_site_adp_type
  _atom_site_occupancy
  _atom_site_site_symmetry_order
  _atom_site_calc_flag
  _atom_site_refinement_flags_posn
  _atom_site_refinement_flags_adp
  _atom_site_refinement_flags_occupancy
  _atom_site_disorder_assembly
  _atom_site_disorder_group
 C1 C 0.6277(3) 0.6139(2) 0.68782(19) 0.0289(7) Uani 1 1 d . . . . .
 H1 H 0.643882 0.640674 0.645575 0.035 Uiso 1 1 calc R U . . .
 C2 C 0.6569(3) 0.6231(2) 0.76183(19) 0.0282(7) Uani 1 1 d . . . . .
 H2 H 0.695670 0.657030 0.776586 0.034 Uiso 1 1 calc R U . . .
 C3 C 0.6168(3) 0.5717(2) 0.8093(2) 0.0294(8) Uani 1 1 d . . . . .
 H3 H 0.624516 0.566052 0.860590 0.035 Uiso 1 1 calc R U . . .
 C4 C 0.5624(3) 0.5303(2) 0.7647(2) 0.0320(8) Uani 1 1 d . . . . .
 H4 H 0.528484 0.492749 0.781630 0.038 Uiso 1 1 calc R U . . .
 C5 C 0.5695(3) 0.5566(2) 0.6899(2) 0.0303(8) Uani 1 1 d . . . . .
 H5 H 0.540719 0.539199 0.649084 0.036 Uiso 1 1 calc R U . . .
 C6 C 0.0718(3) 0.8908(2) 0.8087(2) 0.0275(7) Uani 1 1 d . . . . .
 H6 H 0.040720 0.852456 0.828209 0.033 Uiso 1 1 calc R U . . .
 C7 C 0.0756(3) 0.9137(2) 0.7325(2) 0.0301(8) Uani 1 1 d . . . . .
 H7 H 0.047332 0.893105 0.693316 0.036 Uiso 1 1 calc R U . . .
 C8 C 0.1297(3) 0.9731(2) 0.72677(19) 0.0255(7) Uani 1 1 d . . . . .
 H8 H 0.143681 0.998570 0.683019 0.031 Uiso 1 1 calc R U . . .
 C9 C 0.1591(3) 0.9875(2) 0.79888(19) 0.0226(6) Uani 1 1 d . . . . .
 H9 H 0.195482 1.024225 0.810839 0.027 Uiso 1 1 calc R U . . .
 C10 C 0.1238(3) 0.9366(2) 0.84974(18) 0.0228(6) Uani 1 1 d . . . . .
 H10 H 0.132914 0.933641 0.900975 0.027 Uiso 1 1 calc R U . . .
 Nb1 Nb 0.25834(2) 0.83563(2) 0.77213(2) 0.01525(5) Uani 1 1 d D . . . .
 Nb2 Nb 0.46234(2) 0.68589(2) 0.75498(2) 0.01683(5) Uani 1 1 d D . . . .
 Bi1 Bi 0.40189(12) 0.83370(10) 0.64094(8) 0.0185(3) Uani 0.548(12) 1 d D U P A
 1
 Bi2 Bi 0.28188(11) 0.71015(11) 0.65558(8) 0.0194(2) Uani 0.548(12) 1 d D U P A
 1
 Bi3 Bi 0.26986(17) 0.65898(14) 0.81987(14) 0.0292(4) Uani 0.548(12) 1 d D U P A
 1
 Bi4 Bi 0.3857(2) 0.75429(13) 0.90499(9) 0.0295(4) Uani 0.548(12) 1 d D U P A
 1
 Bi5 Bi 0.46857(15) 0.85738(13) 0.79404(11) 0.0196(3) Uani 0.548(12) 1 d D U P A
 1
 Bi1A Bi 0.3951(2) 0.83127(14) 0.63983(10) 0.0337(4) Uani 0.452(12) 1 d D U P A
 2
 Bi2A Bi 0.2752(2) 0.70581(16) 0.65957(14) 0.0360(4) Uani 0.452(12) 1 d D U P A
 2
 Bi3A Bi 0.27503(17) 0.65632(15) 0.82433(16) 0.0194(3) Uani 0.452(12) 1 d D U P A
 2
 Bi4A Bi 0.3923(2) 0.75233(13) 0.90468(10) 0.0164(4) Uani 0.452(12) 1 d D U P A
 2
 Bi5A Bi 0.46844(19) 0.85774(16) 0.78982(15) 0.0244(4) Uani 0.452(12) 1 d D U P A
 2
 C11 C 0.2078(3) 0.1282(3) 1.0454(2) 0.0329(8) Uani 1 1 d . . . . .
 H11A H 0.185740 0.171992 1.083131 0.039 Uiso 1 1 calc R U . . .
 H11B H 0.254748 0.074058 1.068727 0.039 Uiso 1 1 calc R U . . .
 C12 C 0.1093(3) 0.1151(2) 1.0157(2) 0.0318(8) Uani 1 1 d . . . . .
 H12A H 0.128988 0.075350 0.974799 0.038 Uiso 1 1 calc R U . . .
 H12B H 0.076808 0.090364 1.054284 0.038 Uiso 1 1 calc R U . . .
 C13 C -0.0711(3) 0.1978(3) 0.9799(2) 0.0321(8) Uani 1 1 d . . . . .
 H13A H -0.099767 0.185051 1.026672 0.039 Uiso 1 1 calc R U . . .
 H13B H -0.068755 0.152894 0.945431 0.039 Uiso 1 1 calc R U . . .
 C14 C -0.1418(3) 0.2854(2) 0.94955(19) 0.0287(7) Uani 1 1 d . . . . .
 H14A H -0.216408 0.289349 0.949429 0.034 Uiso 1 1 calc R U . . .
 H14B H -0.136166 0.330827 0.980552 0.034 Uiso 1 1 calc R U . . .
 C15 C -0.1835(3) 0.3745(2) 0.84104(19) 0.0262(7) Uani 1 1 d . . . . .
 H15A H -0.192097 0.424198 0.871476 0.031 Uiso 1 1 calc R U . . .
 H15B H -0.253335 0.368725 0.836428 0.031 Uiso 1 1 calc R U . . .
 C16 C -0.1430(3) 0.3892(2) 0.76480(19) 0.0251(7) Uani 1 1 d . . . . .
 H16A H -0.129215 0.337213 0.736226 0.030 Uiso 1 1 calc R U . . .
 H16B H -0.198882 0.436900 0.739354 0.030 Uiso 1 1 calc R U . . .
 C17 C 0.3371(3) 0.0799(2) 0.9466(2) 0.0300(8) Uani 1 1 d . . . . .
 H17A H 0.296683 0.042150 0.938280 0.036 Uiso 1 1 calc R U . . .
 H17B H 0.399260 0.047287 0.977018 0.036 Uiso 1 1 calc R U . . .
 C18 C 0.3755(3) 0.1029(2) 0.8733(2) 0.0304(8) Uani 1 1 d . . . . .
 H18A H 0.414787 0.141689 0.880496 0.036 Uiso 1 1 calc R U . . .
 H18B H 0.423516 0.050530 0.850383 0.036 Uiso 1 1 calc R U . . .
 C19 C 0.3125(3) 0.1440(2) 0.7502(2) 0.0319(8) Uani 1 1 d . . . . .
 H19A H 0.353744 0.084750 0.736181 0.038 Uiso 1 1 calc R U . . .
 H19B H 0.356813 0.179149 0.741829 0.038 Uiso 1 1 calc R U . . .
 C20 C 0.2124(3) 0.1798(2) 0.70431(19) 0.0300(8) Uani 1 1 d . . . . .
 H20A H 0.230840 0.173727 0.652085 0.036 Uiso 1 1 calc R U . . .
 H20B H 0.165784 0.147190 0.715469 0.036 Uiso 1 1 calc R U . . .
 C21 C 0.0652(3) 0.3068(3) 0.67328(19) 0.0310(8) Uani 1 1 d . . . . .
 H21A H 0.017840 0.273814 0.679363 0.037 Uiso 1 1 calc R U . . .
 H21B H 0.087248 0.304341 0.621726 0.037 Uiso 1 1 calc R U . . .
 C22 C 0.0057(3) 0.4003(2) 0.69334(18) 0.0284(7) Uani 1 1 d . . . . .
 H22A H 0.055602 0.431247 0.691408 0.034 Uiso 1 1 calc R U . . .
 H22B H -0.050287 0.427505 0.656650 0.034 Uiso 1 1 calc R U . . .
 C23 C 0.3360(3) 0.1992(2) 1.0216(2) 0.0308(8) Uani 1 1 d . . . . .
 H23A H 0.390583 0.201300 0.986416 0.037 Uiso 1 1 calc R U . . .
 H23B H 0.372671 0.164417 1.064555 0.037 Uiso 1 1 calc R U . . .
 C24 C 0.2727(3) 0.2901(3) 1.0454(2) 0.0328(8) Uani 1 1 d . . . . .
 H24A H 0.214693 0.289389 1.078156 0.039 Uiso 1 1 calc R U . . .
 H24B H 0.319183 0.312954 1.072281 0.039 Uiso 1 1 calc R U . . .
 C25 C 0.1614(3) 0.4294(2) 1.0028(2) 0.0308(8) Uani 1 1 d . . . . .
 H25A H 0.199999 0.452454 1.036814 0.037 Uiso 1 1 calc R U . . .
 H25B H 0.097977 0.426439 1.027876 0.037 Uiso 1 1 calc R U . . .
 C26 C 0.1284(3) 0.4882(2) 0.9352(2) 0.0297(8) Uani 1 1 d . . . . .
 H26A H 0.092079 0.548035 0.949795 0.036 Uiso 1 1 calc R U . . .
 H26B H 0.191621 0.485195 0.906559 0.036 Uiso 1 1 calc R U . . .
 C27 C 0.0266(3) 0.5143(2) 0.8250(2) 0.0274(7) Uani 1 1 d . . . . .
 H27A H 0.086124 0.498627 0.790249 0.033 Uiso 1 1 calc R U . . .
 H27B H 0.007541 0.575316 0.836434 0.033 Uiso 1 1 calc R U . . .
 C28 C -0.0690(3) 0.5000(2) 0.7910(2) 0.0268(7) Uani 1 1 d . . . . .
 H28A H -0.127049 0.513960 0.826993 0.032 Uiso 1 1 calc R U . . .
 H28B H -0.094273 0.539528 0.748461 0.032 Uiso 1 1 calc R U . . .
 K1 K 0.11073(5) 0.28281(4) 0.87830(4) 0.01892(12) Uani 1 1 d . . . . .
 N1 N -0.0437(2) 0.40962(18) 0.76728(15) 0.0224(6) Uani 1 1 d . . . . .
 N2 N 0.2688(2) 0.15601(19) 0.98737(16) 0.0255(6) Uani 1 1 d . . . . .
 O1 O -0.10885(19) 0.29721(15) 0.87560(13) 0.0248(5) Uani 1 1 d . . . . .
 O2 O 0.0347(2) 0.19863(16) 0.99079(13) 0.0268(5) Uani 1 1 d . . . . .
 O3 O 0.05765(19) 0.46140(15) 0.89133(13) 0.0248(5) Uani 1 1 d . . . . .
 O4 O 0.22901(19) 0.34442(15) 0.98130(12) 0.0239(5) Uani 1 1 d . . . . .
 O5 O 0.15748(19) 0.26921(15) 0.71955(12) 0.0246(5) Uani 1 1 d . . . . .
 O6 O 0.28360(19) 0.14503(15) 0.82639(13) 0.0255(5) Uani 1 1 d . . . . .
 C29 C 0.8499(3) 0.1192(2) 0.7642(2) 0.0295(8) Uani 1 1 d . . . . .
 H29A H 0.910558 0.070173 0.783687 0.035 Uiso 1 1 calc R U . . .
 H29B H 0.838721 0.167833 0.796535 0.035 Uiso 1 1 calc R U . . .
 C30 C 0.8773(3) 0.1438(2) 0.6877(2) 0.0290(7) Uani 1 1 d . . . . .
 H30A H 0.946121 0.151884 0.688838 0.035 Uiso 1 1 calc R U . . .
 H30B H 0.883306 0.097482 0.653904 0.035 Uiso 1 1 calc R U . . .
 C31 C 0.8160(3) 0.2482(2) 0.58939(19) 0.0276(7) Uani 1 1 d . . . . .
 H31A H 0.818085 0.203380 0.554925 0.033 Uiso 1 1 calc R U . . .
 H31B H 0.885595 0.254963 0.588283 0.033 Uiso 1 1 calc R U . . .
 C32 C 0.7296(3) 0.3323(2) 0.56690(18) 0.0260(7) Uani 1 1 d . . . . .
 H32A H 0.723212 0.375834 0.603640 0.031 Uiso 1 1 calc R U . . .
 H32B H 0.747552 0.353403 0.519651 0.031 Uiso 1 1 calc R U . . .
 C33 C 0.5501(3) 0.3925(2) 0.52671(17) 0.0219(6) Uani 1 1 d . . . . .
 H33A H 0.576015 0.406460 0.479326 0.026 Uiso 1 1 calc R U . . .
 H33B H 0.534722 0.442560 0.558027 0.026 Uiso 1 1 calc R U . . .
 C34 C 0.4486(3) 0.3733(2) 0.51516(16) 0.0202(6) Uani 1 1 d . . . . .
 H34A H 0.395666 0.423178 0.489970 0.024 Uiso 1 1 calc R U . . .
 H34B H 0.464941 0.323903 0.482980 0.024 Uiso 1 1 calc R U . . .
 C35 C 0.7786(3) 0.0085(2) 0.7364(2) 0.0345(8) Uani 1 1 d . . . . .
 H35A H 0.817987 -0.034542 0.773877 0.041 Uiso 1 1 calc R U . . .
 H35B H 0.825563 0.002587 0.693846 0.041 Uiso 1 1 calc R U . . .
 C36 C 0.6806(3) -0.0110(2) 0.7132(2) 0.0359(9) Uani 1 1 d . . . . .
 H36A H 0.702786 -0.070883 0.697596 0.043 Uiso 1 1 calc R U . . .
 H36B H 0.632097 -0.004010 0.754962 0.043 Uiso 1 1 calc R U . . .
 C37 C 0.5450(3) 0.0199(2) 0.62363(18) 0.0222(6) Uani 1 1 d . . . . .
 H37A H 0.494890 0.017929 0.662399 0.027 Uiso 1 1 calc R U . . .
 H37B H 0.577752 -0.038164 0.604268 0.027 Uiso 1 1 calc R U . . .
 C38 C 0.4857(3) 0.0827(2) 0.56261(18) 0.0230(6) Uani 1 1 d . . . . .
 H38A H 0.535926 0.084992 0.523981 0.028 Uiso 1 1 calc R U . . .
 H38B H 0.432202 0.062982 0.540929 0.028 Uiso 1 1 calc R U . . .
 C39 C 0.3654(3) 0.2252(2) 0.53735(17) 0.0217(6) Uani 1 1 d . . . . .
 H39A H 0.307145 0.205433 0.524996 0.026 Uiso 1 1 calc R U . . .
 H39B H 0.405850 0.225980 0.492500 0.026 Uiso 1 1 calc R U . . .
 C40 C 0.3196(3) 0.3161(2) 0.56819(18) 0.0218(6) Uani 1 1 d . . . . .
 H40A H 0.268317 0.354244 0.532730 0.026 Uiso 1 1 calc R U . . .
 H40B H 0.280643 0.313848 0.613468 0.026 Uiso 1 1 calc R U . . .
 C41 C 0.7142(3) 0.0967(3) 0.8426(2) 0.0387(9) Uani 1 1 d . . . . .
 H41A H 0.775252 0.066637 0.874829 0.046 Uiso 1 1 calc R U . . .
 H41B H 0.665703 0.064464 0.845384 0.046 Uiso 1 1 calc R U . . .
 C42 C 0.6569(4) 0.1861(3) 0.8706(2) 0.0399(10) Uani 1 1 d . . . . .
 H42A H 0.643522 0.182558 0.923391 0.048 Uiso 1 1 calc R U . . .
 H42B H 0.701630 0.221069 0.863258 0.048 Uiso 1 1 calc R U . . .
 C43 C 0.5002(3) 0.3102(2) 0.86041(18) 0.0321(8) Uani 1 1 d . . . . .
 H43A H 0.543737 0.346377 0.854638 0.038 Uiso 1 1 calc R U . . .
 H43B H 0.486494 0.304738 0.912907 0.038 Uiso 1 1 calc R U . . .
 C44 C 0.3961(3) 0.3521(2) 0.82003(18) 0.0302(8) Uani 1 1 d . . . . .
 H44A H 0.353290 0.315204 0.824402 0.036 Uiso 1 1 calc R U . . .
 H44B H 0.355566 0.407851 0.841392 0.036 Uiso 1 1 calc R U . . .
 C45 C 0.3227(3) 0.4177(2) 0.70490(18) 0.0248(7) Uani 1 1 d . . . . .
 H45A H 0.290405 0.472939 0.729231 0.030 Uiso 1 1 calc R U . . .
 H45B H 0.270744 0.388726 0.704967 0.030 Uiso 1 1 calc R U . . .
 C46 C 0.3520(3) 0.4334(2) 0.62627(18) 0.0225(6) Uani 1 1 d . . . . .
 H46A H 0.287368 0.470802 0.600450 0.027 Uiso 1 1 calc R U . . .
 H46B H 0.401849 0.464393 0.627239 0.027 Uiso 1 1 calc R U . . .
 K2 K 0.57798(5) 0.22540(4) 0.67386(3) 0.01782(12) Uani 1 1 d . . . . .
 N3 N 0.4012(2) 0.35370(16) 0.58425(14) 0.0176(5) Uani 1 1 d . . . . .
 N4 N 0.7531(2) 0.09561(18) 0.76592(17) 0.0264(6) Uani 1 1 d . . . . .
 O7 O 0.63054(18) 0.31859(14) 0.56076(12) 0.0209(4) Uani 1 1 d . . . . .
 O8 O 0.79484(19) 0.22273(15) 0.66264(13) 0.0246(5) Uani 1 1 d . . . . .
 O9 O 0.41793(19) 0.36451(15) 0.74387(12) 0.0225(5) Uani 1 1 d . . . . .
 O10 O 0.5567(2) 0.22637(16) 0.83191(12) 0.0272(5) Uani 1 1 d . . . . .
 O11 O 0.43417(18) 0.16733(14) 0.59164(11) 0.0196(4) Uani 1 1 d . . . . .
 O12 O 0.62629(19) 0.04692(14) 0.65352(13) 0.0233(5) Uani 1 1 d . . . . .
 C47 C 0.4517(3) 0.5158(3) 0.0256(2) 0.0255(9) Uani 0.837(5) 1 d . . P B 1
 H47A H 0.474767 0.493621 0.075559 0.031 Uiso 0.837(5) 1 calc R U P B 1
 H47B H 0.425997 0.578975 0.026409 0.031 Uiso 0.837(5) 1 calc R U P B 1
 N5 N 0.3625(3) 0.4894(3) 0.0049(2) 0.0322(9) Uani 0.837(5) 1 d . . P B 1
 H5A H 0.337365 0.512840 -0.039435 0.039 Uiso 0.837(5) 1 d R U P B 1
 H5B H 0.385765 0.431500 0.003015 0.039 Uiso 0.837(5) 1 d R U P B 1
 C48 C 0.9530(7) 0.6729(7) 0.6286(5) 0.0542(19) Uani 0.585(9) 1 d D U P C 1
 C49 C 0.9923(8) 0.6922(7) 0.6948(6) 0.054(2) Uani 0.585(9) 1 d D U P C 1
 H49 H 1.066409 0.675086 0.701619 0.065 Uiso 0.585(9) 1 calc R U P C 1
 C50 C 0.9204(9) 0.7383(6) 0.7534(6) 0.056(2) Uani 0.585(9) 1 d D U P C 1
 H50 H 0.946880 0.750677 0.797592 0.067 Uiso 0.585(9) 1 calc R U P C 1
 C51 C 0.8150(9) 0.7620(6) 0.7409(5) 0.0512(18) Uani 0.585(9) 1 d D U P C 1
 H51 H 0.767644 0.792000 0.777482 0.061 Uiso 0.585(9) 1 calc R U P C 1
 C52 C 0.7725(7) 0.7445(10) 0.6768(6) 0.0469(18) Uani 0.585(9) 1 d D U P C 1
 H52 H 0.698376 0.759785 0.671363 0.056 Uiso 0.585(9) 1 calc R U P C 1
 C53 C 0.8415(7) 0.7040(9) 0.6209(6) 0.054(2) Uani 0.585(9) 1 d D U P C 1
 H53 H 0.812293 0.696998 0.575909 0.065 Uiso 0.585(9) 1 calc R U P C 1
 C54 C 1.0273(9) 0.6236(9) 0.5679(6) 0.085(3) Uani 0.585(9) 1 d D U P C 1
 H54A H 1.100693 0.614019 0.581068 0.127 Uiso 0.585(9) 1 calc R U P C 1
 H54B H 1.009371 0.657075 0.522142 0.127 Uiso 0.585(9) 1 calc R U P C 1
 H54C H 1.019168 0.568426 0.562061 0.127 Uiso 0.585(9) 1 calc R U P C 1
 C47A C 0.5501(18) 0.5112(14) 0.0132(12) 0.0255(9) Uani 0.163(5) 1 d . . P B
 2
 H47C H 0.541132 0.570253 -0.002875 0.031 Uiso 0.163(5) 1 calc R U P B 2
 H47D H 0.554432 0.507653 0.066958 0.031 Uiso 0.163(5) 1 calc R U P B 2
 N5A N 0.6514(16) 0.4488(14) -0.0185(10) 0.0322(9) Uani 0.163(5) 1 d . . P B 2
 H5AA H 0.663024 0.396008 0.001564 0.039 Uiso 0.163(5) 1 d R U P B 2
 H5AB H 0.706294 0.465328 -0.007576 0.039 Uiso 0.163(5) 1 d R U P B 2
 C48A C 0.9506(9) 0.6431(8) 0.6067(6) 0.055(2) Uani 0.415(9) 1 d D U P C 2
 C49A C 1.0169(9) 0.6592(9) 0.6600(8) 0.058(2) Uani 0.415(9) 1 d D U P C 2
 H49A H 1.091336 0.632578 0.655990 0.070 Uiso 0.415(9) 1 calc R U P C 2
 C50A C 0.9721(12) 0.7165(9) 0.7214(8) 0.055(2) Uani 0.415(9) 1 d D U P C 2
 H50A H 1.016195 0.728044 0.756191 0.066 Uiso 0.415(9) 1 calc R U P C 2
 C51A C 0.8656(12) 0.7515(9) 0.7254(7) 0.056(2) Uani 0.415(9) 1 d D U P C 2
 H51A H 0.835402 0.783988 0.766681 0.067 Uiso 0.415(9) 1 calc R U P C 2
 C52A C 0.7972(9) 0.7427(15) 0.6722(10) 0.054(3) Uani 0.415(9) 1 d D U P C 2
 H52A H 0.723684 0.775237 0.673410 0.065 Uiso 0.415(9) 1 calc R U P C 2
 C53A C 0.8404(8) 0.6843(12) 0.6170(8) 0.049(2) Uani 0.415(9) 1 d D U P C 2
 H53A H 0.793651 0.671767 0.585051 0.059 Uiso 0.415(9) 1 calc R U P C 2
 C54A C 0.9969(14) 0.5849(12) 0.5421(8) 0.086(5) Uani 0.415(9) 1 d D U P C 2
 H54D H 1.038674 0.609693 0.511627 0.129 Uiso 0.415(9) 1 calc R U P C 2
 H54E H 0.939193 0.579737 0.513241 0.129 Uiso 0.415(9) 1 calc R U P C 2
 H54F H 1.042262 0.528099 0.560459 0.129 Uiso 0.415(9) 1 calc R U P C 2
 C55A C -0.0021(9) 0.0255(9) 0.4884(7) 0.065(2) Uani 0.252(5) 1 d D U P D -2
 C56A C 0.0796(11) -0.0365(11) 0.5292(9) 0.072(3) Uani 0.252(5) 1 d D U P D -2
 H56A H 0.065610 -0.082490 0.552660 0.086 Uiso 0.252(5) 1 calc R U P D -2
 C57A C 0.1748(12) -0.0323(11) 0.5356(9) 0.078(3) Uani 0.252(5) 1 d D U P D -2
 H57A H 0.226984 -0.075533 0.563419 0.094 Uiso 0.252(5) 1 calc R U P D -2
 C58A C 0.2009(11) 0.0332(11) 0.5031(9) 0.066(3) Uani 0.252(5) 1 d D U P D -2
 H58A H 0.269682 0.034669 0.509365 0.079 Uiso 0.252(5) 1 calc R U P D -2
 C59A C 0.1269(12) 0.0963(11) 0.4618(9) 0.068(3) Uani 0.252(5) 1 d D U P D -2
 H59A H 0.145795 0.140232 0.438844 0.082 Uiso 0.252(5) 1 calc R U P D -2
 C60A C 0.0269(12) 0.0965(10) 0.4533(8) 0.072(3) Uani 0.252(5) 1 d D U P D -2
 H60A H -0.023818 0.140818 0.425560 0.086 Uiso 0.252(5) 1 calc R U P D -2
 C61A C -0.1167(10) 0.0301(11) 0.4755(9) 0.038(3) Uani 0.252(5) 1 d D U P D -2
 H61A H -0.165037 0.072850 0.506941 0.057 Uiso 0.252(5) 1 calc R U P D -2
 H61B H -0.121372 -0.025947 0.486760 0.057 Uiso 0.252(5) 1 calc R U P D -2
 H61C H -0.136285 0.046169 0.424480 0.057 Uiso 0.252(5) 1 calc R U P D -2
 C55 C -0.0090(10) 0.0688(9) 0.4797(6) 0.070(3) Uani 0.248(5) 1 d D U P D -1
 C56 C 0.0078(12) 0.1442(9) 0.4981(8) 0.073(3) Uani 0.248(5) 1 d D U P D -1
 H56 H -0.051442 0.195836 0.501656 0.088 Uiso 0.248(5) 1 calc R U P D -1
 C57 C 0.1052(12) 0.1451(10) 0.5107(9) 0.068(3) Uani 0.248(5) 1 d D U P D -1
 H57 H 0.112951 0.197171 0.522825 0.082 Uiso 0.248(5) 1 calc R U P D -1
 C58 C 0.1952(11) 0.0707(11) 0.5062(9) 0.069(3) Uani 0.248(5) 1 d D U P D -1
 H58 H 0.263135 0.072350 0.515377 0.082 Uiso 0.248(5) 1 calc R U P D -1
 C59 C 0.1845(11) -0.0054(10) 0.4882(9) 0.065(3) Uani 0.248(5) 1 d D U P D -1
 H59 H 0.245558 -0.055689 0.484695 0.079 Uiso 0.248(5) 1 calc R U P D -1
 C60 C 0.0870(12) -0.0090(9) 0.4754(9) 0.078(3) Uani 0.248(5) 1 d D U P D -1
 H60 H 0.080971 -0.061796 0.463638 0.094 Uiso 0.248(5) 1 calc R U P D -1
 C61 C -0.1158(12) 0.0576(14) 0.4644(11) 0.058(3) Uani 0.248(5) 1 d D U P D -1
 H61D H -0.159390 0.069886 0.508334 0.088 Uiso 0.248(5) 1 calc R U P D -1
 H61E H -0.102296 -0.001327 0.450390 0.088 Uiso 0.248(5) 1 calc R U P D -1
 H61F H -0.153034 0.097130 0.424837 0.088 Uiso 0.248(5) 1 calc R U P D -1

loop_
  _atom_site_aniso_label
  _atom_site_aniso_U_11
  _atom_site_aniso_U_22
  _atom_site_aniso_U_33
  _atom_site_aniso_U_23
  _atom_site_aniso_U_13
  _atom_site_aniso_U_12
 C1 0.0225(17) 0.0314(18) 0.0242(16) -0.0060(14) 0.0023(13) 0.0012(14)
 C2 0.0200(16) 0.0272(17) 0.0291(17) -0.0042(14) -0.0031(13) 0.0017(13)
 C3 0.0297(18) 0.0201(15) 0.0283(17) 0.0020(13) -0.0094(14) 0.0031(14)
 C4 0.034(2) 0.0179(15) 0.038(2) -0.0013(14) -0.0049(16) -0.0015(14)
 C5 0.0292(18) 0.0242(17) 0.0286(17) -0.0105(14) -0.0020(14) 0.0019(14)
 C6 0.0184(16) 0.0226(16) 0.043(2) -0.0080(14) 0.0087(14) -0.0083(13)
 C7 0.0168(16) 0.0319(18) 0.0357(19) -0.0104(15) -0.0048(14) -0.0009(14)
 C8 0.0205(16) 0.0231(16) 0.0251(16) 0.0026(13) -0.0001(13) 0.0013(13)
 C9 0.0198(15) 0.0156(14) 0.0304(17) -0.0021(12) 0.0041(13) -0.0041(12)
 C10 0.0211(16) 0.0208(15) 0.0236(15) -0.0051(12) 0.0062(12) -0.0039(12)
 Nb1 0.01572(12) 0.01564(12) 0.01367(11) -0.00135(9) 0.00159(9) -0.00473(10)
 Nb2 0.01941(13) 0.01490(12) 0.01294(11) -0.00037(9) -0.00048(9) -0.00225(10)
 Bi1 0.0171(4) 0.0245(4) 0.0158(3) 0.0038(2) -0.0004(2) -0.0103(3)
 Bi2 0.0177(4) 0.0279(3) 0.0149(3) -0.00617(19) 0.0002(2) -0.0105(3)
 Bi3 0.0438(8) 0.0269(5) 0.0230(4) 0.0004(3) 0.0029(4) -0.0203(5)
 Bi4 0.0394(8) 0.0344(7) 0.0166(5) 0.0019(4) -0.0004(4) -0.0157(5)
 Bi5 0.0200(6) 0.0202(5) 0.0201(3) 0.0006(3) -0.0060(4) -0.0091(4)
 Bi1A 0.0377(7) 0.0305(6) 0.0187(5) 0.0052(4) 0.0085(4) 0.0041(4)
 Bi2A 0.0438(8) 0.0281(5) 0.0244(5) -0.0095(3) -0.0079(4) 0.0021(5)
 Bi3A 0.0191(5) 0.0183(5) 0.0214(5) 0.0015(3) 0.0003(3) -0.0074(4)
 Bi4A 0.0182(5) 0.0195(6) 0.0095(5) -0.0030(4) -0.0010(3) -0.0043(3)
 Bi5A 0.0230(8) 0.0173(6) 0.0320(7) -0.0005(4) 0.0074(5) -0.0066(5)
 C11 0.033(2) 0.039(2) 0.0256(17) 0.0117(15) -0.0059(15) -0.0117(16)
 C12 0.033(2) 0.0304(18) 0.0323(18) 0.0101(15) -0.0016(15) -0.0130(16)
 C13 0.0310(19) 0.040(2) 0.0316(18) 0.0108(15) -0.0068(15) -0.0217(17)
 C14 0.0246(17) 0.039(2) 0.0264(17) 0.0030(14) 0.0005(13) -0.0167(15)
 C15 0.0176(16) 0.0288(17) 0.0307(17) 0.0036(14) -0.0020(13) -0.0070(13)
 C16 0.0200(16) 0.0291(17) 0.0257(16) 0.0026(13) -0.0052(13) -0.0084(13)
 C17 0.0242(17) 0.0229(16) 0.041(2) 0.0046(14) -0.0047(15) -0.0061(14)
 C18 0.0217(17) 0.0213(16) 0.044(2) -0.0022(15) 0.0048(15) -0.0023(13)
 C19 0.037(2) 0.0210(16) 0.0334(19) -0.0047(14) 0.0177(16) -0.0047(15)
 C20 0.043(2) 0.0245(17) 0.0238(16) -0.0094(13) 0.0124(15) -0.0138(15)
 C21 0.0326(19) 0.045(2) 0.0174(15) -0.0053(14) -0.0005(13) -0.0165(17)
 C22 0.0251(17) 0.0375(19) 0.0199(15) 0.0061(14) -0.0020(13) -0.0087(15)
 C23 0.0286(18) 0.0298(18) 0.0323(18) 0.0053(14) -0.0139(15) -0.0086(15)
 C24 0.038(2) 0.038(2) 0.0226(16) -0.0009(14) -0.0093(15) -0.0138(17)
 C25 0.0298(19) 0.0306(18) 0.0282(17) -0.0139(14) 0.0010(14) -0.0052(15)
 C26 0.0281(18) 0.0213(16) 0.0372(19) -0.0114(14) -0.0016(15) -0.0049(14)
 C27 0.0238(17) 0.0234(16) 0.0331(18) 0.0039(14) -0.0007(14) -0.0065(13)
 C28 0.0203(16) 0.0265(17) 0.0316(17) 0.0033(14) -0.0013(13) -0.0063(13)
 K1 0.0184(3) 0.0203(3) 0.0171(3) -0.0016(2) 0.0004(2) -0.0057(2)
 N1 0.0192(13) 0.0271(14) 0.0198(13) 0.0013(11) -0.0004(10) -0.0069(11)
 N2 0.0227(14) 0.0264(14) 0.0264(14) 0.0038(11) -0.0043(11) -0.0079(12)
 O1 0.0216(12) 0.0282(12) 0.0242(11) 0.0031(9) -0.0008(9) -0.0087(10)
 O2 0.0247(12) 0.0289(12) 0.0295(12) 0.0075(10) -0.0032(10) -0.0134(10)
 O3 0.0229(12) 0.0211(11) 0.0297(12) -0.0020(9) -0.0023(9) -0.0071(9)
 O4 0.0243(12) 0.0254(12) 0.0182(10) -0.0047(9) -0.0021(9) -0.0039(9)
 O5 0.0281(13) 0.0250(12) 0.0211(11) -0.0062(9) 0.0028(9) -0.0098(10)
 O6 0.0236(12) 0.0233(11) 0.0253(12) -0.0016(9) 0.0074(9) -0.0032(9)
 C29 0.0245(17) 0.0239(16) 0.0388(19) 0.0035(14) -0.0117(15) -0.0074(14)
 C30 0.0189(16) 0.0258(17) 0.040(2) 0.0027(15) -0.0042(14) -0.0056(13)
 C31 0.0227(17) 0.0391(19) 0.0238(16) -0.0022(14) 0.0022(13) -0.0147(15)
 C32 0.0311(18) 0.0329(18) 0.0209(15) 0.0022(13) -0.0019(13) -0.0203(15)
 C33 0.0303(17) 0.0176(14) 0.0167(14) 0.0027(11) 0.0023(12) -0.0076(13)
 C34 0.0270(16) 0.0183(14) 0.0143(13) 0.0017(11) -0.0014(12) -0.0071(12)
 C35 0.0278(19) 0.0200(16) 0.053(2) 0.0029(16) -0.0097(17) -0.0054(14)
 C36 0.033(2) 0.0215(17) 0.053(2) 0.0107(16) -0.0135(18) -0.0112(15)
 C37 0.0231(16) 0.0168(14) 0.0273(16) -0.0051(12) 0.0025(13) -0.0078(12)
 C38 0.0289(17) 0.0192(15) 0.0216(15) -0.0082(12) 0.0029(13) -0.0088(13)
 C39 0.0267(17) 0.0219(15) 0.0172(14) -0.0011(12) -0.0030(12) -0.0094(13)
 C40 0.0202(15) 0.0225(15) 0.0208(15) -0.0002(12) -0.0026(12) -0.0054(12)
 C41 0.040(2) 0.040(2) 0.0308(19) 0.0176(16) -0.0104(17) -0.0089(18)
 C42 0.045(2) 0.053(2) 0.0176(16) 0.0034(16) -0.0080(15) -0.012(2)
 C43 0.053(2) 0.0317(18) 0.0133(14) -0.0031(13) 0.0022(14) -0.0173(17)
 C44 0.042(2) 0.0298(18) 0.0169(15) -0.0053(13) 0.0119(14) -0.0102(16)
 C45 0.0245(17) 0.0222(15) 0.0242(16) -0.0065(13) 0.0069(13) -0.0040(13)
 C46 0.0237(16) 0.0166(14) 0.0231(15) -0.0008(12) 0.0006(12) -0.0023(12)
 K2 0.0205(3) 0.0160(3) 0.0165(3) 0.0009(2) -0.0005(2) -0.0062(2)
 N3 0.0216(13) 0.0144(11) 0.0151(11) -0.0012(9) 0.0011(10) -0.0045(10)
 N4 0.0265(15) 0.0210(13) 0.0311(15) 0.0043(11) -0.0051(12) -0.0080(12)
 O7 0.0233(11) 0.0206(11) 0.0204(10) 0.0039(8) -0.0017(9) -0.0103(9)
 O8 0.0220(12) 0.0252(12) 0.0242(11) 0.0028(9) -0.0034(9) -0.0056(9)
 O9 0.0260(12) 0.0232(11) 0.0155(10) -0.0030(8) 0.0061(9) -0.0054(9)
 O10 0.0362(14) 0.0273(12) 0.0182(11) 0.0007(9) -0.0030(10) -0.0117(11)
 O11 0.0239(11) 0.0178(10) 0.0158(10) -0.0043(8) -0.0010(8) -0.0057(9)
 O12 0.0235(12) 0.0153(10) 0.0322(12) 0.0009(9) -0.0021(10) -0.0081(9)
 C47 0.032(2) 0.026(2) 0.0207(19) 0.0010(15) -0.0017(17) -0.0121(17)
 N5 0.035(2) 0.038(2) 0.0279(18) -0.0006(16) -0.0015(15) -0.0189(18)
 C48 0.047(3) 0.069(4) 0.052(4) 0.018(3) -0.011(3) -0.028(3)
 C49 0.049(4) 0.067(4) 0.056(4) 0.016(3) -0.016(3) -0.034(3)
 C50 0.060(5) 0.060(4) 0.061(4) 0.020(3) -0.021(4) -0.037(4)
 C51 0.056(4) 0.048(3) 0.056(4) 0.011(3) -0.015(3) -0.027(3)
 C52 0.051(4) 0.048(3) 0.050(3) 0.013(3) -0.008(3) -0.030(3)
 C53 0.055(4) 0.063(5) 0.045(3) 0.015(3) -0.012(3) -0.021(3)
 C54 0.062(6) 0.107(8) 0.076(7) 0.000(6) 0.010(5) -0.021(5)
 C47A 0.032(2) 0.026(2) 0.0207(19) 0.0010(15) -0.0017(17) -0.0121(17)
 N5A 0.035(2) 0.038(2) 0.0279(18) -0.0006(16) -0.0015(15) -0.0189(18)
 C48A 0.052(4) 0.066(5) 0.053(4) 0.016(4) -0.009(4) -0.031(4)
 C49A 0.052(4) 0.070(5) 0.060(5) 0.013(4) -0.014(4) -0.032(4)
 C50A 0.054(4) 0.059(4) 0.062(5) 0.013(4) -0.020(4) -0.032(4)
 C51A 0.057(5) 0.057(4) 0.062(4) 0.019(4) -0.020(4) -0.031(4)
 C52A 0.058(5) 0.053(4) 0.055(4) 0.005(4) -0.015(4) -0.025(4)
 C53A 0.050(4) 0.059(5) 0.044(4) 0.013(4) -0.017(4) -0.027(4)
 C54A 0.086(10) 0.098(10) 0.067(9) -0.005(8) -0.008(8) -0.025(8)
 C55A 0.047(4) 0.073(5) 0.067(4) 0.003(4) 0.005(4) -0.012(4)
 C56A 0.060(4) 0.074(5) 0.061(4) 0.004(4) 0.005(4) -0.001(4)
 C57A 0.066(4) 0.079(5) 0.070(5) 0.002(4) 0.010(4) -0.002(4)
 C58A 0.054(4) 0.070(5) 0.058(4) 0.005(4) 0.010(4) -0.004(4)
 C59A 0.057(4) 0.070(5) 0.063(4) 0.004(4) 0.008(4) -0.006(4)
 C60A 0.060(4) 0.075(5) 0.064(4) 0.003(4) 0.009(4) -0.004(4)
 C61A 0.048(4) 0.033(5) 0.022(4) 0.003(4) -0.014(4) 0.000(4)
 C55 0.058(4) 0.072(5) 0.070(4) 0.003(4) 0.009(4) -0.010(4)
 C56 0.063(4) 0.072(5) 0.066(4) 0.002(4) 0.006(4) 0.000(4)
 C57 0.058(4) 0.070(5) 0.063(4) 0.003(4) 0.012(4) -0.007(4)
 C58 0.055(4) 0.073(5) 0.063(4) 0.002(4) 0.010(4) -0.006(4)
 C59 0.053(4) 0.071(5) 0.059(4) 0.014(4) 0.014(4) -0.007(4)
 C60 0.065(4) 0.078(5) 0.070(4) 0.006(4) 0.009(4) -0.002(4)
 C61 0.053(4) 0.059(6) 0.043(5) -0.001(5) -0.008(4) 0.005(4)

_geom_special_details
;
 All esds (except the esd in the dihedral angle between two l.s. planes)
 are estimated using the full covariance matrix.  The cell esds are taken
 into account individually in the estimation of esds in distances, angles
 and torsion angles; correlations between esds in cell parameters are only
 used when they are defined by crystal symmetry.  An approximate (isotropic)
 treatment of cell esds is used for estimating esds involving l.s. planes.
;
loop_
  _geom_bond_atom_site_label_1
  _geom_bond_atom_site_label_2
  _geom_bond_distance
  _geom_bond_site_symmetry_2
  _geom_bond_publ_flag
 C1 H1 0.9300 . ?
 C1 C2 1.420(5) . ?
 C1 C5 1.418(6) . ?
 C1 Nb2 2.422(3) . ?
 C2 H2 0.9300 . ?
 C2 C3 1.414(5) . ?
 C2 Nb2 2.416(3) . ?
 C3 H3 0.9300 . ?
 C3 C4 1.423(5) . ?
 C3 Nb2 2.415(3) . ?
 C4 H4 0.9300 . ?
 C4 C5 1.416(5) . ?
 C4 Nb2 2.421(3) . ?
 C5 H5 0.9300 . ?
 C5 Nb2 2.421(3) . ?
 C6 H6 0.9300 . ?
 C6 C7 1.418(5) . ?
 C6 C10 1.416(5) . ?
 C6 Nb1 2.406(3) . ?
 C7 H7 0.9300 . ?
 C7 C8 1.407(5) . ?
 C7 Nb1 2.404(3) . ?
 C8 H8 0.9300 . ?
 C8 C9 1.411(5) . ?
 C8 Nb1 2.413(3) . ?
 C9 H9 0.9300 . ?
 C9 C10 1.410(5) . ?
 C9 Nb1 2.427(3) . ?
 C10 H10 0.9300 . ?
 C10 Nb1 2.423(3) . ?
 Nb1 Nb2 2.9540(4) . ?
 Nb1 Bi2 2.9237(15) . ?
 Nb1 Bi3 2.953(2) . ?
 Nb1 Bi4 2.9369(19) . ?
 Nb1 Bi5 2.9720(16) . ?
 Nb1 Bi2A 2.9368(19) . ?
 Nb1 Bi5A 2.963(2) . ?
 Nb2 Bi2 2.9077(14) . ?
 Nb2 Bi5 2.9545(18) . ?
 Nb2 Bi2A 2.949(2) . ?
 Nb2 Bi3A 2.9632(19) . ?
 Nb2 Bi4A 2.9577(18) . ?
 Nb2 Bi5A 2.940(2) . ?
 Bi1 Bi2 3.0043(15) . ?
 Bi1 Bi5 2.9840(19) . ?
 Bi2 Bi3 3.073(2) . ?
 Bi3 Bi4 3.015(3) . ?
 Bi4 Bi5 3.031(3) . ?
 Bi1A Bi2A 3.037(2) . ?
 Bi1A Bi5A 2.978(3) . ?
 Bi2A Bi3A 3.056(3) . ?
 Bi3A Bi4A 2.992(3) . ?
 Bi4A Bi5A 3.054(3) . ?
 C11 H11A 0.9700 . ?
 C11 H11B 0.9700 . ?
 C11 C12 1.505(5) . ?
 C11 N2 1.478(5) . ?
 C12 H12A 0.9700 . ?
 C12 H12B 0.9700 . ?
 C12 O2 1.435(4) . ?
 C13 H13A 0.9700 . ?
 C13 H13B 0.9700 . ?
 C13 C14 1.497(5) . ?
 C13 O2 1.427(4) . ?
 C14 H14A 0.9700 . ?
 C14 H14B 0.9700 . ?
 C14 O1 1.429(4) . ?
 C15 H15A 0.9700 . ?
 C15 H15B 0.9700 . ?
 C15 C16 1.517(5) . ?
 C15 O1 1.428(4) . ?
 C16 H16A 0.9700 . ?
 C16 H16B 0.9700 . ?
 C16 N1 1.474(4) . ?
 C17 H17A 0.9700 . ?
 C17 H17B 0.9700 . ?
 C17 C18 1.499(5) . ?
 C17 N2 1.468(5) . ?
 C18 H18A 0.9700 . ?
 C18 H18B 0.9700 . ?
 C18 O6 1.434(4) . ?
 C19 H19A 0.9700 . ?
 C19 H19B 0.9700 . ?
 C19 C20 1.491(6) . ?
 C19 O6 1.423(4) . ?
 C20 H20A 0.9700 . ?
 C20 H20B 0.9700 . ?
 C20 O5 1.420(4) . ?
 C21 H21A 0.9700 . ?
 C21 H21B 0.9700 . ?
 C21 C22 1.507(5) . ?
 C21 O5 1.421(4) . ?
 C22 H22A 0.9700 . ?
 C22 H22B 0.9700 . ?
 C22 N1 1.469(4) . ?
 C23 H23A 0.9700 . ?
 C23 H23B 0.9700 . ?
 C23 C24 1.500(5) . ?
 C23 N2 1.473(4) . ?
 C24 H24A 0.9700 . ?
 C24 H24B 0.9700 . ?
 C24 O4 1.430(4) . ?
 C25 H25A 0.9700 . ?
 C25 H25B 0.9700 . ?
 C25 C26 1.496(5) . ?
 C25 O4 1.425(4) . ?
 C26 H26A 0.9700 . ?
 C26 H26B 0.9700 . ?
 C26 O3 1.426(4) . ?
 C27 H27A 0.9700 . ?
 C27 H27B 0.9700 . ?
 C27 C28 1.510(5) . ?
 C27 O3 1.429(4) . ?
 C28 H28A 0.9700 . ?
 C28 H28B 0.9700 . ?
 C28 N1 1.475(4) . ?
 K1 N1 3.048(3) . ?
 K1 N2 3.047(3) . ?
 K1 O1 2.842(2) . ?
 K1 O2 2.802(2) . ?
 K1 O3 2.777(2) . ?
 K1 O4 2.872(2) . ?
 K1 O5 2.922(2) . ?
 K1 O6 2.761(2) . ?
 C29 H29A 0.9700 . ?
 C29 H29B 0.9700 . ?
 C29 C30 1.505(5) . ?
 C29 N4 1.471(5) . ?
 C30 H30A 0.9700 . ?
 C30 H30B 0.9700 . ?
 C30 O8 1.427(4) . ?
 C31 H31A 0.9700 . ?
 C31 H31B 0.9700 . ?
 C31 C32 1.492(5) . ?
 C31 O8 1.430(4) . ?
 C32 H32A 0.9700 . ?
 C32 H32B 0.9700 . ?
 C32 O7 1.419(4) . ?
 C33 H33A 0.9700 . ?
 C33 H33B 0.9700 . ?
 C33 C34 1.509(5) . ?
 C33 O7 1.423(4) . ?
 C34 H34A 0.9700 . ?
 C34 H34B 0.9700 . ?
 C34 N3 1.471(4) . ?
 C35 H35A 0.9700 . ?
 C35 H35B 0.9700 . ?
 C35 C36 1.513(5) . ?
 C35 N4 1.462(5) . ?
 C36 H36A 0.9700 . ?
 C36 H36B 0.9700 . ?
 C36 O12 1.428(4) . ?
 C37 H37A 0.9700 . ?
 C37 H37B 0.9700 . ?
 C37 C38 1.501(5) . ?
 C37 O12 1.421(4) . ?
 C38 H38A 0.9700 . ?
 C38 H38B 0.9700 . ?
 C38 O11 1.424(4) . ?
 C39 H39A 0.9700 . ?
 C39 H39B 0.9700 . ?
 C39 C40 1.517(4) . ?
 C39 O11 1.424(4) . ?
 C40 H40A 0.9700 . ?
 C40 H40B 0.9700 . ?
 C40 N3 1.462(4) . ?
 C41 H41A 0.9700 . ?
 C41 H41B 0.9700 . ?
 C41 C42 1.492(6) . ?
 C41 N4 1.470(5) . ?
 C42 H42A 0.9700 . ?
 C42 H42B 0.9700 . ?
 C42 O10 1.432(5) . ?
 C43 H43A 0.9700 . ?
 C43 H43B 0.9700 . ?
 C43 C44 1.489(5) . ?
 C43 O10 1.421(4) . ?
 C44 H44A 0.9700 . ?
 C44 H44B 0.9700 . ?
 C44 O9 1.425(4) . ?
 C45 H45A 0.9700 . ?
 C45 H45B 0.9700 . ?
 C45 C46 1.506(5) . ?
 C45 O9 1.427(4) . ?
 C46 H46A 0.9700 . ?
 C46 H46B 0.9700 . ?
 C46 N3 1.467(4) . ?
 K2 N3 2.976(3) . ?
 K2 N4 2.998(3) . ?
 K2 O7 2.748(2) . ?
 K2 O8 2.872(2) . ?
 K2 O9 2.823(2) . ?
 K2 O10 2.861(2) . ?
 K2 O11 2.864(2) . ?
 K2 O12 2.802(2) . ?
 C47 C47 1.518(8) 2_665 ?
 C47 H47A 0.9700 . ?
 C47 H47B 0.9700 . ?
 C47 N5 1.455(6) . ?
 N5 H5A 0.8900 . ?
 N5 H5B 0.8900 . ?
 C48 C49 1.396(12) . ?
 C48 C53 1.388(9) . ?
 C48 C54 1.513(7) . ?
 C49 H49 0.9300 . ?
 C49 C50 1.453(14) . ?
 C50 H50 0.9300 . ?
 C50 C51 1.331(13) . ?
 C51 H51 0.9300 . ?
 C51 C52 1.371(9) . ?
 C52 H52 0.9300 . ?
 C52 C53 1.374(10) . ?
 C53 H53 0.9300 . ?
 C54 H54A 0.9600 . ?
 C54 H54B 0.9600 . ?
 C54 H54C 0.9600 . ?
 C47A C47A 1.58(4) 2_665 ?
 C47A H47C 0.9700 . ?
 C47A H47D 0.9700 . ?
 C47A N5A 1.49(3) . ?
 N5A H5AA 0.8900 . ?
 N5A H5AB 0.8902 . ?
 C48A C49A 1.401(13) . ?
 C48A C53A 1.388(10) . ?
 C48A C54A 1.511(7) . ?
 C49A H49A 0.9300 . ?
 C49A C50A 1.454(15) . ?
 C50A H50A 0.9300 . ?
 C50A C51A 1.324(14) . ?
 C51A H51A 0.9300 . ?
 C51A C52A 1.373(10) . ?
 C52A H52A 0.9300 . ?
 C52A C53A 1.376(11) . ?
 C53A H53A 0.9300 . ?
 C54A H54D 0.9600 . ?
 C54A H54E 0.9600 . ?
 C54A H54F 0.9600 . ?
 C55A C56A 1.388(11) . ?
 C55A C60A 1.478(11) . ?
 C55A C61A 1.518(7) . ?
 C56A H56A 0.9300 . ?
 C56A C57A 1.299(12) . ?
 C57A H57A 0.9300 . ?
 C57A C58A 1.360(12) . ?
 C58A H58A 0.9300 . ?
 C58A C59A 1.352(12) . ?
 C59A H59A 0.9300 . ?
 C59A C60A 1.337(12) . ?
 C60A H60A 0.9300 . ?
 C61A H61A 0.9600 . ?
 C61A H61B 0.9600 . ?
 C61A H61C 0.9600 . ?
 C55 C56 1.385(9) . ?
 C55 C60 1.448(9) . ?
 C55 C61 1.524(7) . ?
 C56 H56 0.9300 . ?
 C56 C57 1.322(9) . ?
 C57 H57 0.9300 . ?
 C57 C58 1.372(9) . ?
 C58 H58 0.9300 . ?
 C58 C59 1.357(9) . ?
 C59 H59 0.9300 . ?
 C59 C60 1.339(9) . ?
 C60 H60 0.9300 . ?
 C61 H61D 0.9600 . ?
 C61 H61E 0.9600 . ?
 C61 H61F 0.9600 . ?

loop_
  _geom_angle_atom_site_label_1
  _geom_angle_atom_site_label_2
  _geom_angle_atom_site_label_3
  _geom_angle
  _geom_angle_site_symmetry_1
  _geom_angle_site_symmetry_3
  _geom_angle_publ_flag
 C2 C1 H1 126.2 . . ?
 C2 C1 Nb2 72.72(19) . . ?
 C5 C1 H1 126.2 . . ?
 C5 C1 C2 107.7(3) . . ?
 C5 C1 Nb2 72.9(2) . . ?
 Nb2 C1 H1 120.0 . . ?
 C1 C2 H2 125.9 . . ?
 C1 C2 Nb2 73.2(2) . . ?
 C3 C2 C1 108.2(3) . . ?
 C3 C2 H2 125.9 . . ?
 C3 C2 Nb2 72.9(2) . . ?
 Nb2 C2 H2 119.8 . . ?
 C2 C3 H3 126.0 . . ?
 C2 C3 C4 108.1(3) . . ?
 C2 C3 Nb2 73.02(19) . . ?
 C4 C3 H3 126.0 . . ?
 C4 C3 Nb2 73.10(19) . . ?
 Nb2 C3 H3 119.7 . . ?
 C3 C4 H4 126.2 . . ?
 C3 C4 Nb2 72.67(19) . . ?
 C5 C4 C3 107.6(4) . . ?
 C5 C4 H4 126.2 . . ?
 C5 C4 Nb2 73.00(19) . . ?
 Nb2 C4 H4 120.0 . . ?
 C1 C5 H5 125.8 . . ?
 C1 C5 Nb2 73.02(19) . . ?
 C4 C5 C1 108.4(3) . . ?
 C4 C5 H5 125.8 . . ?
 C4 C5 Nb2 73.01(19) . . ?
 Nb2 C5 H5 120.0 . . ?
 C7 C6 H6 126.0 . . ?
 C7 C6 Nb1 72.79(19) . . ?
 C10 C6 H6 126.0 . . ?
 C10 C6 C7 108.1(3) . . ?
 C10 C6 Nb1 73.62(19) . . ?
 Nb1 C6 H6 119.5 . . ?
 C6 C7 H7 126.1 . . ?
 C6 C7 Nb1 72.94(19) . . ?
 C8 C7 C6 107.8(3) . . ?
 C8 C7 H7 126.1 . . ?
 C8 C7 Nb1 73.37(19) . . ?
 Nb1 C7 H7 119.5 . . ?
 C7 C8 H8 125.9 . . ?
 C7 C8 C9 108.2(3) . . ?
 C7 C8 Nb1 72.67(19) . . ?
 C9 C8 H8 125.9 . . ?
 C9 C8 Nb1 73.59(18) . . ?
 Nb1 C8 H8 119.7 . . ?
 C8 C9 H9 125.8 . . ?
 C8 C9 Nb1 72.53(18) . . ?
 C10 C9 C8 108.3(3) . . ?
 C10 C9 H9 125.8 . . ?
 C10 C9 Nb1 72.95(18) . . ?
 Nb1 C9 H9 120.5 . . ?
 C6 C10 H10 126.2 . . ?
 C6 C10 Nb1 72.29(18) . . ?
 C9 C10 C6 107.6(3) . . ?
 C9 C10 H10 126.2 . . ?
 C9 C10 Nb1 73.23(18) . . ?
 Nb1 C10 H10 120.1 . . ?
 C6 Nb1 C8 56.54(12) . . ?
 C6 Nb1 C9 56.31(11) . . ?
 C6 Nb1 C10 34.09(11) . . ?
 C6 Nb1 Nb2 149.27(8) . . ?
 C6 Nb1 Bi2 107.74(9) . . ?
 C6 Nb1 Bi3 88.83(9) . . ?
 C6 Nb1 Bi4 107.13(10) . . ?
 C6 Nb1 Bi5 143.13(9) . . ?
 C6 Nb1 Bi2A 105.66(10) . . ?
 C6 Nb1 Bi5A 144.00(10) . . ?
 C7 Nb1 C6 34.28(13) . . ?
 C7 Nb1 C8 33.96(13) . . ?
 C7 Nb1 C9 56.36(12) . . ?
 C7 Nb1 C10 56.72(12) . . ?
 C7 Nb1 Nb2 148.92(9) . . ?
 C7 Nb1 Bi2 89.64(9) . . ?
 C7 Nb1 Bi3 106.55(11) . . ?
 C7 Nb1 Bi4 141.37(10) . . ?
 C7 Nb1 Bi5 142.18(10) . . ?
 C7 Nb1 Bi2A 88.85(9) . . ?
 C7 Nb1 Bi5A 141.64(11) . . ?
 C8 Nb1 C9 33.89(11) . . ?
 C8 Nb1 C10 56.45(11) . . ?
 C8 Nb1 Nb2 150.31(8) . . ?
 C8 Nb1 Bi2 106.62(9) . . ?
 C8 Nb1 Bi3 140.44(10) . . ?
 C8 Nb1 Bi4 141.11(9) . . ?
 C8 Nb1 Bi5 108.22(10) . . ?
 C8 Nb1 Bi2A 107.30(9) . . ?
 C8 Nb1 Bi5A 107.70(10) . . ?
 C9 Nb1 Nb2 151.57(8) . . ?
 C9 Nb1 Bi2 140.49(9) . . ?
 C9 Nb1 Bi3 140.10(9) . . ?
 C9 Nb1 Bi4 107.25(9) . . ?
 C9 Nb1 Bi5 91.76(9) . . ?
 C9 Nb1 Bi2A 141.04(9) . . ?
 C9 Nb1 Bi5A 92.00(9) . . ?
 C10 Nb1 C9 33.81(11) . . ?
 C10 Nb1 Nb2 150.72(8) . . ?
 C10 Nb1 Bi2 141.75(9) . . ?
 C10 Nb1 Bi3 106.34(9) . . ?
 C10 Nb1 Bi4 89.77(9) . . ?
 C10 Nb1 Bi5 109.06(9) . . ?
 C10 Nb1 Bi2A 139.74(10) . . ?
 C10 Nb1 Bi5A 109.98(10) . . ?
 Nb2 Nb1 Bi5 59.81(4) . . ?
 Nb2 Nb1 Bi5A 59.59(5) . . ?
 Bi2 Nb1 Nb2 59.30(3) . . ?
 Bi2 Nb1 Bi3 63.06(5) . . ?
 Bi2 Nb1 Bi4 112.17(5) . . ?
 Bi2 Nb1 Bi5 108.92(5) . . ?
 Bi3 Nb1 Nb2 60.46(4) . . ?
 Bi3 Nb1 Bi5 111.22(6) . . ?
 Bi4 Nb1 Nb2 60.96(4) . . ?
 Bi4 Nb1 Bi3 61.58(6) . . ?
 Bi4 Nb1 Bi5 61.72(5) . . ?
 Bi2A Nb1 Nb2 60.07(4) . . ?
 Bi2A Nb1 Bi5A 110.15(7) . . ?
 C1 Nb2 Nb1 150.21(9) . . ?
 C1 Nb2 Bi2 108.15(9) . . ?
 C1 Nb2 Bi5 105.60(10) . . ?
 C1 Nb2 Bi2A 109.71(10) . . ?
 C1 Nb2 Bi3A 142.78(11) . . ?
 C1 Nb2 Bi4A 139.23(10) . . ?
 C1 Nb2 Bi5A 104.95(11) . . ?
 C2 Nb2 C1 34.13(11) . . ?
 C2 Nb2 C4 56.68(13) . . ?
 C2 Nb2 C5 56.53(13) . . ?
 C2 Nb2 Nb1 150.41(9) . . ?
 C2 Nb2 Bi2 142.19(9) . . ?
 C2 Nb2 Bi5 90.08(10) . . ?
 C2 Nb2 Bi2A 143.57(10) . . ?
 C2 Nb2 Bi3A 138.04(10) . . ?
 C2 Nb2 Bi4A 105.13(9) . . ?
 C2 Nb2 Bi5A 90.19(10) . . ?
 C3 Nb2 C1 56.66(13) . . ?
 C3 Nb2 C2 34.04(13) . . ?
 C3 Nb2 C4 34.23(12) . . ?
 C3 Nb2 C5 56.57(12) . . ?
 C3 Nb2 Nb1 150.10(9) . . ?
 C3 Nb2 Bi2 140.78(9) . . ?
 C3 Nb2 Bi5 109.17(10) . . ?
 C3 Nb2 Bi2A 139.52(10) . . ?
 C3 Nb2 Bi3A 104.03(11) . . ?
 C3 Nb2 Bi4A 89.73(10) . . ?
 C3 Nb2 Bi5A 109.96(10) . . ?
 C4 Nb2 C1 56.67(14) . . ?
 C4 Nb2 Nb1 149.75(10) . . ?
 C4 Nb2 Bi2 106.55(10) . . ?
 C4 Nb2 Bi5 143.19(10) . . ?
 C4 Nb2 Bi2A 105.33(10) . . ?
 C4 Nb2 Bi3A 89.06(11) . . ?
 C4 Nb2 Bi4A 109.18(10) . . ?
 C4 Nb2 Bi5A 143.85(10) . . ?
 C5 Nb2 C1 34.04(13) . . ?
 C5 Nb2 C4 34.00(13) . . ?
 C5 Nb2 Nb1 149.97(9) . . ?
 C5 Nb2 Bi2 90.14(9) . . ?
 C5 Nb2 Bi5 139.64(11) . . ?
 C5 Nb2 Bi2A 90.37(10) . . ?
 C5 Nb2 Bi3A 109.12(11) . . ?
 C5 Nb2 Bi4A 142.90(10) . . ?
 C5 Nb2 Bi5A 138.95(11) . . ?
 Nb1 Nb2 Bi5 60.40(4) . . ?
 Nb1 Nb2 Bi3A 60.84(4) . . ?
 Nb1 Nb2 Bi4A 60.48(4) . . ?
 Bi2 Nb2 Nb1 59.83(3) . . ?
 Bi2 Nb2 Bi5 109.84(5) . . ?
 Bi2A Nb2 Nb1 59.67(4) . . ?
 Bi2A Nb2 Bi3A 62.25(7) . . ?
 Bi2A Nb2 Bi4A 110.99(6) . . ?
 Bi4A Nb2 Bi3A 60.71(6) . . ?
 Bi5A Nb2 Nb1 60.36(5) . . ?
 Bi5A Nb2 Bi2A 110.45(6) . . ?
 Bi5A Nb2 Bi3A 111.88(7) . . ?
 Bi5A Nb2 Bi4A 62.36(6) . . ?
 Nb2 Bi1 Nb1 58.61(3) . . ?
 Bi2 Bi1 Nb1 58.06(4) . . ?
 Bi2 Bi1 Nb2 57.77(4) . . ?
 Bi5 Bi1 Nb1 59.33(5) . . ?
 Bi5 Bi1 Nb2 59.01(5) . . ?
 Bi5 Bi1 Bi2 106.48(6) . . ?
 Nb1 Bi2 Bi1 61.25(4) . . ?
 Nb1 Bi2 Bi3 58.93(5) . . ?
 Nb2 Bi2 Nb1 60.87(3) . . ?
 Nb2 Bi2 Bi1 61.29(4) . . ?
 Nb2 Bi2 Bi3 59.56(5) . . ?
 Bi1 Bi2 Bi3 109.74(6) . . ?
 Nb1 Bi3 Nb2 59.80(4) . . ?
 Nb1 Bi3 Bi2 58.01(5) . . ?
 Nb1 Bi3 Bi4 58.95(5) . . ?
 Nb2 Bi3 Bi2 57.46(4) . . ?
 Nb2 Bi3 Bi4 59.86(5) . . ?
 Bi4 Bi3 Bi2 106.04(7) . . ?
 Nb1 Bi4 Nb2 59.80(3) . . ?
 Nb1 Bi4 Bi3 59.46(5) . . ?
 Nb1 Bi4 Bi5 59.71(5) . . ?
 Nb2 Bi4 Bi3 59.39(5) . . ?
 Nb2 Bi4 Bi5 58.79(5) . . ?
 Bi3 Bi4 Bi5 107.92(7) . . ?
 Nb1 Bi5 Bi1 60.95(4) . . ?
 Nb1 Bi5 Bi4 58.57(5) . . ?
 Nb2 Bi5 Nb1 59.79(3) . . ?
 Nb2 Bi5 Bi1 61.01(4) . . ?
 Nb2 Bi5 Bi4 59.88(5) . . ?
 Bi1 Bi5 Bi4 109.79(6) . . ?
 Nb1 Bi1A Nb2 59.26(4) . . ?
 Nb1 Bi1A Bi2A 58.48(5) . . ?
 Nb1 Bi1A Bi5A 59.71(6) . . ?
 Nb2 Bi1A Bi2A 58.46(5) . . ?
 Bi5A Bi1A Nb2 58.92(6) . . ?
 Bi5A Bi1A Bi2A 107.06(8) . . ?
 Nb1 Bi2A Nb2 60.25(4) . . ?
 Nb1 Bi2A Bi1A 59.68(6) . . ?
 Nb1 Bi2A Bi3A 59.96(6) . . ?
 Nb2 Bi2A Bi1A 60.15(5) . . ?
 Nb2 Bi2A Bi3A 59.11(5) . . ?
 Bi1A Bi2A Bi3A 108.70(8) . . ?
 Nb1 Bi3A Bi2A 58.05(6) . . ?
 Nb2 Bi3A Nb1 59.43(4) . . ?
 Nb2 Bi3A Bi2A 58.64(6) . . ?
 Nb2 Bi3A Bi4A 59.55(6) . . ?
 Bi4A Bi3A Nb1 59.62(6) . . ?
 Bi4A Bi3A Bi2A 107.17(8) . . ?
 Nb1 Bi4A Bi3A 60.26(6) . . ?
 Nb1 Bi4A Bi5A 58.84(6) . . ?
 Nb2 Bi4A Nb1 59.70(3) . . ?
 Nb2 Bi4A Bi3A 59.73(5) . . ?
 Nb2 Bi4A Bi5A 58.54(6) . . ?
 Bi3A Bi4A Bi5A 107.97(8) . . ?
 Nb1 Bi5A Bi1A 60.08(5) . . ?
 Nb1 Bi5A Bi4A 59.29(6) . . ?
 Nb2 Bi5A Nb1 60.05(4) . . ?
 Nb2 Bi5A Bi1A 60.93(5) . . ?
 Nb2 Bi5A Bi4A 59.10(5) . . ?
 Bi1A Bi5A Bi4A 109.08(8) . . ?
 H11A C11 H11B 107.8 . . ?
 C12 C11 H11A 109.0 . . ?
 C12 C11 H11B 109.0 . . ?
 N2 C11 H11A 109.0 . . ?
 N2 C11 H11B 109.0 . . ?
 N2 C11 C12 113.1(3) . . ?
 C11 C12 H12A 110.1 . . ?
 C11 C12 H12B 110.1 . . ?
 H12A C12 H12B 108.5 . . ?
 O2 C12 C11 107.8(3) . . ?
 O2 C12 H12A 110.1 . . ?
 O2 C12 H12B 110.1 . . ?
 H13A C13 H13B 108.3 . . ?
 C14 C13 H13A 110.0 . . ?
 C14 C13 H13B 110.0 . . ?
 O2 C13 H13A 110.0 . . ?
 O2 C13 H13B 110.0 . . ?
 O2 C13 C14 108.6(3) . . ?
 C13 C14 H14A 109.8 . . ?
 C13 C14 H14B 109.8 . . ?
 H14A C14 H14B 108.3 . . ?
 O1 C14 C13 109.3(3) . . ?
 O1 C14 H14A 109.8 . . ?
 O1 C14 H14B 109.8 . . ?
 H15A C15 H15B 108.2 . . ?
 C16 C15 H15A 109.7 . . ?
 C16 C15 H15B 109.7 . . ?
 O1 C15 H15A 109.7 . . ?
 O1 C15 H15B 109.7 . . ?
 O1 C15 C16 110.0(3) . . ?
 C15 C16 H16A 108.9 . . ?
 C15 C16 H16B 108.9 . . ?
 H16A C16 H16B 107.7 . . ?
 N1 C16 C15 113.3(3) . . ?
 N1 C16 H16A 108.9 . . ?
 N1 C16 H16B 108.9 . . ?
 H17A C17 H17B 107.7 . . ?
 C18 C17 H17A 108.8 . . ?
 C18 C17 H17B 108.8 . . ?
 N2 C17 H17A 108.8 . . ?
 N2 C17 H17B 108.8 . . ?
 N2 C17 C18 113.7(3) . . ?
 C17 C18 H18A 110.0 . . ?
 C17 C18 H18B 110.0 . . ?
 H18A C18 H18B 108.3 . . ?
 O6 C18 C17 108.7(3) . . ?
 O6 C18 H18A 110.0 . . ?
 O6 C18 H18B 110.0 . . ?
 H19A C19 H19B 108.3 . . ?
 C20 C19 H19A 109.9 . . ?
 C20 C19 H19B 109.9 . . ?
 O6 C19 H19A 109.9 . . ?
 O6 C19 H19B 109.9 . . ?
 O6 C19 C20 109.1(3) . . ?
 C19 C20 H20A 109.7 . . ?
 C19 C20 H20B 109.7 . . ?
 H20A C20 H20B 108.2 . . ?
 O5 C20 C19 109.8(3) . . ?
 O5 C20 H20A 109.7 . . ?
 O5 C20 H20B 109.7 . . ?
 H21A C21 H21B 108.2 . . ?
 C22 C21 H21A 109.7 . . ?
 C22 C21 H21B 109.7 . . ?
 O5 C21 H21A 109.7 . . ?
 O5 C21 H21B 109.7 . . ?
 O5 C21 C22 110.0(3) . . ?
 C21 C22 H22A 108.9 . . ?
 C21 C22 H22B 108.9 . . ?
 H22A C22 H22B 107.7 . . ?
 N1 C22 C21 113.5(3) . . ?
 N1 C22 H22A 108.9 . . ?
 N1 C22 H22B 108.9 . . ?
 H23A C23 H23B 107.7 . . ?
 C24 C23 H23A 108.9 . . ?
 C24 C23 H23B 108.9 . . ?
 N2 C23 H23A 108.9 . . ?
 N2 C23 H23B 108.9 . . ?
 N2 C23 C24 113.3(3) . . ?
 C23 C24 H24A 109.8 . . ?
 C23 C24 H24B 109.8 . . ?
 H24A C24 H24B 108.3 . . ?
 O4 C24 C23 109.3(3) . . ?
 O4 C24 H24A 109.8 . . ?
 O4 C24 H24B 109.8 . . ?
 H25A C25 H25B 108.3 . . ?
 C26 C25 H25A 109.8 . . ?
 C26 C25 H25B 109.8 . . ?
 O4 C25 H25A 109.8 . . ?
 O4 C25 H25B 109.8 . . ?
 O4 C25 C26 109.3(3) . . ?
 C25 C26 H26A 109.9 . . ?
 C25 C26 H26B 109.9 . . ?
 H26A C26 H26B 108.3 . . ?
 O3 C26 C25 109.1(3) . . ?
 O3 C26 H26A 109.9 . . ?
 O3 C26 H26B 109.9 . . ?
 H27A C27 H27B 108.3 . . ?
 C28 C27 H27A 109.9 . . ?
 C28 C27 H27B 109.9 . . ?
 O3 C27 H27A 109.9 . . ?
 O3 C27 H27B 109.9 . . ?
 O3 C27 C28 108.8(3) . . ?
 C27 C28 H28A 109.0 . . ?
 C27 C28 H28B 109.0 . . ?
 H28A C28 H28B 107.8 . . ?
 N1 C28 C27 112.9(3) . . ?
 N1 C28 H28A 109.0 . . ?
 N1 C28 H28B 109.0 . . ?
 N2 K1 N1 178.88(8) . . ?
 O1 K1 N1 60.67(7) . . ?
 O1 K1 N2 120.37(8) . . ?
 O1 K1 O4 131.40(7) . . ?
 O1 K1 O5 99.67(7) . . ?
 O2 K1 N1 121.07(8) . . ?
 O2 K1 N2 60.02(8) . . ?
 O2 K1 O1 61.00(7) . . ?
 O2 K1 O4 92.70(7) . . ?
 O2 K1 O5 139.36(7) . . ?
 O3 K1 N1 59.95(7) . . ?
 O3 K1 N2 120.01(8) . . ?
 O3 K1 O1 92.97(7) . . ?
 O3 K1 O2 116.14(8) . . ?
 O3 K1 O4 61.01(7) . . ?
 O3 K1 O5 99.16(7) . . ?
 O4 K1 N1 120.18(7) . . ?
 O4 K1 N2 59.60(7) . . ?
 O4 K1 O5 123.16(7) . . ?
 O5 K1 N1 59.75(7) . . ?
 O5 K1 N2 119.34(8) . . ?
 O6 K1 N1 119.19(7) . . ?
 O6 K1 N2 59.98(8) . . ?
 O6 K1 O1 125.90(8) . . ?
 O6 K1 O2 100.91(7) . . ?
 O6 K1 O3 136.58(8) . . ?
 O6 K1 O4 97.21(7) . . ?
 O6 K1 O5 59.74(7) . . ?
 C16 N1 C28 110.1(3) . . ?
 C16 N1 K1 108.08(19) . . ?
 C22 N1 C16 109.8(3) . . ?
 C22 N1 C28 109.0(3) . . ?
 C22 N1 K1 110.16(19) . . ?
 C28 N1 K1 109.65(19) . . ?
 C11 N2 K1 109.1(2) . . ?
 C17 N2 C11 109.8(3) . . ?
 C17 N2 C23 110.0(3) . . ?
 C17 N2 K1 108.4(2) . . ?
 C23 N2 C11 109.8(3) . . ?
 C23 N2 K1 109.60(19) . . ?
 C14 O1 K1 108.87(19) . . ?
 C15 O1 C14 110.9(3) . . ?
 C15 O1 K1 116.59(19) . . ?
 C12 O2 K1 115.3(2) . . ?
 C13 O2 C12 112.2(3) . . ?
 C13 O2 K1 115.72(19) . . ?
 C26 O3 C27 111.0(3) . . ?
 C26 O3 K1 116.48(19) . . ?
 C27 O3 K1 117.13(19) . . ?
 C24 O4 K1 117.1(2) . . ?
 C25 O4 C24 110.3(3) . . ?
 C25 O4 K1 108.01(19) . . ?
 C20 O5 C21 111.2(3) . . ?
 C20 O5 K1 108.14(19) . . ?
 C21 O5 K1 114.15(19) . . ?
 C18 O6 K1 119.99(19) . . ?
 C19 O6 C18 112.1(3) . . ?
 C19 O6 K1 119.68(19) . . ?
 H29A C29 H29B 107.7 . . ?
 C30 C29 H29A 108.9 . . ?
 C30 C29 H29B 108.9 . . ?
 N4 C29 H29A 108.9 . . ?
 N4 C29 H29B 108.9 . . ?
 N4 C29 C30 113.3(3) . . ?
 C29 C30 H30A 109.8 . . ?
 C29 C30 H30B 109.8 . . ?
 H30A C30 H30B 108.3 . . ?
 O8 C30 C29 109.3(3) . . ?
 O8 C30 H30A 109.8 . . ?
 O8 C30 H30B 109.8 . . ?
 H31A C31 H31B 108.2 . . ?
 C32 C31 H31A 109.8 . . ?
 C32 C31 H31B 109.8 . . ?
 O8 C31 H31A 109.8 . . ?
 O8 C31 H31B 109.8 . . ?
 O8 C31 C32 109.4(3) . . ?
 C31 C32 H32A 109.9 . . ?
 C31 C32 H32B 109.9 . . ?
 H32A C32 H32B 108.3 . . ?
 O7 C32 C31 108.9(3) . . ?
 O7 C32 H32A 109.9 . . ?
 O7 C32 H32B 109.9 . . ?
 H33A C33 H33B 108.2 . . ?
 C34 C33 H33A 109.7 . . ?
 C34 C33 H33B 109.7 . . ?
 O7 C33 H33A 109.7 . . ?
 O7 C33 H33B 109.7 . . ?
 O7 C33 C34 109.7(2) . . ?
 C33 C34 H34A 108.8 . . ?
 C33 C34 H34B 108.8 . . ?
 H34A C34 H34B 107.7 . . ?
 N3 C34 C33 113.9(2) . . ?
 N3 C34 H34A 108.8 . . ?
 N3 C34 H34B 108.8 . . ?
 H35A C35 H35B 107.7 . . ?
 C36 C35 H35A 108.8 . . ?
 C36 C35 H35B 108.8 . . ?
 N4 C35 H35A 108.8 . . ?
 N4 C35 H35B 108.8 . . ?
 N4 C35 C36 114.0(3) . . ?
 C35 C36 H36A 109.7 . . ?
 C35 C36 H36B 109.7 . . ?
 H36A C36 H36B 108.2 . . ?
 O12 C36 C35 109.9(3) . . ?
 O12 C36 H36A 109.7 . . ?
 O12 C36 H36B 109.7 . . ?
 H37A C37 H37B 108.2 . . ?
 C38 C37 H37A 109.7 . . ?
 C38 C37 H37B 109.7 . . ?
 O12 C37 H37A 109.7 . . ?
 O12 C37 H37B 109.7 . . ?
 O12 C37 C38 109.8(3) . . ?
 C37 C38 H38A 109.7 . . ?
 C37 C38 H38B 109.7 . . ?
 H38A C38 H38B 108.2 . . ?
 O11 C38 C37 109.7(2) . . ?
 O11 C38 H38A 109.7 . . ?
 O11 C38 H38B 109.7 . . ?
 H39A C39 H39B 108.3 . . ?
 C40 C39 H39A 109.9 . . ?
 C40 C39 H39B 109.9 . . ?
 O11 C39 H39A 109.9 . . ?
 O11 C39 H39B 109.9 . . ?
 O11 C39 C40 109.0(2) . . ?
 C39 C40 H40A 108.8 . . ?
 C39 C40 H40B 108.8 . . ?
 H40A C40 H40B 107.7 . . ?
 N3 C40 C39 113.9(3) . . ?
 N3 C40 H40A 108.8 . . ?
 N3 C40 H40B 108.8 . . ?
 H41A C41 H41B 107.7 . . ?
 C42 C41 H41A 108.8 . . ?
 C42 C41 H41B 108.8 . . ?
 N4 C41 H41A 108.8 . . ?
 N4 C41 H41B 108.8 . . ?
 N4 C41 C42 113.9(3) . . ?
 C41 C42 H42A 109.7 . . ?
 C41 C42 H42B 109.7 . . ?
 H42A C42 H42B 108.2 . . ?
 O10 C42 C41 109.8(3) . . ?
 O10 C42 H42A 109.7 . . ?
 O10 C42 H42B 109.7 . . ?
 H43A C43 H43B 108.2 . . ?
 C44 C43 H43A 109.7 . . ?
 C44 C43 H43B 109.7 . . ?
 O10 C43 H43A 109.7 . . ?
 O10 C43 H43B 109.7 . . ?
 O10 C43 C44 109.9(3) . . ?
 C43 C44 H44A 109.9 . . ?
 C43 C44 H44B 109.9 . . ?
 H44A C44 H44B 108.3 . . ?
 O9 C44 C43 108.9(3) . . ?
 O9 C44 H44A 109.9 . . ?
 O9 C44 H44B 109.9 . . ?
 H45A C45 H45B 108.3 . . ?
 C46 C45 H45A 109.9 . . ?
 C46 C45 H45B 109.9 . . ?
 O9 C45 H45A 109.9 . . ?
 O9 C45 H45B 109.9 . . ?
 O9 C45 C46 109.1(3) . . ?
 C45 C46 H46A 108.7 . . ?
 C45 C46 H46B 108.7 . . ?
 H46A C46 H46B 107.6 . . ?
 N3 C46 C45 114.2(3) . . ?
 N3 C46 H46A 108.7 . . ?
 N3 C46 H46B 108.7 . . ?
 N3 K2 N4 178.96(8) . . ?
 O7 K2 N3 61.21(7) . . ?
 O7 K2 N4 119.83(8) . . ?
 O7 K2 O8 60.52(7) . . ?
 O7 K2 O9 98.89(7) . . ?
 O7 K2 O10 139.57(7) . . ?
 O7 K2 O11 97.70(7) . . ?
 O7 K2 O12 117.26(7) . . ?
 O8 K2 N3 120.63(7) . . ?
 O8 K2 N4 60.37(7) . . ?
 O9 K2 N3 60.01(7) . . ?
 O9 K2 N4 119.36(8) . . ?
 O9 K2 O8 120.08(7) . . ?
 O9 K2 O10 59.20(7) . . ?
 O9 K2 O11 96.83(7) . . ?
 O10 K2 N3 118.02(7) . . ?
 O10 K2 N4 61.19(8) . . ?
 O10 K2 O8 99.18(7) . . ?
 O10 K2 O11 117.11(7) . . ?
 O11 K2 N3 60.22(7) . . ?
 O11 K2 N4 119.34(7) . . ?
 O11 K2 O8 138.37(7) . . ?
 O12 K2 N3 118.74(7) . . ?
 O12 K2 N4 61.04(7) . . ?
 O12 K2 O8 97.07(7) . . ?
 O12 K2 O9 138.02(7) . . ?
 O12 K2 O10 98.67(7) . . ?
 O12 K2 O11 59.68(6) . . ?
 C34 N3 K2 107.74(18) . . ?
 C40 N3 C34 110.7(2) . . ?
 C40 N3 C46 109.5(3) . . ?
 C40 N3 K2 109.35(17) . . ?
 C46 N3 C34 110.2(2) . . ?
 C46 N3 K2 109.34(18) . . ?
 C29 N4 K2 109.77(19) . . ?
 C35 N4 C29 109.8(3) . . ?
 C35 N4 C41 109.6(3) . . ?
 C35 N4 K2 109.4(2) . . ?
 C41 N4 C29 109.8(3) . . ?
 C41 N4 K2 108.5(2) . . ?
 C32 O7 C33 110.9(2) . . ?
 C32 O7 K2 117.38(18) . . ?
 C33 O7 K2 120.62(18) . . ?
 C30 O8 C31 111.5(3) . . ?
 C30 O8 K2 115.7(2) . . ?
 C31 O8 K2 110.83(18) . . ?
 C44 O9 C45 111.5(3) . . ?
 C44 O9 K2 117.57(19) . . ?
 C45 O9 K2 120.98(17) . . ?
 C42 O10 K2 113.7(2) . . ?
 C43 O10 C42 109.9(3) . . ?
 C43 O10 K2 114.02(18) . . ?
 C38 O11 K2 112.98(18) . . ?
 C39 O11 C38 110.7(2) . . ?
 C39 O11 K2 118.76(17) . . ?
 C36 O12 K2 116.7(2) . . ?
 C37 O12 C36 110.0(2) . . ?
 C37 O12 K2 118.41(17) . . ?
 C47 C47 H47A 108.7 2_665 . ?
 C47 C47 H47B 108.7 2_665 . ?
 H47A C47 H47B 107.6 . . ?
 N5 C47 C47 114.4(4) . 2_665 ?
 N5 C47 H47A 108.7 . . ?
 N5 C47 H47B 108.7 . . ?
 C47 N5 H5A 109.3 . . ?
 C47 N5 H5B 109.2 . . ?
 H5A N5 H5B 109.5 . . ?
 C49 C48 C54 122.1(9) . . ?
 C53 C48 C49 115.9(8) . . ?
 C53 C48 C54 122.0(8) . . ?
 C48 C49 H49 119.1 . . ?
 C48 C49 C50 121.8(8) . . ?
 C50 C49 H49 119.1 . . ?
 C49 C50 H50 121.6 . . ?
 C51 C50 C49 116.9(8) . . ?
 C51 C50 H50 121.6 . . ?
 C50 C51 H51 118.2 . . ?
 C50 C51 C52 123.5(9) . . ?
 C52 C51 H51 118.2 . . ?
 C51 C52 H52 120.6 . . ?
 C51 C52 C53 118.7(8) . . ?
 C53 C52 H52 120.6 . . ?
 C48 C53 H53 118.5 . . ?
 C52 C53 C48 123.0(8) . . ?
 C52 C53 H53 118.5 . . ?
 C48 C54 H54A 109.5 . . ?
 C48 C54 H54B 109.5 . . ?
 C48 C54 H54C 109.5 . . ?
 H54A C54 H54B 109.5 . . ?
 H54A C54 H54C 109.5 . . ?
 H54B C54 H54C 109.5 . . ?
 C47A C47A H47C 109.6 2_665 . ?
 C47A C47A H47D 109.6 2_665 . ?
 H47C C47A H47D 108.2 . . ?
 N5A C47A C47A 110(2) . 2_665 ?
 N5A C47A H47C 109.6 . . ?
 N5A C47A H47D 109.6 . . ?
 C47A N5A H5AA 108.4 . . ?
 C47A N5A H5AB 109.5 . . ?
 H5AA N5A H5AB 109.5 . . ?
 C49A C48A C54A 121.8(10) . . ?
 C53A C48A C49A 115.8(9) . . ?
 C53A C48A C54A 122.4(9) . . ?
 C48A C49A H49A 119.2 . . ?
 C48A C49A C50A 121.7(9) . . ?
 C50A C49A H49A 119.2 . . ?
 C49A C50A H50A 121.6 . . ?
 C51A C50A C49A 116.8(9) . . ?
 C51A C50A H50A 121.6 . . ?
 C50A C51A H51A 118.1 . . ?
 C50A C51A C52A 123.9(11) . . ?
 C52A C51A H51A 118.1 . . ?
 C51A C52A H52A 120.9 . . ?
 C51A C52A C53A 118.1(9) . . ?
 C53A C52A H52A 120.9 . . ?
 C48A C53A H53A 118.5 . . ?
 C52A C53A C48A 123.1(9) . . ?
 C52A C53A H53A 118.5 . . ?
 C48A C54A H54D 109.5 . . ?
 C48A C54A H54E 109.5 . . ?
 C48A C54A H54F 109.5 . . ?
 H54D C54A H54E 109.5 . . ?
 H54D C54A H54F 109.5 . . ?
 H54E C54A H54F 109.5 . . ?
 C56A C55A C60A 115.4(9) . . ?
 C56A C55A C61A 128.6(9) . . ?
 C60A C55A C61A 116.0(8) . . ?
 C55A C56A H56A 119.0 . . ?
 C57A C56A C55A 122.1(11) . . ?
 C57A C56A H56A 119.0 . . ?
 C56A C57A H57A 118.9 . . ?
 C56A C57A C58A 122.2(11) . . ?
 C58A C57A H57A 118.9 . . ?
 C57A C58A H58A 120.0 . . ?
 C59A C58A C57A 120.0(10) . . ?
 C59A C58A H58A 120.0 . . ?
 C58A C59A H59A 119.5 . . ?
 C60A C59A C58A 121.0(11) . . ?
 C60A C59A H59A 119.5 . . ?
 C55A C60A H60A 120.3 . . ?
 C59A C60A C55A 119.4(10) . . ?
 C59A C60A H60A 120.3 . . ?
 C55A C61A H61A 109.5 . . ?
 C55A C61A H61B 109.5 . . ?
 C55A C61A H61C 109.5 . . ?
 H61A C61A H61B 109.5 . . ?
 H61A C61A H61C 109.5 . . ?
 H61B C61A H61C 109.5 . . ?
 C56 C55 C60 115.7(8) . . ?
 C56 C55 C61 128.0(8) . . ?
 C60 C55 C61 116.3(8) . . ?
 C55 C56 H56 118.9 . . ?
 C57 C56 C55 122.1(9) . . ?
 C57 C56 H56 118.9 . . ?
 C56 C57 H57 119.4 . . ?
 C56 C57 C58 121.2(9) . . ?
 C58 C57 H57 119.4 . . ?
 C57 C58 H58 120.2 . . ?
 C59 C58 C57 119.7(8) . . ?
 C59 C58 H58 120.2 . . ?
 C58 C59 H59 119.6 . . ?
 C60 C59 C58 120.8(9) . . ?
 C60 C59 H59 119.6 . . ?
 C55 C60 H60 119.8 . . ?
 C59 C60 C55 120.4(8) . . ?
 C59 C60 H60 119.8 . . ?
 C55 C61 H61D 109.5 . . ?
 C55 C61 H61E 109.5 . . ?
 C55 C61 H61F 109.5 . . ?
 H61D C61 H61E 109.5 . . ?
 H61D C61 H61F 109.5 . . ?
 H61E C61 H61F 109.5 . . ?

loop_
  _geom_torsion_atom_site_label_1
  _geom_torsion_atom_site_label_2
  _geom_torsion_atom_site_label_3
  _geom_torsion_atom_site_label_4
  _geom_torsion
  _geom_torsion_site_symmetry_1
  _geom_torsion_site_symmetry_2
  _geom_torsion_site_symmetry_3
  _geom_torsion_site_symmetry_4
  _geom_torsion_publ_flag
 C1 C2 C3 C4 0.0(4) . . . . ?
 C1 C2 C3 Nb2 -65.2(2) . . . . ?
 C2 C1 C5 C4 0.0(4) . . . . ?
 C2 C1 C5 Nb2 64.9(2) . . . . ?
 C2 C3 C4 C5 0.0(4) . . . . ?
 C2 C3 C4 Nb2 -65.2(2) . . . . ?
 C3 C4 C5 C1 0.0(4) . . . . ?
 C3 C4 C5 Nb2 -64.9(2) . . . . ?
 C5 C1 C2 C3 0.0(4) . . . . ?
 C5 C1 C2 Nb2 -65.1(2) . . . . ?
 C6 C7 C8 C9 -0.2(4) . . . . ?
 C6 C7 C8 Nb1 65.3(2) . . . . ?
 C7 C6 C10 C9 0.1(4) . . . . ?
 C7 C6 C10 Nb1 -65.1(2) . . . . ?
 C7 C8 C9 C10 0.3(4) . . . . ?
 C7 C8 C9 Nb1 64.9(2) . . . . ?
 C8 C9 C10 C6 -0.2(4) . . . . ?
 C8 C9 C10 Nb1 64.4(2) . . . . ?
 C10 C6 C7 C8 0.1(4) . . . . ?
 C10 C6 C7 Nb1 65.7(2) . . . . ?
 Nb1 C6 C7 C8 -65.6(2) . . . . ?
 Nb1 C6 C10 C9 65.2(2) . . . . ?
 Nb1 C7 C8 C9 -65.5(2) . . . . ?
 Nb1 C8 C9 C10 -64.6(2) . . . . ?
 Nb1 C9 C10 C6 -64.6(2) . . . . ?
 Nb2 C1 C2 C3 65.0(2) . . . . ?
 Nb2 C1 C5 C4 -64.9(2) . . . . ?
 Nb2 C2 C3 C4 65.2(2) . . . . ?
 Nb2 C3 C4 C5 65.1(2) . . . . ?
 Nb2 C4 C5 C1 64.9(2) . . . . ?
 C11 C12 O2 C13 -164.6(3) . . . . ?
 C11 C12 O2 K1 60.1(3) . . . . ?
 C12 C11 N2 C17 -80.4(4) . . . . ?
 C12 C11 N2 C23 158.4(3) . . . . ?
 C12 C11 N2 K1 38.3(4) . . . . ?
 C13 C14 O1 C15 171.8(3) . . . . ?
 C13 C14 O1 K1 -58.7(3) . . . . ?
 C14 C13 O2 C12 -176.5(3) . . . . ?
 C14 C13 O2 K1 -41.3(4) . . . . ?
 C15 C16 N1 C22 165.2(3) . . . . ?
 C15 C16 N1 C28 -74.7(3) . . . . ?
 C15 C16 N1 K1 45.0(3) . . . . ?
 C16 C15 O1 C14 176.0(3) . . . . ?
 C16 C15 O1 K1 50.7(3) . . . . ?
 C17 C18 O6 C19 -161.2(3) . . . . ?
 C17 C18 O6 K1 50.4(3) . . . . ?
 C18 C17 N2 C11 162.3(3) . . . . ?
 C18 C17 N2 C23 -76.7(4) . . . . ?
 C18 C17 N2 K1 43.1(3) . . . . ?
 C19 C20 O5 C21 176.3(3) . . . . ?
 C19 C20 O5 K1 -57.6(3) . . . . ?
 C20 C19 O6 C18 173.8(3) . . . . ?
 C20 C19 O6 K1 -37.8(3) . . . . ?
 C21 C22 N1 C16 -76.9(4) . . . . ?
 C21 C22 N1 C28 162.3(3) . . . . ?
 C21 C22 N1 K1 42.0(3) . . . . ?
 C22 C21 O5 C20 177.2(3) . . . . ?
 C22 C21 O5 K1 54.5(3) . . . . ?
 C23 C24 O4 C25 175.4(3) . . . . ?
 C23 C24 O4 K1 51.3(4) . . . . ?
 C24 C23 N2 C11 -75.5(4) . . . . ?
 C24 C23 N2 C17 163.5(3) . . . . ?
 C24 C23 N2 K1 44.4(3) . . . . ?
 C25 C26 O3 C27 -178.3(3) . . . . ?
 C25 C26 O3 K1 -40.8(3) . . . . ?
 C26 C25 O4 C24 172.7(3) . . . . ?
 C26 C25 O4 K1 -58.2(3) . . . . ?
 C27 C28 N1 C16 156.2(3) . . . . ?
 C27 C28 N1 C22 -83.3(3) . . . . ?
 C27 C28 N1 K1 37.4(3) . . . . ?
 C28 C27 O3 C26 -165.2(3) . . . . ?
 C28 C27 O3 K1 57.6(3) . . . . ?
 N2 C11 C12 O2 -66.6(4) . . . . ?
 N2 C17 C18 O6 -63.0(4) . . . . ?
 N2 C23 C24 O4 -65.6(4) . . . . ?
 O1 C15 C16 N1 -66.6(4) . . . . ?
 O2 C13 C14 O1 68.8(4) . . . . ?
 O3 C27 C28 N1 -63.7(4) . . . . ?
 O4 C25 C26 O3 68.5(4) . . . . ?
 O5 C21 C22 N1 -67.2(4) . . . . ?
 O6 C19 C20 O5 65.3(4) . . . . ?
 C29 C30 O8 C31 -178.9(3) . . . . ?
 C29 C30 O8 K2 -51.0(3) . . . . ?
 C30 C29 N4 C35 75.3(4) . . . . ?
 C30 C29 N4 C41 -164.1(3) . . . . ?
 C30 C29 N4 K2 -45.0(3) . . . . ?
 C31 C32 O7 C33 -169.5(3) . . . . ?
 C31 C32 O7 K2 46.3(3) . . . . ?
 C32 C31 O8 C30 -178.1(3) . . . . ?
 C32 C31 O8 K2 51.4(3) . . . . ?
 C33 C34 N3 C40 -166.7(3) . . . . ?
 C33 C34 N3 C46 72.0(3) . . . . ?
 C33 C34 N3 K2 -47.2(3) . . . . ?
 C34 C33 O7 C32 175.3(2) . . . . ?
 C34 C33 O7 K2 -41.8(3) . . . . ?
 C35 C36 O12 C37 170.6(3) . . . . ?
 C35 C36 O12 K2 -50.9(4) . . . . ?
 C36 C35 N4 C29 -161.9(3) . . . . ?
 C36 C35 N4 C41 77.4(4) . . . . ?
 C36 C35 N4 K2 -41.4(4) . . . . ?
 C37 C38 O11 C39 -172.0(3) . . . . ?
 C37 C38 O11 K2 52.0(3) . . . . ?
 C38 C37 O12 C36 178.1(3) . . . . ?
 C38 C37 O12 K2 40.4(3) . . . . ?
 C39 C40 N3 C34 68.9(3) . . . . ?
 C39 C40 N3 C46 -169.5(3) . . . . ?
 C39 C40 N3 K2 -49.7(3) . . . . ?
 C40 C39 O11 C38 -175.3(3) . . . . ?
 C40 C39 O11 K2 -42.1(3) . . . . ?
 C41 C42 O10 C43 177.8(3) . . . . ?
 C41 C42 O10 K2 -52.9(4) . . . . ?
 C42 C41 N4 C29 75.9(4) . . . . ?
 C42 C41 N4 C35 -163.5(3) . . . . ?
 C42 C41 N4 K2 -44.1(4) . . . . ?
 C43 C44 O9 C45 -169.9(3) . . . . ?
 C43 C44 O9 K2 44.0(3) . . . . ?
 C44 C43 O10 C42 179.9(3) . . . . ?
 C44 C43 O10 K2 50.9(3) . . . . ?
 C45 C46 N3 C34 -167.4(3) . . . . ?
 C45 C46 N3 C40 70.7(3) . . . . ?
 C45 C46 N3 K2 -49.1(3) . . . . ?
 C46 C45 O9 C44 176.3(3) . . . . ?
 C46 C45 O9 K2 -38.9(3) . . . . ?
 N4 C29 C30 O8 66.3(4) . . . . ?
 N4 C35 C36 O12 63.4(5) . . . . ?
 N4 C41 C42 O10 68.2(5) . . . . ?
 O7 C33 C34 N3 61.0(3) . . . . ?
 O8 C31 C32 O7 -66.0(3) . . . . ?
 O9 C45 C46 N3 59.9(4) . . . . ?
 O10 C43 C44 O9 -62.9(4) . . . . ?
 O11 C39 C40 N3 63.1(3) . . . . ?
 O12 C37 C38 O11 -61.6(3) . . . . ?
 C48 C49 C50 C51 -0.5(11) . . . . ?
 C49 C48 C53 C52 -5.6(18) . . . . ?
 C49 C50 C51 C52 0.5(14) . . . . ?
 C50 C51 C52 C53 -3(2) . . . . ?
 C51 C52 C53 C48 6(2) . . . . ?
 C53 C48 C49 C50 2.9(12) . . . . ?
 C54 C48 C49 C50 -178.9(9) . . . . ?
 C54 C48 C53 C52 176.2(13) . . . . ?
 C48A C49A C50A C51A 1.3(14) . . . . ?
 C49A C48A C53A C52A 5(3) . . . . ?
 C49A C50A C51A C52A -6(2) . . . . ?
 C50A C51A C52A C53A 10(3) . . . . ?
 C51A C52A C53A C48A -9(3) . . . . ?
 C53A C48A C49A C50A -0.8(14) . . . . ?
 C54A C48A C49A C50A 178.9(13) . . . . ?
 C54A C48A C53A C52A -175(2) . . . . ?
 C55A C56A C57A C58A 0.2(3) . . . . ?
 C56A C55A C60A C59A 0.8(7) . . . . ?
 C56A C57A C58A C59A -0.8(7) . . . . ?
 C57A C58A C59A C60A 1.3(10) . . . . ?
 C58A C59A C60A C55A -1.3(9) . . . . ?
 C60A C55A C56A C57A -0.2(3) . . . . ?
 C61A C55A C56A C57A 179.9(3) . . . . ?
 C61A C55A C60A C59A -179.4(5) . . . . ?
 C55 C56 C57 C58 0.0(3) . . . . ?
 C56 C55 C60 C59 -0.5(7) . . . . ?
 C56 C57 C58 C59 0.3(7) . . . . ?
 C57 C58 C59 C60 -0.6(9) . . . . ?
 C58 C59 C60 C55 0.7(9) . . . . ?
 C60 C55 C56 C57 0.1(3) . . . . ?
 C61 C55 C56 C57 179.4(3) . . . . ?
 C61 C55 C60 C59 -179.8(5) . . . . ?

_shelx_res_file
;
TITL exp_7790_a.res in P-1
    exp_7790.res
    created by SHELXL-2019/3 at 12:38:09 on 30-Oct-2024
REM Old TITL exp_7790_a.res in P-1
REM SHELXT solution in P-1
REM R1 0.102, Rweak 0.009, Alpha 0.092, Orientation as input
REM Formula found by SHELXT: C69 Bi5 K1 N12 Nb2 O13
CELL 0.71073 13.2882 16.4289 18.0263 88.274 89.56 68.894
ZERR 2 0.0002 0.0002 0.0002 0.001 0.001 0.001
LATT 1
SFAC C H Bi K N Nb O
UNIT 115 196 10 4 10 4 24
SADI 0.02 C61 C56 C61 C60
SIMU 0.01 0.02 2 C48 > C54 C48A > C54A
SADI 0.02 C61A C56A C61A C60A
DFIX 1.5 0.01 C61 C55 C61A C55A
FLAT 0.01 C55A C56A C57A C58A C59A C60A C61A
DFIX 1.39 0.01 C56 C55 C57 C56 C58 C57 C59 C58 C60 C59 C60 C55
SIMU 0.01 0.02 3 C55A > C61
SADI 0.02 C55 C57 C56 C58 C57 C59 C58 C60 C59 C55 C60 C56
FLAT 0.1 C48A C49A C50A C51A C52A C53A C54A
FLAT 0.01 C55 C56 C57 C58 C59 C60 C61
DELU 0.001 0.002 C55A C61A C55 C61
DFIX 1.5 0.01 C54 C48 C54A C48A
ISOR 0.003 0.006 C61A C61
FLAT 0.1 C48 C49 C50 C51 C52 C53 C54
EADP N5 N5A
EADP C47 C47A
SIMU 0.01 0.02 2 Nb1 Nb2 Bi1 Bi2 Bi3 Bi4 Bi5 Bi1A Bi2A Bi3A Bi4A Bi5A

L.S. 10 0 0
PLAN  2
SIZE 0.002 0.002 0.004
TEMP 100
CONF
list 4
MORE -1
BOND $H
fmap 2 53
acta
OMIT 2 3 1
OMIT 1 3 0
REM <olex2.extras>
REM <HklSrc "%.\\exp_7790.hkl">
REM </olex2.extras>

WGHT    0.013200    7.999900
FVAR       0.14966   0.83709   0.49534   0.58531   0.54847
C1    1    0.627702    0.613913    0.687822    11.00000    0.02246    0.03139 =
         0.02421   -0.00600    0.00229    0.00122
AFIX  43
H1    2    0.643882    0.640674    0.645575    11.00000   -1.20000
AFIX   0
C2    1    0.656882    0.623106    0.761835    11.00000    0.02001    0.02715 =
         0.02914   -0.00425   -0.00310    0.00174
AFIX  43
H2    2    0.695670    0.657030    0.776586    11.00000   -1.20000
AFIX   0
C3    1    0.616762    0.571748    0.809259    11.00000    0.02972    0.02007 =
         0.02832    0.00198   -0.00937    0.00307
AFIX  43
H3    2    0.624516    0.566052    0.860590    11.00000   -1.20000
AFIX   0
C4    1    0.562449    0.530312    0.764688    11.00000    0.03405    0.01791 =
         0.03771   -0.00130   -0.00488   -0.00147
AFIX  43
H4    2    0.528484    0.492749    0.781630    11.00000   -1.20000
AFIX   0
C5    1    0.569458    0.556592    0.689918    11.00000    0.02917    0.02419 =
         0.02864   -0.01049   -0.00202    0.00194
AFIX  43
H5    2    0.540719    0.539199    0.649084    11.00000   -1.20000
AFIX   0
C6    1    0.071845    0.890829    0.808654    11.00000    0.01839    0.02256 =
         0.04252   -0.00797    0.00869   -0.00830
AFIX  43
H6    2    0.040720    0.852456    0.828209    11.00000   -1.20000
AFIX   0
C7    1    0.075600    0.913712    0.732508    11.00000    0.01675    0.03190 =
         0.03570   -0.01044   -0.00476   -0.00085
AFIX  43
H7    2    0.047332    0.893105    0.693316    11.00000   -1.20000
AFIX   0
C8    1    0.129698    0.973142    0.726772    11.00000    0.02047    0.02311 =
         0.02511    0.00257   -0.00011    0.00133
AFIX  43
H8    2    0.143681    0.998570    0.683019    11.00000   -1.20000
AFIX   0
C9    1    0.159060    0.987485    0.798877    11.00000    0.01978    0.01564 =
         0.03044   -0.00215    0.00405   -0.00413
AFIX  43
H9    2    0.195482    1.024225    0.810839    11.00000   -1.20000
AFIX   0
C10   1    0.123756    0.936597    0.849740    11.00000    0.02110    0.02078 =
         0.02357   -0.00514    0.00625   -0.00392
AFIX  43
H10   2    0.132914    0.933641    0.900975    11.00000   -1.20000
AFIX   0
SAME 0.01 0.01 Nb1 Nb2 Bi1A > Bi5A
NB1   6    0.258338    0.835625    0.772128    11.00000    0.01572    0.01564 =
         0.01367   -0.00135    0.00159   -0.00473
NB2   6    0.462343    0.685887    0.754977    11.00000    0.01941    0.01490 =
         0.01294   -0.00037   -0.00048   -0.00225
PART 1
BI1   3    0.401889    0.833699    0.640936    51.00000    0.01712    0.02449 =
         0.01580    0.00385   -0.00040   -0.01029
BI2   3    0.281878    0.710147    0.655579    51.00000    0.01769    0.02785 =
         0.01487   -0.00617    0.00020   -0.01047
BI3   3    0.269858    0.658984    0.819870    51.00000    0.04380    0.02689 =
         0.02296    0.00042    0.00289   -0.02026
BI4   3    0.385658    0.754286    0.904986    51.00000    0.03941    0.03442 =
         0.01662    0.00189   -0.00042   -0.01567
BI5   3    0.468572    0.857382    0.794042    51.00000    0.02000    0.02019 =
         0.02013    0.00058   -0.00598   -0.00907
PART 2
BI1A  3    0.395090    0.831274    0.639825   -51.00000    0.03768    0.03050 =
         0.01870    0.00523    0.00854    0.00411
BI2A  3    0.275194    0.705813    0.659574   -51.00000    0.04377    0.02811 =
         0.02439   -0.00948   -0.00786    0.00206
BI3A  3    0.275030    0.656322    0.824331   -51.00000    0.01910    0.01827 =
         0.02138    0.00146    0.00032   -0.00744
BI4A  3    0.392260    0.752329    0.904678   -51.00000    0.01823    0.01946 =
         0.00948   -0.00295   -0.00101   -0.00426
BI5A  3    0.468435    0.857744    0.789824   -51.00000    0.02301    0.01732 =
         0.03202   -0.00046    0.00736   -0.00655

PART 0
C11   1    0.207754    0.128239    1.045358    11.00000    0.03289    0.03860 =
         0.02556    0.01166   -0.00588   -0.01169
AFIX  23
H11A  2    0.185740    0.171992    1.083131    11.00000   -1.20000
H11B  2    0.254748    0.074058    1.068727    11.00000   -1.20000
AFIX   0
C12   1    0.109337    0.115093    1.015683    11.00000    0.03325    0.03038 =
         0.03233    0.01013   -0.00164   -0.01302
AFIX  23
H12A  2    0.128988    0.075350    0.974799    11.00000   -1.20000
H12B  2    0.076808    0.090364    1.054284    11.00000   -1.20000
AFIX   0
C13   1   -0.071133    0.197760    0.979900    11.00000    0.03102    0.04038 =
         0.03156    0.01077   -0.00680   -0.02171
AFIX  23
H13A  2   -0.099767    0.185051    1.026672    11.00000   -1.20000
H13B  2   -0.068755    0.152894    0.945431    11.00000   -1.20000
AFIX   0
C14   1   -0.141797    0.285403    0.949546    11.00000    0.02464    0.03921 =
         0.02640    0.00297    0.00050   -0.01675
AFIX  23
H14A  2   -0.216408    0.289349    0.949429    11.00000   -1.20000
H14B  2   -0.136166    0.330827    0.980552    11.00000   -1.20000
AFIX   0
C15   1   -0.183524    0.374456    0.841035    11.00000    0.01759    0.02883 =
         0.03067    0.00356   -0.00201   -0.00696
AFIX  23
H15A  2   -0.192097    0.424198    0.871476    11.00000   -1.20000
H15B  2   -0.253335    0.368725    0.836428    11.00000   -1.20000
AFIX   0
C16   1   -0.142958    0.389202    0.764800    11.00000    0.01998    0.02913 =
         0.02572    0.00261   -0.00521   -0.00837
AFIX  23
H16A  2   -0.129215    0.337213    0.736226    11.00000   -1.20000
H16B  2   -0.198882    0.436900    0.739354    11.00000   -1.20000
AFIX   0
C17   1    0.337060    0.079877    0.946608    11.00000    0.02417    0.02292 =
         0.04061    0.00457   -0.00466   -0.00611
AFIX  23
H17A  2    0.296683    0.042150    0.938280    11.00000   -1.20000
H17B  2    0.399260    0.047287    0.977018    11.00000   -1.20000
AFIX   0
C18   1    0.375475    0.102923    0.873312    11.00000    0.02167    0.02129 =
         0.04364   -0.00221    0.00480   -0.00231
AFIX  23
H18A  2    0.414787    0.141689    0.880496    11.00000   -1.20000
H18B  2    0.423516    0.050530    0.850383    11.00000   -1.20000
AFIX   0
C19   1    0.312472    0.144031    0.750172    11.00000    0.03665    0.02095 =
         0.03342   -0.00466    0.01773   -0.00473
AFIX  23
H19A  2    0.353744    0.084750    0.736181    11.00000   -1.20000
H19B  2    0.356813    0.179149    0.741829    11.00000   -1.20000
AFIX   0
C20   1    0.212397    0.179767    0.704314    11.00000    0.04337    0.02448 =
         0.02380   -0.00936    0.01235   -0.01383
AFIX  23
H20A  2    0.230840    0.173727    0.652085    11.00000   -1.20000
H20B  2    0.165784    0.147190    0.715469    11.00000   -1.20000
AFIX   0
C21   1    0.065172    0.306750    0.673279    11.00000    0.03259    0.04527 =
         0.01744   -0.00526   -0.00052   -0.01648
AFIX  23
H21A  2    0.017840    0.273814    0.679363    11.00000   -1.20000
H21B  2    0.087248    0.304341    0.621726    11.00000   -1.20000
AFIX   0
C22   1    0.005691    0.400304    0.693345    11.00000    0.02508    0.03755 =
         0.01993    0.00612   -0.00205   -0.00871
AFIX  23
H22A  2    0.055602    0.431247    0.691408    11.00000   -1.20000
H22B  2   -0.050287    0.427505    0.656650    11.00000   -1.20000
AFIX   0
C23   1    0.335971    0.199150    1.021632    11.00000    0.02855    0.02977 =
         0.03233    0.00531   -0.01386   -0.00861
AFIX  23
H23A  2    0.390583    0.201300    0.986416    11.00000   -1.20000
H23B  2    0.372671    0.164417    1.064555    11.00000   -1.20000
AFIX   0
C24   1    0.272668    0.290073    1.045410    11.00000    0.03835    0.03768 =
         0.02255   -0.00088   -0.00934   -0.01384
AFIX  23
H24A  2    0.214693    0.289389    1.078156    11.00000   -1.20000
H24B  2    0.319183    0.312954    1.072281    11.00000   -1.20000
AFIX   0
C25   1    0.161434    0.429425    1.002766    11.00000    0.02978    0.03055 =
         0.02822   -0.01385    0.00095   -0.00520
AFIX  23
H25A  2    0.199999    0.452454    1.036814    11.00000   -1.20000
H25B  2    0.097977    0.426439    1.027876    11.00000   -1.20000
AFIX   0
C26   1    0.128369    0.488174    0.935214    11.00000    0.02813    0.02133 =
         0.03717   -0.01142   -0.00155   -0.00489
AFIX  23
H26A  2    0.092079    0.548035    0.949795    11.00000   -1.20000
H26B  2    0.191621    0.485195    0.906559    11.00000   -1.20000
AFIX   0
C27   1    0.026556    0.514280    0.825013    11.00000    0.02377    0.02335 =
         0.03308    0.00387   -0.00074   -0.00647
AFIX  23
H27A  2    0.086124    0.498627    0.790249    11.00000   -1.20000
H27B  2    0.007541    0.575316    0.836434    11.00000   -1.20000
AFIX   0
C28   1   -0.069034    0.499965    0.791038    11.00000    0.02029    0.02646 =
         0.03162    0.00328   -0.00127   -0.00627
AFIX  23
H28A  2   -0.127049    0.513960    0.826993    11.00000   -1.20000
H28B  2   -0.094273    0.539528    0.748461    11.00000   -1.20000
AFIX   0
K1    4    0.110732    0.282806    0.878297    11.00000    0.01839    0.02030 =
         0.01711   -0.00165    0.00045   -0.00574
N1    5   -0.043731    0.409617    0.767282    11.00000    0.01917    0.02708 =
         0.01977    0.00127   -0.00041   -0.00694
N2    5    0.268818    0.156012    0.987369    11.00000    0.02272    0.02642 =
         0.02636    0.00381   -0.00432   -0.00786
O1    7   -0.108851    0.297211    0.875602    11.00000    0.02164    0.02824 =
         0.02417    0.00311   -0.00083   -0.00872
O2    7    0.034697    0.198633    0.990794    11.00000    0.02474    0.02888 =
         0.02953    0.00745   -0.00322   -0.01341
O3    7    0.057649    0.461396    0.891333    11.00000    0.02290    0.02111 =
         0.02972   -0.00203   -0.00225   -0.00709
O4    7    0.229015    0.344420    0.981301    11.00000    0.02428    0.02535 =
         0.01818   -0.00474   -0.00215   -0.00387
O5    7    0.157478    0.269207    0.719553    11.00000    0.02805    0.02499 =
         0.02115   -0.00618    0.00284   -0.00983
O6    7    0.283596    0.145030    0.826388    11.00000    0.02358    0.02329 =
         0.02534   -0.00164    0.00739   -0.00322

C29   1    0.849886    0.119182    0.764248    11.00000    0.02450    0.02392 =
         0.03884    0.00354   -0.01168   -0.00738
AFIX  23
H29A  2    0.910558    0.070173    0.783687    11.00000   -1.20000
H29B  2    0.838721    0.167833    0.796535    11.00000   -1.20000
AFIX   0
C30   1    0.877348    0.143811    0.687715    11.00000    0.01890    0.02575 =
         0.04027    0.00274   -0.00415   -0.00560
AFIX  23
H30A  2    0.946121    0.151884    0.688838    11.00000   -1.20000
H30B  2    0.883306    0.097482    0.653904    11.00000   -1.20000
AFIX   0
C31   1    0.816047    0.248163    0.589388    11.00000    0.02273    0.03909 =
         0.02383   -0.00224    0.00225   -0.01465
AFIX  23
H31A  2    0.818085    0.203380    0.554925    11.00000   -1.20000
H31B  2    0.885595    0.254963    0.588283    11.00000   -1.20000
AFIX   0
C32   1    0.729590    0.332324    0.566897    11.00000    0.03115    0.03289 =
         0.02094    0.00223   -0.00194   -0.02026
AFIX  23
H32A  2    0.723212    0.375834    0.603640    11.00000   -1.20000
H32B  2    0.747552    0.353403    0.519651    11.00000   -1.20000
AFIX   0
C33   1    0.550085    0.392548    0.526707    11.00000    0.03027    0.01760 =
         0.01667    0.00266    0.00232   -0.00763
AFIX  23
H33A  2    0.576015    0.406460    0.479326    11.00000   -1.20000
H33B  2    0.534722    0.442560    0.558027    11.00000   -1.20000
AFIX   0
C34   1    0.448645    0.373264    0.515156    11.00000    0.02697    0.01826 =
         0.01431    0.00166   -0.00145   -0.00711
AFIX  23
H34A  2    0.395666    0.423178    0.489970    11.00000   -1.20000
H34B  2    0.464941    0.323903    0.482980    11.00000   -1.20000
AFIX   0
C35   1    0.778593    0.008529    0.736404    11.00000    0.02775    0.02000 =
         0.05308    0.00293   -0.00968   -0.00541
AFIX  23
H35A  2    0.817987   -0.034542    0.773877    11.00000   -1.20000
H35B  2    0.825563    0.002587    0.693846    11.00000   -1.20000
AFIX   0
C36   1    0.680648   -0.010983    0.713188    11.00000    0.03332    0.02150 =
         0.05341    0.01074   -0.01354   -0.01119
AFIX  23
H36A  2    0.702786   -0.070883    0.697596    11.00000   -1.20000
H36B  2    0.632097   -0.004010    0.754962    11.00000   -1.20000
AFIX   0
C37   1    0.545044    0.019939    0.623633    11.00000    0.02311    0.01685 =
         0.02733   -0.00509    0.00251   -0.00784
AFIX  23
H37A  2    0.494890    0.017929    0.662399    11.00000   -1.20000
H37B  2    0.577752   -0.038164    0.604268    11.00000   -1.20000
AFIX   0
C38   1    0.485712    0.082694    0.562607    11.00000    0.02893    0.01917 =
         0.02156   -0.00821    0.00288   -0.00877
AFIX  23
H38A  2    0.535926    0.084992    0.523981    11.00000   -1.20000
H38B  2    0.432202    0.062982    0.540929    11.00000   -1.20000
AFIX   0
C39   1    0.365369    0.225166    0.537346    11.00000    0.02673    0.02186 =
         0.01722   -0.00114   -0.00305   -0.00944
AFIX  23
H39A  2    0.307145    0.205433    0.524996    11.00000   -1.20000
H39B  2    0.405850    0.225980    0.492500    11.00000   -1.20000
AFIX   0
C40   1    0.319601    0.316083    0.568190    11.00000    0.02022    0.02254 =
         0.02081   -0.00024   -0.00260   -0.00536
AFIX  23
H40A  2    0.268317    0.354244    0.532730    11.00000   -1.20000
H40B  2    0.280643    0.313848    0.613468    11.00000   -1.20000
AFIX   0
C41   1    0.714204    0.096652    0.842588    11.00000    0.03954    0.04033 =
         0.03080    0.01757   -0.01043   -0.00892
AFIX  23
H41A  2    0.775252    0.066637    0.874829    11.00000   -1.20000
H41B  2    0.665703    0.064464    0.845384    11.00000   -1.20000
AFIX   0
C42   1    0.656935    0.186081    0.870638    11.00000    0.04454    0.05313 =
         0.01764    0.00345   -0.00798   -0.01241
AFIX  23
H42A  2    0.643522    0.182558    0.923391    11.00000   -1.20000
H42B  2    0.701630    0.221069    0.863258    11.00000   -1.20000
AFIX   0
C43   1    0.500194    0.310237    0.860409    11.00000    0.05306    0.03166 =
         0.01326   -0.00312    0.00222   -0.01728
AFIX  23
H43A  2    0.543737    0.346377    0.854638    11.00000   -1.20000
H43B  2    0.486494    0.304738    0.912907    11.00000   -1.20000
AFIX   0
C44   1    0.396092    0.352064    0.820032    11.00000    0.04178    0.02977 =
         0.01694   -0.00525    0.01188   -0.01019
AFIX  23
H44A  2    0.353290    0.315204    0.824402    11.00000   -1.20000
H44B  2    0.355566    0.407851    0.841392    11.00000   -1.20000
AFIX   0
C45   1    0.322749    0.417696    0.704904    11.00000    0.02452    0.02223 =
         0.02416   -0.00651    0.00694   -0.00396
AFIX  23
H45A  2    0.290405    0.472939    0.729231    11.00000   -1.20000
H45B  2    0.270744    0.388726    0.704967    11.00000   -1.20000
AFIX   0
C46   1    0.352025    0.433422    0.626270    11.00000    0.02366    0.01662 =
         0.02312   -0.00081    0.00063   -0.00225
AFIX  23
H46A  2    0.287368    0.470802    0.600450    11.00000   -1.20000
H46B  2    0.401849    0.464393    0.627239    11.00000   -1.20000
AFIX   0
K2    4    0.577978    0.225398    0.673860    11.00000    0.02050    0.01601 =
         0.01655    0.00090   -0.00052   -0.00619
N3    5    0.401157    0.353696    0.584251    11.00000    0.02160    0.01437 =
         0.01511   -0.00123    0.00110   -0.00453
N4    5    0.753056    0.095615    0.765923    11.00000    0.02650    0.02097 =
         0.03111    0.00430   -0.00513   -0.00802
O7    7    0.630542    0.318592    0.560755    11.00000    0.02329    0.02057 =
         0.02041    0.00394   -0.00175   -0.01026
O8    7    0.794839    0.222727    0.662638    11.00000    0.02196    0.02515 =
         0.02423    0.00281   -0.00342   -0.00556
O9    7    0.417931    0.364505    0.743871    11.00000    0.02595    0.02317 =
         0.01550   -0.00296    0.00605   -0.00539
O10   7    0.556717    0.226370    0.831906    11.00000    0.03619    0.02733 =
         0.01819    0.00074   -0.00297   -0.01171
O11   7    0.434175    0.167332    0.591641    11.00000    0.02388    0.01780 =
         0.01579   -0.00425   -0.00102   -0.00567
O12   7    0.626288    0.046924    0.653523    11.00000    0.02347    0.01531 =
         0.03216    0.00090   -0.00209   -0.00814

PART 1
C47   1    0.451651    0.515758    0.025626    21.00000    0.03157    0.02564 =
         0.02066    0.00098   -0.00169   -0.01214
AFIX  23
H47A  2    0.474767    0.493621    0.075559    21.00000   -1.20000
H47B  2    0.425997    0.578975    0.026409    21.00000   -1.20000
AFIX   0
N5    5    0.362455    0.489420    0.004935    21.00000    0.03499    0.03845 =
         0.02787   -0.00065   -0.00153   -0.01894
AFIX   3
H5A   2    0.337365    0.512840   -0.039435    21.00000   -1.20000
H5B   2    0.385765    0.431500    0.003015    21.00000   -1.20000
AFIX   0

SAME 0.01 0.01 C48A > C54A
C48   1    0.952999    0.672900    0.628583    41.00000    0.04669    0.06903 =
         0.05219    0.01802   -0.01073   -0.02850
C49   1    0.992273    0.692197    0.694813    41.00000    0.04946    0.06684 =
         0.05590    0.01639   -0.01586   -0.03403
AFIX  43
H49   2    1.066409    0.675086    0.701619    41.00000   -1.20000
AFIX   0
C50   1    0.920432    0.738301    0.753403    41.00000    0.05975    0.05950 =
         0.06099    0.02047   -0.02131   -0.03675
AFIX  43
H50   2    0.946880    0.750677    0.797592    41.00000   -1.20000
AFIX   0
C51   1    0.815012    0.761983    0.740859    41.00000    0.05580    0.04780 =
         0.05627    0.01149   -0.01518   -0.02708
AFIX  43
H51   2    0.767644    0.792000    0.777482    41.00000   -1.20000
AFIX   0
C52   1    0.772504    0.744494    0.676828    41.00000    0.05115    0.04836 =
         0.05016    0.01307   -0.00801   -0.02967
AFIX  43
H52   2    0.698376    0.759785    0.671363    41.00000   -1.20000
AFIX   0
C53   1    0.841535    0.703956    0.620923    41.00000    0.05514    0.06266 =
         0.04500    0.01504   -0.01175   -0.02145
AFIX  43
H53   2    0.812293    0.696998    0.575909    41.00000   -1.20000
AFIX   0
C54   1    1.027349    0.623602    0.567923    41.00000    0.06207    0.10680 =
         0.07619    0.00024    0.01002   -0.02056
AFIX 137
H54A  2    1.100693    0.614019    0.581068    41.00000   -1.50000
H54B  2    1.009371    0.657075    0.522142    41.00000   -1.50000
H54C  2    1.019168    0.568426    0.562061    41.00000   -1.50000
AFIX   0

PART 2
C47A  1    0.550119    0.511157    0.013197   -21.00000    0.03157    0.02564 =
         0.02066    0.00098   -0.00169   -0.01214
AFIX  23
H47C  2    0.541132    0.570253   -0.002875   -21.00000   -1.20000
H47D  2    0.554432    0.507653    0.066958   -21.00000   -1.20000
AFIX   0
N5A   5    0.651404    0.448798   -0.018486   -21.00000    0.03499    0.03845 =
         0.02787   -0.00065   -0.00153   -0.01894
AFIX   3
H5AA  2    0.663024    0.396008    0.001564   -21.00000   -1.20000
H5AB  2    0.706294    0.465328   -0.007576   -21.00000   -1.20000
AFIX   0

C48A  1    0.950643    0.643148    0.606738   -41.00000    0.05172    0.06596 =
         0.05342    0.01586   -0.00862   -0.03088
C49A  1    1.016867    0.659223    0.659996   -41.00000    0.05201    0.06979 =
         0.05995    0.01286   -0.01361   -0.03241
AFIX  43
H49A  2    1.091336    0.632578    0.655990   -41.00000   -1.20000
AFIX   0
C50A  1    0.972124    0.716521    0.721394   -41.00000    0.05350    0.05915 =
         0.06156    0.01283   -0.02013   -0.03159
AFIX  43
H50A  2    1.016195    0.728044    0.756191   -41.00000   -1.20000
AFIX   0
C51A  1    0.865627    0.751511    0.725394   -41.00000    0.05725    0.05680 =
         0.06217    0.01910   -0.02015   -0.03098
AFIX  43
H51A  2    0.835402    0.783988    0.766681   -41.00000   -1.20000
AFIX   0
C52A  1    0.797193    0.742669    0.672177   -41.00000    0.05784    0.05279 =
         0.05497    0.00516   -0.01460   -0.02452
AFIX  43
H52A  2    0.723684    0.775237    0.673410   -41.00000   -1.20000
AFIX   0
C53A  1    0.840445    0.684272    0.616987   -41.00000    0.04959    0.05941 =
         0.04409    0.01264   -0.01701   -0.02669
AFIX  43
H53A  2    0.793651    0.671767    0.585051   -41.00000   -1.20000
AFIX   0
C54A  1    0.996912    0.584853    0.542124   -41.00000    0.08626    0.09804 =
         0.06672   -0.00523   -0.00757   -0.02454
AFIX 137
H54D  2    1.038674    0.609693    0.511627   -41.00000   -1.50000
H54E  2    0.939193    0.579737    0.513241   -41.00000   -1.50000
H54F  2    1.042262    0.528099    0.560459   -41.00000   -1.50000
AFIX   0

PART -2
C55A  1   -0.002093    0.025534    0.488430   -30.50000    0.04656    0.07278 =
         0.06732    0.00292    0.00510   -0.01247
C56A  1    0.079566   -0.036482    0.529209   -30.50000    0.06015    0.07406 =
         0.06118    0.00413    0.00457   -0.00134
AFIX  43
H56A  2    0.065610   -0.082490    0.552660   -30.50000   -1.20000
AFIX   0
C57A  1    0.174842   -0.032284    0.535647   -30.50000    0.06571    0.07851 =
         0.06952    0.00203    0.01000   -0.00164
AFIX  43
H57A  2    0.226984   -0.075533    0.563419   -30.50000   -1.20000
AFIX   0
C58A  1    0.200931    0.033248    0.503133   -30.50000    0.05352    0.06982 =
         0.05770    0.00524    0.00981   -0.00421
AFIX  43
H58A  2    0.269682    0.034669    0.509365   -30.50000   -1.20000
AFIX   0
C59A  1    0.126910    0.096318    0.461756   -30.50000    0.05678    0.07010 =
         0.06282    0.00436    0.00833   -0.00614
AFIX  43
H59A  2    0.145795    0.140232    0.438844   -30.50000   -1.20000
AFIX   0
C60A  1    0.026947    0.096482    0.453292   -30.50000    0.06045    0.07488 =
         0.06371    0.00284    0.00935   -0.00435
AFIX  43
H60A  2   -0.023818    0.140818    0.425560   -30.50000   -1.20000
AFIX   0
C61A  1   -0.116727    0.030068    0.475461   -30.50000    0.04751    0.03288 =
         0.02164    0.00310   -0.01363    0.00014
AFIX 137
H61A  2   -0.165037    0.072850    0.506941   -30.50000   -1.50000
H61B  2   -0.121372   -0.025947    0.486760   -30.50000   -1.50000
H61C  2   -0.136285    0.046169    0.424480   -30.50000   -1.50000
AFIX   0
SAME 0.01 0.01 C55A > C61A
PART -1
C55   1   -0.008998    0.068785    0.479729    30.50000    0.05773    0.07175 =
         0.06952    0.00289    0.00872   -0.01047
C56   1    0.007768    0.144188    0.498080    30.50000    0.06259    0.07164 =
         0.06562    0.00228    0.00570    0.00011
AFIX  43
H56   2   -0.051442    0.195836    0.501656    30.50000   -1.20000
AFIX   0
C57   1    0.105215    0.145114    0.510678    30.50000    0.05816    0.07016 =
         0.06307    0.00307    0.01193   -0.00685
AFIX  43
H57   2    0.112951    0.197171    0.522825    30.50000   -1.20000
AFIX   0
C58   1    0.195159    0.070665    0.506158    30.50000    0.05536    0.07270 =
         0.06299    0.00187    0.00975   -0.00589
AFIX  43
H58   2    0.263135    0.072350    0.515377    30.50000   -1.20000
AFIX   0
C59   1    0.184460   -0.005404    0.488180    30.50000    0.05276    0.07090 =
         0.05884    0.01437    0.01402   -0.00707
AFIX  43
H59   2    0.245558   -0.055689    0.484695    30.50000   -1.20000
AFIX   0
C60   1    0.087014   -0.009008    0.475385    30.50000    0.06523    0.07805 =
         0.07018    0.00631    0.00883   -0.00159
AFIX  43
H60   2    0.080971   -0.061796    0.463638    30.50000   -1.20000
AFIX   0
C61   1   -0.115809    0.057582    0.464405    30.50000    0.05340    0.05851 =
         0.04304   -0.00063   -0.00819    0.00471
AFIX 137
H61D  2   -0.159390    0.069886    0.508334    30.50000   -1.50000
H61E  2   -0.102296   -0.001327    0.450390    30.50000   -1.50000
H61F  2   -0.153034    0.097130    0.424837    30.50000   -1.50000
AFIX   0
HKLF 4


REM  exp_7790_a.res in P-1
REM wR2 = 0.0485, GooF = S = 1.050, Restrained GooF = 1.049 for all data
REM R1 = 0.0238 for 17832 Fo > 4sig(Fo) and 0.0300 for all 19892 data
REM 969 parameters refined using 815 restraints

END

WGHT      0.0132      7.9994

REM Highest difference peak  1.397,  deepest hole -1.368,  1-sigma level  0.116
Q1    1   0.0523  0.1576  0.4952  11.00000  0.05    1.40
Q2    1   0.1570 -0.0075  0.4760  11.00000  0.05    1.12
;
_shelx_res_checksum                95361
_shelx_hkl_file
;
   0   0   4  159.37    6.03
   0   0  -4  153.18    6.06
   0   0  -4  158.60    5.87
   0   0  -4  157.02    5.98
   0   0  -5  619.58   22.16
   0   0   5  603.72   22.10
   0   0  -5  602.30   21.92
   0   0  -5  613.77   22.06
   0   0  -6  822.32   28.58
   0   0   6  794.23   28.52
   0   0  -6  802.65   28.29
   0   0  -6  732.76   28.40
   0   0   7 3010.47  106.80
   0   0  -7 3032.14  106.85
   0   0  -7 2980.96  106.55
   0   0  -7 2969.34  106.70
   0   0  -8   14.54    1.97
   0   0   8   20.31    2.14
   0   0  -8   16.41    1.60
   0   0  -8   19.51    2.04
   0   0  -9 1764.12   64.50
   0   0   9 1780.74   64.45
   0   0  -9 1806.39   64.18
   0   0  -9 1811.20   64.37
   0   0  10   31.71    2.81
   0   0 -10   34.39    2.98
   0   0 -10   30.16    2.43
   0   0 -10   30.55    2.73
   0   0  11  857.15   31.24
   0   0 -11  836.21   31.27
   0   0 -11  859.04   30.92
   0   0 -11  831.78   31.09
   0   0  12  371.74   14.27
   0   0 -12  362.69   14.34
   0   0 -12  351.79   13.91
   0   0 -12  361.66   14.17
   0   0  13  419.58   15.72
   0   0 -13  397.54   15.77
   0   0 -13  395.98   15.35
   0   0 -13  380.74   15.52
   0   0 -14    2.61    3.01
   0   0  14    2.25    3.17
   0   0 -14    0.11    2.94
   0   0 -14    1.24    3.10
   0   0 -15  279.19   11.92
   0   0  15  274.35   11.72
   0   0 -15  278.10   11.74
   0   0 -15  283.85   11.51
   0   0 -16  217.82    9.69
   0   0 -16  199.44    9.42
   0   0 -16  203.87    9.17
   0   0 -16  212.82   10.34
   0   0 -17  180.26   10.91
   0   0 -17  176.27    8.79
   0   0 -17  163.41    8.36
   0   0 -17  172.51   10.74
   0   0 -17  177.96    8.37
   0   0 -17  181.20    9.51
   0   0 -18   21.83    7.51
   0   0 -18   19.11    4.61
   0   0 -18   22.42    4.62
   0   0 -18   17.83    4.10
   0   0 -18   14.80    3.00
   0   0 -18   20.06    6.83
   0   0 -18   24.59    5.71
   0   0 -19   12.15    4.58
   0   0 -19   11.24    7.36
   0   0 -19   14.85    4.64
   0   0 -19   13.56    4.31
   0   0 -19   18.70    7.23
   0   0 -19   12.99    3.00
   0   0 -19   19.31    5.96
   0   0 -20   77.22    6.27
   0   0 -20   81.03    9.94
   0   0 -20   80.60    6.43
   0   0 -20   68.25    4.34
   0   0 -20   71.23    5.67
   0   0 -20   76.74    8.73
   0   0 -20   72.22    7.55
   0   0 -20   65.32    8.16
   0   0 -21   13.71    4.94
   0   0 -21    8.70    7.91
   0   0 -21   13.28    5.11
   0   0 -21   14.25    7.83
   0   0 -21   12.56    2.97
   0   0 -21    8.39    4.65
   0   0 -21    8.99    6.45
   0   0 -21   11.94    7.21
   0   0 -22   53.20    6.03
   0   0 -22   53.28    9.83
   0   0 -22   58.14    6.62
   0   0 -22   46.83    8.47
   0   0 -22   51.74    5.63
   0   0 -22   54.10    3.48
   0   0 -22   58.08    8.29
   0   0 -22   49.44    7.83
   0   0 -23   91.04    6.91
   0   0 -23   87.69    7.64
   0   0 -23   79.19   10.15
   0   0 -23   80.82    6.63
   0   0 -23   97.57    9.92
   0   0 -24    0.22    6.45
   0   0 -24    3.25    5.65
   0   0 -24    6.51    8.40
   0   0 -25   21.03    7.26
   0   1 -25   82.96    8.49
   0   1 -25   99.00   10.91
   0   1 -24  111.48    9.02
   0   1 -24  128.13    7.86
   0   1 -24  113.71   11.26
   0   1 -23   53.53    5.75
   0   1 -23   51.55    7.31
   0   1 -23   46.41    5.54
   0   1 -23   40.55    8.68
   0   1 -23   40.27    8.92
   0   1 -22    9.57    4.83
   0   1 -22    6.57    8.86
   0   1 -22   -1.04    6.06
   0   1 -22    3.48    4.59
   0   1 -22   10.13    7.73
   0   1 -22   -0.27    3.63
   0   1 -22   -1.08    7.05
   0   1 -22    7.52    7.91
   0   1 -21   25.34    8.84
   0   1 -21   12.89    4.86
   0   1 -21   13.59    5.62
   0   1 -21    9.69    4.38
   0   1 -21    3.34    7.20
   0   1 -21    9.78    3.66
   0   1 -21   13.50    6.62
   0   1 -21   11.32    7.51
   0   1 -20    4.43    4.47
   0   1 -20    5.30    8.03
   0   1 -20    3.37    5.16
   0   1 -20    7.47    3.60
   0   1 -20    7.75    4.23
   0   1 -20   11.46    7.17
   0   1 -20    8.72    6.09
   0   1 -19   86.34    8.78
   0   1 -19   60.35    5.65
   0   1 -19   76.59    6.07
   0   1 -19   65.33    4.83
   0   1 -19   68.31    8.29
   0   1 -19   82.13    5.51
   0   1 -19   79.38    7.41
   0   1 -18   16.55    4.32
   0   1 -18   13.22    4.31
   0   1 -18   11.10    3.92
   0   1 -18   10.75    6.30
   0   1 -18   16.97    5.61
   0   1 -17  391.61   15.42
   0   1 -17  385.39   15.62
   0   1 -17  360.32   15.07
   0   1 -17  384.93   16.31
   0   1 -16  653.10   24.79
   0   1 -16  657.61   24.96
   0   1 -16  661.09   24.54
   0   1 -16  628.74   25.52
   0  -1  15  375.08   14.59
   0   1 -15  372.29   14.71
   0   1 -15  359.28   14.75
   0   1 -15  358.46   14.27
   0   1 -15  357.68   15.39
   0  -1  14  907.68   33.26
   0   1 -14  902.20   33.31
   0   1 -14  904.01   32.97
   0   1 -14  880.51   33.31
   0   1 -13   60.39    4.25
   0  -1  13   68.08    4.22
   0   1 -13   61.13    3.72
   0   1 -13   61.91    4.27
   0  -1  12  160.25    7.46
   0   1 -12  170.10    7.55
   0   1 -12  176.38    7.12
   0   1 -12  171.19    7.54
   0   1 -11  194.04    8.26
   0  -1  11  205.07    8.24
   0   1 -11  193.66    7.83
   0   1 -11  191.71    8.25
   0  -1  10  222.59    8.92
   0   1 -10  214.71    8.96
   0   1 -10  217.81    8.99
   0   1 -10  225.68    8.61
   0  -1   9   48.48    2.88
   0   1  -9   48.48    2.92
   0   1  -9   45.92    3.01
   0   1  -9   48.99    2.54
   0   1  -9   41.73    3.42
   0   1  -8 2955.23  106.10
   0  -1   8 3033.06  106.06
   0   1  -8 2966.16  106.11
   0   1  -8 2927.24  106.40
   0  -1   7  591.69   21.69
   0   1  -7  589.96   21.71
   0   1  -7  589.27   21.70
   0  -1   7  598.54   21.64
   0   1  -7  594.68   21.99
   0  -1   6 2545.74   90.49
   0   1  -6 2536.85   90.50
   0   1  -6 2529.16   90.47
   0   1  -6 2548.18   90.72
   0  -1   5  231.73    8.75
   0   1  -5  234.95    8.79
   0   1  -5  231.20    8.72
   0   1  -5  232.98    8.97
   0   1  -4   79.95    3.29
   0  -1   4   79.78    3.27
   0   1  -4   79.91    3.19
   0   1  -4   76.44    3.37
   0   1  -3  118.82    4.50
   0   1  -3  115.87    4.61
   0  -1   3  127.01    4.62
   0  -1  -4    3.39    1.05
   0  -1  -4    3.23    0.96
   0  -1  -4    3.25    0.93
   0   1   4    4.93    0.83
   0  -1  -5  752.44   26.89
   0  -1  -5  725.88   26.78
   0   1   5  724.91   26.83
   0   1   5  737.14   26.63
   0  -1  -5  753.04   26.70
   0  -1  -6 3954.84  139.86
   0   1   6 3864.40  139.82
   0  -1  -6 3956.85  139.65
   0  -1  -7  333.12   12.79
   0   1   7  340.52   12.75
   0  -1  -7  326.58   12.51
   0  -1  -8 5107.28  181.74
   0   1   8 5029.01  181.67
   0  -1  -8 5161.00  181.47
   0   1   9  155.92    6.83
   0  -1  -9  159.65    6.90
   0  -1  -9  153.40    6.50
   0  -1  -9  153.53    6.54
   0  -1 -10  333.76   13.43
   0   1  10  353.33   13.41
   0  -1 -10  335.70   13.09
   0  -1 -10  337.81   13.10
   0   1  11   49.87    3.70
   0  -1 -11   59.26    4.01
   0  -1 -11   44.42    3.43
   0  -1 -11   47.47    3.41
   0   1  12 3003.35  107.03
   0  -1 -12 2980.55  107.06
   0  -1 -12 3007.99  106.74
   0  -1 -12 2940.16  106.74
   0  -1 -13   74.70    4.85
   0   1  13   61.82    4.52
   0  -1 -13   59.79    4.13
   0  -1 -13   56.28    4.19
   0  -1 -14  189.85    9.07
   0   1  14  202.74    9.00
   0  -1 -14  194.36    8.61
   0  -1 -14  195.14    8.71
   0  -1 -15  225.75   10.04
   0  -1 -15  212.69    9.45
   0  -1 -15  210.46    9.43
   0  -1 -16   46.50    6.80
   0  -1 -16   40.24    4.56
   0  -1 -16   42.41    4.20
   0  -1 -16   40.90    4.23
   0  -1 -16   40.72    6.55
   0  -1 -16   40.07    2.77
   0  -1 -17    2.03    4.27
   0  -1 -17    6.95    6.20
   0  -1 -17    3.28    3.97
   0  -1 -17    8.04    6.15
   0  -1 -17    3.50    3.67
   0  -1 -17    2.53    2.10
   0  -1 -17   16.78    4.96
   0  -1 -18   22.21    4.87
   0  -1 -18   26.79    7.12
   0  -1 -18   23.90    4.62
   0  -1 -18   19.84    2.37
   0  -1 -18   21.81    4.20
   0  -1 -18   18.85    7.17
   0  -1 -18   33.10    5.87
   0  -1 -19 1053.33   39.32
   0  -1 -19  985.87   36.80
   0  -1 -19  964.94   36.57
   0  -1 -19  969.26   35.02
   0  -1 -19  991.99   38.96
   0  -1 -19  971.01   36.38
   0  -1 -19  987.38   37.77
   0  -1 -19  943.20   37.24
   0  -1 -20  126.42    7.93
   0  -1 -20  146.46   11.01
   0  -1 -20  105.90    7.44
   0  -1 -20  119.31   10.15
   0  -1 -20  121.73    7.31
   0  -1 -20  103.09    4.52
   0  -1 -20  140.29    8.75
   0  -1 -20  129.89    8.80
   0  -1 -21  145.40   11.02
   0  -1 -21  124.54    7.96
   0  -1 -21  112.91    7.66
   0  -1 -21  106.27   10.63
   0  -1 -21  145.86   12.13
   0  -1 -21  121.56    7.39
   0  -1 -21  123.59    8.95
   0  -1 -21  123.14    9.43
   0  -1 -22   21.74    5.77
   0  -1 -22   26.61    8.94
   0  -1 -22   22.21    5.70
   0  -1 -22   28.01    5.52
   0  -1 -22   37.88    9.92
   0  -1 -22   19.90    8.57
   0  -1 -22   23.40    6.70
   0  -1 -22   26.46    7.31
   0  -1 -23  166.97    9.52
   0  -1 -23  180.95    9.67
   0  -1 -23  154.70    9.17
   0  -1 -23  165.12   12.42
   0  -1 -23  158.21   11.31
   0  -1 -24  181.95    9.96
   0  -1 -24  181.06   10.32
   0  -1 -24  161.43   12.85
   0  -1 -24  171.69   11.72
   0  -1 -25   20.88    6.96
   0   2 -25   25.14   10.09
   0   2 -24   83.71    8.55
   0   2 -24  110.68   11.27
   0   2 -23    7.69    4.74
   0   2 -23    3.85    6.24
   0   2 -23   12.42    7.66
   0   2 -23    9.43    8.89
   0   2 -22  103.27   10.51
   0   2 -22   91.98    8.09
   0   2 -22  100.02    6.28
   0   2 -22  102.20    9.56
   0   2 -22   95.90    6.43
   0   2 -22   99.68   10.41
   0   2 -22   85.33    9.07
   0   2 -22   96.86    6.42
   0   2 -21   45.83    5.08
   0   2 -21   52.48    9.28
   0   2 -21   38.76    6.06
   0   2 -21   52.44    8.12
   0   2 -21   43.04    4.85
   0   2 -21   42.62    5.06
   0   2 -21   42.47    7.38
   0   2 -20   97.24    6.24
   0   2 -20  104.66   10.19
   0   2 -20   86.81    7.08
   0   2 -20   88.80    8.71
   0   2 -20  102.48    6.07
   0   2 -20  105.69    6.20
   0   2 -20   86.89    8.29
   0   2 -19    8.71    3.95
   0   2 -19   14.96    5.03
   0   2 -19   17.20    6.30
   0   2 -19   14.72    3.89
   0   2 -19    9.64    6.02
   0   2 -18  289.61   12.06
   0   2 -18  281.45   12.74
   0   2 -18  285.40   11.95
   0   2 -18  291.73   13.66
   0   2 -17    8.26    3.63
   0   2 -17    8.96    4.35
   0   2 -17    8.56    3.36
   0   2 -17   12.79    5.02
   0  -2  16  390.83   15.13
   0   2 -16  388.75   15.16
   0   2 -16  377.36   15.62
   0   2 -16  380.07   14.87
   0   2 -16  357.74   16.09
   0  -2  15 1308.53   45.83
   0   2 -15 1234.15   45.75
   0   2 -15 1257.61   46.12
   0   2 -15 1238.27   45.52
   0   2 -15 1233.42   46.64
   0  -2  14   88.89    4.83
   0   2 -14   73.80    4.79
   0   2 -14   88.02    5.25
   0   2 -14   88.82    4.58
   0   2 -14   82.89    6.00
   0  -2  13  683.24   25.89
   0   2 -13  720.18   25.91
   0   2 -13  697.59   25.56
   0   2 -13  683.82   26.12
   0  -2  12  555.11   20.42
   0   2 -12  534.69   20.41
   0   2 -12  551.94   20.09
   0   2 -12  530.67   20.63
   0  -2  11  116.00    5.23
   0   2 -11  112.46    5.28
   0   2 -11  111.00    4.90
   0   2 -11  112.53    5.54
   0   2 -10  369.22   14.35
   0  -2  10  390.78   14.10
   0   2 -10  356.15   14.09
   0  -2   9  634.71   23.17
   0   2  -9  590.79   23.20
   0  -2   9  643.97   22.98
   0   2  -9  641.16   23.01
   0   2  -9  615.22   23.50
   0  -2   8  931.25   33.20
   0   2  -8  910.91   33.24
   0   2  -8  901.41   33.00
   0   2  -8  915.00   33.48
   0  -2   7   79.23    3.72
   0   2  -7   80.98    3.81
   0   2  -7   81.22    3.50
   0   2  -7   77.65    3.99
   0   2  -6  243.45    9.33
   0  -2   6  242.71    9.25
   0   2  -6  241.55    9.03
   0   2  -6  242.21    9.45
   0   2  -5  797.69   29.50
   0  -2   5  839.89   29.47
   0   2  -5  821.90   29.18
   0   2  -5  808.41   29.18
   0   2  -5  810.09   29.57
   0   2  -4 1107.24   40.46
   0  -2   4 1129.12   40.40
   0   2  -4 1134.44   40.23
   0   2  -4 1140.21   40.49
   0  -2   4 1122.23   40.43
   0   2  -3  273.12   10.03
   0   2  -3  270.87   10.21
   0  -2   3  273.89   10.16
   0  -2   3  278.87   10.14
   0   2  -3  273.48   10.17
   0  -2   2  193.13    7.20
   0  -2  -3  370.54   14.23
   0  -2  -3  396.90   14.04
   0   2   4 1994.33   79.46
   0  -2  -4 2243.33   79.52
   0   2   4 2317.42   79.48
   0  -2  -4 2302.09   79.50
   0  -2  -4 2260.50   79.19
   0   2   5   25.09    1.89
   0  -2  -5   25.03    1.98
   0  -2  -5   21.89    1.89
   0   2   5   20.45    1.72
   0  -2  -5   24.19    1.80
   0  -2  -5   23.73    1.29
   0  -2  -6  659.95   24.73
   0  -2  -6  678.30   24.88
   0   2   6  673.38   24.80
   0   2   6  678.15   24.59
   0  -2  -6  682.87   24.69
   0  -2  -7 2478.28   89.17
   0   2   7 2469.97   89.25
   0  -2  -7 2458.44   89.30
   0   2   7 2508.71   88.98
   0  -2  -7 2534.81   89.12
   0   2   8  513.81   19.26
   0  -2  -8  526.51   19.31
   0  -2  -8  507.03   19.04
   0   2   8  498.43   18.84
   0   2   9 1473.92   52.95
   0  -2  -9 1480.90   52.99
   0  -2  -9 1460.14   52.72
   0  -2  -9 1453.21   51.92
   0   2  10   38.68    3.30
   0  -2 -10   35.09    3.31
   0  -2 -10   36.64    2.86
   0   2  11 2053.29   75.29
   0  -2 -11 2086.47   75.37
   0  -2 -11 2112.65   75.07
   0  -2 -12  427.79   16.62
   0   2  12  421.79   16.47
   0  -2 -12  417.20   16.18
   0  -2 -12  402.03   16.00
   0  -2 -13 3020.94  111.21
   0  -2 -13 3046.03  110.03
   0  -2 -13 3003.05  109.68
   0  -2 -13 3082.36  108.63
   0  -2 -13 3048.43  109.60
   0  -2 -14   10.86    3.64
   0  -2 -14    7.33    5.16
   0  -2 -14    7.93    1.30
   0  -2 -14    7.92    3.19
   0  -2 -14    6.20    3.01
   0  -2 -15  218.02   11.04
   0  -2 -15  191.87    9.33
   0  -2 -15  188.21    7.12
   0  -2 -15  204.86   11.42
   0  -2 -15  190.95    8.73
   0  -2 -15  181.75    8.62
   0  -2 -16  168.08    8.48
   0  -2 -16  172.52   10.33
   0  -2 -16  169.41    8.03
   0  -2 -16  154.11    5.93
   0  -2 -16  171.60    7.92
   0  -2 -16  167.01   10.60
   0  -2 -17   47.43    5.58
   0  -2 -17   52.77    7.56
   0  -2 -17   42.94    4.65
   0  -2 -17   45.64    4.76
   0  -2 -17   55.15    7.89
   0  -2 -17   57.45    5.96
   0  -2 -18  460.75   20.48
   0  -2 -18  456.39   18.26
   0  -2 -18  430.13   17.64
   0  -2 -18  476.44   21.07
   0  -2 -18  426.92   20.32
   0  -2 -18  432.29   17.71
   0  -2 -18  433.54   18.61
   0  -2 -19  221.44   13.23
   0  -2 -19  201.91   10.56
   0  -2 -19  210.23   10.21
   0  -2 -19  201.36   12.92
   0  -2 -19  196.63    9.97
   0  -2 -19  242.40   14.31
   0  -2 -19  206.73   11.21
   0  -2 -19  219.41   11.15
   0  -2 -20  706.78   27.87
   0  -2 -20  770.51   30.35
   0  -2 -20  701.75   27.52
   0  -2 -20  777.48   31.34
   0  -2 -20  698.06   27.47
   0  -2 -20  699.99   30.13
   0  -2 -20  698.49   28.33
   0  -2 -20  731.38   28.42
   0  -2 -21   70.14    6.76
   0  -2 -21   61.31    9.23
   0  -2 -21   52.50    6.32
   0  -2 -21   63.35    6.27
   0  -2 -21   78.21   11.07
   0  -2 -21   61.91    9.75
   0  -2 -21   74.90    7.59
   0  -2 -21   72.51    7.47
   0  -2 -22    7.39    8.88
   0  -2 -22    9.55    5.76
   0  -2 -22   -5.68    5.65
   0  -2 -22    9.27    5.11
   0  -2 -22   13.70    8.52
   0  -2 -22    8.51    9.78
   0  -2 -22    3.85    6.66
   0  -2 -22   -1.30    6.35
   0  -2 -23  132.04    9.01
   0  -2 -23  132.67    8.55
   0  -2 -23  144.72   12.19
   0  -2 -23  125.65    8.36
   0  -2 -23  142.31    9.87
   0  -2 -24   98.68    8.04
   0  -2 -24   92.44    7.83
   0  -2 -24   73.28   11.19
   0  -2 -24   98.74    9.14
   0  -2 -25   49.42    7.35
   0  -2 -25   44.85    7.36
   0   3 -24   23.48    7.50
   0   3 -24   58.07   10.94
   0   3 -23    3.61    6.83
   0   3 -23    4.06    9.82
   0   3 -22  177.08   12.73
   0   3 -22  162.45    9.98
   0   3 -22  164.03    8.20
   0   3 -22  161.03    8.75
   0   3 -22  180.15   10.90
   0   3 -22  136.44   11.11
   0   3 -22  168.25   12.61
   0   3 -22  157.64    8.12
   0   3 -21   67.95    9.63
   0   3 -21   48.17    4.83
   0   3 -21   46.98    6.49
   0   3 -21   42.50    5.62
   0   3 -21   47.80    5.00
   0   3 -21   52.22    7.47
   0   3 -21   44.28    7.69
   0   3 -20   62.93    4.88
   0   3 -20   55.45    6.37
   0   3 -20   53.72    4.90
   0   3 -20   63.51    7.66
   0   3 -20   58.55    5.66
   0   3 -20   52.53    7.17
   0   3 -19   85.56    5.24
   0   3 -19   85.97    6.72
   0   3 -19   78.25    7.81
   0   3 -19   73.53    5.32
   0   3 -19   75.27    7.80
   0   3 -18  136.45    6.68
   0   3 -18  137.14    7.72
   0   3 -18  129.06    6.72
   0   3 -18  122.75    8.60
   0   3 -17  398.60   15.28
   0   3 -17  394.28   16.29
   0   3 -17  397.47   15.18
   0  -3  16  437.68   16.72
   0   3 -16  448.47   16.68
   0   3 -16  409.40   17.42
   0   3 -16  437.08   16.53
   0   3 -16  401.24   17.99
   0  -3  15   34.81    3.48
   0   3 -15   36.78    3.34
   0   3 -15   28.33    4.46
   0   3 -15   31.16    3.17
   0   3 -15   32.82    5.09
   0   3 -14 2090.69   75.84
   0  -3  14 2164.15   75.98
   0   3 -14 2106.41   76.50
   0   3 -14 2152.36   75.71
   0   3 -14 1992.56   76.80
   0  -3  13 1063.50   37.84
   0   3 -13 1015.59   37.73
   0   3 -13 1051.38   38.43
   0   3 -13 1058.53   37.59
   0   3 -13  979.78   38.66
   0  -3  12  469.65   17.13
   0   3 -12  453.34   17.03
   0   3 -12  446.97   17.63
   0  -3  12  448.95   17.42
   0   3 -12  455.96   16.30
   0   3 -12  427.17   17.92
   0  -3  11  393.64   14.79
   0   3 -11  421.11   15.90
   0  -3  11  429.75   15.72
   0  -3  11  424.53   15.32
   0   3 -11  401.51   15.21
   0   3 -11  400.66   16.15
   0   3 -10  120.72    5.88
   0  -3  10  124.62    5.69
   0  -3  10  122.92    5.21
   0   3 -10  118.67    5.13
   0   3 -10  127.44    6.17
   0   3  -9  865.52   31.33
   0  -3   9  861.72   31.19
   0   3  -9  837.06   30.73
   0   3  -9  860.41   31.52
   0   3  -8  127.85    5.98
   0  -3   8  139.26    5.85
   0   3  -8  137.50    5.34
   0   3  -8  134.75    6.18
   0  -3   7 3175.79  110.59
   0   3  -7 2998.52  110.68
   0   3  -7 3107.82  110.12
   0   3  -7 3102.52  110.79
   0   3  -6  211.22    7.97
   0   3  -6  211.86    8.44
   0  -3   6  207.22    8.27
   0  -3   6  205.78    8.06
   0   3  -6  215.61    7.72
   0  -3   6  208.50    8.36
   0   3  -6  209.42    8.44
   0   3  -5  470.39   17.24
   0   3  -5  471.14   17.60
   0  -3   5  474.50   17.45
   0  -3   5  456.94   17.31
   0  -3   5  495.00   17.48
   0   3  -5  479.25   17.55
   0  -3   4 1843.19   67.53
   0   3  -4 1889.43   67.48
   0  -3   4 1928.21   67.65
   0   3  -4 1850.13   67.71
   0   3  -4 1901.37   67.67
   0  -3   4 1947.75   67.60
   0   3  -3 1390.54   49.57
   0   3  -3 1360.08   49.37
   0  -3   3 1345.83   49.41
   0  -3   3 1347.77   49.51
   0   3  -3 1420.00   49.47
   0  -3   3 1423.55   49.41
   0   3  -2    2.32    0.88
   0  -3   2    0.92    0.94
   0   3  -1  718.68   25.48
   0   3  -1  657.40   25.38
   0  -3   1  726.27   25.38
   0   3   0    6.33    1.35
   0  -3   0    7.47    1.23
   0   3   0    3.50    1.08
   0  -3   0    3.24    1.00
   0   3   1   15.41    1.17
   0  -3  -1   12.53    1.19
   0  -3  -1   13.83    1.26
   0  -3  -2   25.73    1.72
   0   3   2   24.42    1.71
   0  -3  -2   21.35    1.49
   0   3   2   25.23    1.51
   0   3   3   39.14    2.46
   0  -3  -3   40.09    2.38
   0   3   3   39.98    2.06
   0  -3  -3   40.20    2.04
   0  -3  -4  660.97   24.30
   0  -3  -4  682.97   24.08
   0   3   4  633.82   24.03
   0  -3  -4  667.53   23.75
   0   3   4  641.79   23.74
   0  -3  -5  569.31   21.23
   0   3   5  579.70   20.82
   0  -3  -5  577.81   20.84
   0  -3  -5  588.42   22.28
   0   3   5  593.98   21.21
   0  -3  -5  600.69   21.24
   0  -3  -6   31.13    2.40
   0  -3  -6   22.76    2.35
   0   3   6   28.38    2.27
   0   3   6   27.20    1.67
   0  -3  -6   25.42    1.68
   0   3   6   27.37    2.25
   0  -3  -6   27.65    2.31
   0  -3  -6   28.33    1.61
   0  -3  -7   49.28    3.30
   0  -3  -7   55.07    3.45
   0   3   7   57.02    3.47
   0  -3  -7   63.73    3.37
   0  -3  -7   50.87    4.45
   0   3   7   55.52    3.22
   0  -3  -7   53.15    2.58
   0  -3  -8 1685.34   61.51
   0  -3  -8 1746.16   61.69
   0   3   8 1728.71   61.65
   0  -3  -8 1638.57   62.66
   0   3   8 1709.10   61.34
   0  -3  -8 1697.89   61.47
   0  -3  -9  268.73   10.98
   0   3   9  268.96   10.93
   0   3   9  256.11   10.46
   0  -3  -9  269.11   12.22
   0  -3  -9  266.90   10.67
   0   3  10  484.36   18.76
   0  -3 -10  480.03   18.74
   0   3  10  492.89   18.31
   0  -3 -10  481.40   20.10
   0  -3 -10  480.00   18.50
   0  -3 -11   87.62    5.22
   0  -3 -11   87.50    6.76
   0  -3 -11   84.52    4.89
   0  -3 -11   83.05    3.44
   0  -3 -12 2291.35   82.08
   0  -3 -12 2256.56   80.55
   0  -3 -12 2250.19   83.70
   0  -3 -12 2382.48   83.81
   0  -3 -12 2287.36   81.78
   0  -3 -13   80.99    5.63
   0  -3 -13   89.01    5.24
   0  -3 -13   81.10    7.46
   0  -3 -13   83.28    7.66
   0  -3 -13   87.71    5.23
   0  -3 -14  496.13   19.51
   0  -3 -14  497.95   18.88
   0  -3 -14  519.54   21.59
   0  -3 -14  464.90   19.03
   0  -3 -14  469.73   21.25
   0  -3 -14  490.72   19.21
   0  -3 -15  233.22   10.73
   0  -3 -15  235.53   10.15
   0  -3 -15  231.51   12.92
   0  -3 -15  234.74   10.39
   0  -3 -15  255.83   13.09
   0  -3 -15  214.61   10.45
   0  -3 -16    6.32    4.34
   0  -3 -16    5.43    5.94
   0  -3 -16   10.18    3.77
   0  -3 -16   15.73    6.57
   0  -3 -16    5.42    6.23
   0  -3 -16    8.68    3.49
   0  -3 -16    8.25    4.03
   0  -3 -17   -0.77    4.92
   0  -3 -17    6.04    6.19
   0  -3 -17   -1.34    3.86
   0  -3 -17    0.49    4.08
   0  -3 -17    4.49    6.89
   0  -3 -17   10.98    6.78
   0  -3 -17    1.89    4.16
   0  -3 -18   41.06    5.82
   0  -3 -18   51.19    7.84
   0  -3 -18   42.03    4.77
   0  -3 -18   37.49    7.71
   0  -3 -18   35.10    8.54
   0  -3 -18   39.73    5.11
   0  -3 -18   45.62    5.70
   0  -3 -19 1263.35   47.57
   0  -3 -19 1295.27   49.59
   0  -3 -19 1247.19   47.01
   0  -3 -19 1425.11   50.65
   0  -3 -19 1284.61   49.82
   0  -3 -19 1261.57   47.13
   0  -3 -19 1245.41   47.56
   0  -3 -20  334.05   17.27
   0  -3 -20  330.73   15.01
   0  -3 -20  324.73   14.30
   0  -3 -20  364.27   18.59
   0  -3 -20  314.67   14.41
   0  -3 -20  339.65   17.82
   0  -3 -20  336.24   14.96
   0  -3 -21  468.96   22.17
   0  -3 -21  461.93   19.63
   0  -3 -21  477.84   19.23
   0  -3 -21  444.23   19.13
   0  -3 -21  466.07   22.35
   0  -3 -21  529.52   23.75
   0  -3 -21  473.79   19.77
   0  -3 -21  471.98   20.04
   0  -3 -22    9.88    8.86
   0  -3 -22   13.40    6.41
   0  -3 -22    9.89    5.52
   0  -3 -22   29.19   10.73
   0  -3 -22   17.54    5.65
   0  -3 -22   20.23    9.05
   0  -3 -22   33.55    6.92
   0  -3 -22   10.94    6.31
   0  -3 -23  144.69    9.80
   0  -3 -23  155.99   10.26
   0  -3 -23  141.97    8.96
   0  -3 -23  146.32   12.59
   0  -3 -23  153.17    9.35
   0  -3 -23  147.59    9.70
   0  -3 -24  250.48   12.72
   0  -3 -24  222.38   15.60
   0  -3 -24  236.07   12.14
   0  -3 -24  254.30   12.32
   0  -3 -25  117.38    9.05
   0   4 -24  125.65    9.90
   0   4 -23  114.84    9.41
   0   4 -23  128.36   12.97
   0   4 -22   40.17   10.27
   0   4 -22   23.16    6.77
   0   4 -22   24.84    4.60
   0   4 -22   23.01    5.85
   0   4 -22   28.80    7.08
   0   4 -22   30.08    4.21
   0   4 -22   15.15    7.54
   0   4 -21  443.37   19.26
   0   4 -21  448.89   19.68
   0   4 -21  445.11   17.65
   0   4 -21  461.23   18.69
   0   4 -21  410.48   20.04
   0   4 -21  451.44   17.46
   0   4 -20   43.09    6.55
   0   4 -20   44.24    6.83
   0   4 -20   40.93    4.44
   0   4 -20   52.40    4.30
   0   4 -20   45.71    7.26
   0   4 -19   -2.76    5.58
   0   4 -19    5.97    5.69
   0   4 -19   -2.16    3.70
   0   4 -19    7.00    3.33
   0   4 -19   -1.78    6.57
   0   4 -18  392.99   16.73
   0   4 -18  400.68   15.35
   0   4 -18  362.45   17.23
   0   4 -18  396.46   15.17
   0   4 -17  293.57   13.41
   0   4 -17  314.08   12.10
   0   4 -17  306.76   12.01
   0   4 -17  278.65   14.04
   0  -4  16  142.40    6.58
   0   4 -16  145.39    7.89
   0   4 -16  143.91    6.51
   0   4 -16  137.30    8.48
   0   4 -16  138.92    6.35
   0  -4  15  165.39    7.30
   0   4 -15  158.88    8.47
   0   4 -15  181.25    7.16
   0   4 -15  146.50    8.88
   0   4 -15  161.12    7.01
   0  -4  14  482.10   16.95
   0   4 -14  431.74   17.74
   0   4 -14  446.15   16.07
   0   4 -14  435.61   16.68
   0   4 -14  418.86   18.11
   0  -4  13 1051.61   38.79
   0  -4  13 1127.30   39.86
   0   4 -13 1075.29   40.11
   0  -4  13 1135.41   39.34
   0   4 -13 1091.03   39.10
   0   4 -13 1058.95   40.40
   0  -4  12  410.90   15.22
   0  -4  12  416.97   16.12
   0   4 -12  407.81   16.39
   0  -4  12  427.24   15.55
   0   4 -12  396.08   16.63
   0   4 -12  413.41   15.34
   0  -4  11  164.73    7.20
   0   4 -11  150.88    7.35
   0   4 -11  157.67    7.74
   0   4 -11  162.40    6.34
   0   4 -10   21.93    3.14
   0  -4  10   20.68    2.77
   0   4 -10   22.95    3.35
   0   4 -10   22.90    1.69
   0  -4   9   72.31    3.95
   0   4  -9   66.33    4.22
   0   4  -9   66.66    4.32
   0   4  -9   70.70    2.95
   0  -4   8  583.63   21.33
   0   4  -8  549.01   21.52
   0   4  -8  572.49   21.61
   0   4  -8  575.88   20.56
   0   4  -7  808.45   29.83
   0  -4   7  788.77   29.43
   0   4  -7  821.53   29.32
   0  -4   7  823.48   29.65
   0   4  -7  806.60   29.83
   0  -4   7  812.72   29.65
   0   4  -6  855.89   30.81
   0  -4   6  861.78   31.05
   0  -4   6  816.77   30.89
   0   4  -6  878.21   31.25
   0  -4   6  857.70   31.02
   0   4  -6  854.38   31.18
   0   4  -5 5015.51  179.13
   0   4  -5 5068.30  178.82
   0  -4   5 5150.76  179.03
   0  -4   5 4856.22  178.88
   0  -4   5 5054.05  178.92
   0   4  -5 5079.20  179.06
   0  -4   4  525.66   19.13
   0  -4   4  497.70   18.95
   0   4  -4  528.90   19.20
   0   4  -4  503.69   18.89
   0   4  -4  515.18   19.04
   0  -4   4  525.76   18.95
   0   4  -3  408.86   16.12
   0   4  -3  433.82   15.93
   0  -4   3  434.50   16.06
   0  -4   3  435.58   15.95
   0  -4   3  447.88   15.91
   0   4  -3  409.97   16.17
   0   4  -2  973.63   35.14
   0  -4   2  946.29   35.14
   0   4  -2  988.24   35.36
   0   4  -2  962.32   35.37
   0  -4   2  996.17   35.12
   0   4  -1  384.74   14.51
   0   4  -1  388.49   14.63
   0   4  -1  368.79   14.60
   0  -4   1  398.84   14.43
   0   4  -1  381.92   14.51
   0   4   0  315.56   11.65
   0  -4   0  283.80   11.97
   0  -4   0  319.20   11.72
   0   4   0  312.82   12.15
   0   4   0  317.30   12.38
   0  -4   0  328.88   11.99
   0   4   0  331.81   12.09
   0  -4  -1    4.03    0.97
   0  -4  -1    1.21    1.06
   0   4   1    1.89    1.10
   0  -4  -1    0.67    1.70
   0   4   1    2.53    1.83
   0  -4  -1    1.69    1.14
   0  -4  -2 1238.00   46.33
   0   4   2 1269.90   46.37
   0   4   2 1345.34   46.50
   0  -4  -2 1254.42   46.41
   0  -4  -2 1304.82   46.41
   0  -4  -2 1359.02   46.59
   0   4   3 2407.01   84.50
   0  -4  -3 2384.44   84.43
   0   4   3 2334.08   84.18
   0  -4  -3 2332.26   84.14
   0  -4  -4 1665.60   59.99
   0  -4  -4 1721.85   59.76
   0  -4  -4 1605.52   59.55
   0   4   4 1640.66   59.28
   0  -4  -4 1661.83   59.26
   0  -4  -5 2733.32   95.37
   0   4   5 2686.80   95.08
   0  -4  -5 2692.47   95.04
   0  -4  -5 2603.01   94.65
   0   4   5 2628.17   94.67
   0  -4  -6   44.51    3.48
   0  -4  -6   39.97    2.91
   0  -4  -6   44.36    2.43
   0   4   6   44.31    2.40
   0   4   6   39.90    2.97
   0  -4  -6   42.87    2.95
   0  -4  -6   36.40    4.14
   0  -4  -7  152.77    7.34
   0  -4  -7  151.48    6.65
   0  -4  -7  138.85    6.75
   0  -4  -7  143.30    6.03
   0   4   7  150.48    6.04
   0  -4  -7  155.30    8.10
   0   4   7  156.37    6.68
   0  -4  -7  162.98    6.74
   0  -4  -7  148.11    5.67
   0  -4  -8    2.71    2.90
   0  -4  -8    9.22    2.54
   0  -4  -8    6.55    2.32
   0  -4  -8   10.74    3.64
   0  -4  -8    5.86    3.52
   0  -4  -8    6.20    2.45
   0   4   8    5.38    2.36
   0  -4  -8    8.63    1.26
   0  -4  -9  347.56   13.57
   0  -4  -9  363.62   15.27
   0   4   9  346.29   13.44
   0  -4  -9  357.82   13.63
   0  -4  -9  326.27   15.16
   0  -4  -9  342.91   12.84
   0  -4 -10  132.70    6.66
   0  -4 -10  144.02    6.74
   0   4  10  139.76    6.46
   0  -4 -10  145.24    8.74
   0  -4 -10  133.32    8.41
   0  -4 -10  139.96    5.97
   0  -4 -11  774.59   29.09
   0   4  11  773.96   28.57
   0  -4 -11  789.62   30.73
   0  -4 -11  757.04   30.70
   0  -4 -11  772.70   28.83
   0  -4 -11  759.32   28.29
   0  -4 -12  278.22   11.90
   0  -4 -12  266.89   10.28
   0  -4 -12  255.31   13.47
   0  -4 -12  310.05   13.99
   0  -4 -12  275.29   11.54
   0  -4 -12  284.28   11.07
   0  -4 -13 1502.50   55.76
   0  -4 -13 1511.93   54.14
   0  -4 -13 1539.93   55.43
   0  -4 -13 1485.32   57.54
   0  -4 -13 1663.77   57.88
   0  -4 -13 1494.78   55.07
   0  -4 -14    1.81    4.20
   0  -4 -14    4.34    1.11
   0  -4 -14    6.41    6.09
   0  -4 -14    4.44    3.68
   0  -4 -14    7.39    5.68
   0  -4 -14    3.81    3.09
   0  -4 -15  209.71   10.38
   0  -4 -15  237.99   12.98
   0  -4 -15  215.34   12.62
   0  -4 -15  220.15    9.96
   0  -4 -15  218.41    9.77
   0  -4 -16  378.17   15.83
   0  -4 -16  363.44   15.01
   0  -4 -16  354.61   15.26
   0  -4 -16  384.42   18.17
   0  -4 -16  403.08   18.50
   0  -4 -16  370.81   15.12
   0  -4 -17   24.50    5.60
   0  -4 -17   20.38    3.96
   0  -4 -17   18.58    4.68
   0  -4 -17   17.69    7.22
   0  -4 -17   17.75    7.92
   0  -4 -17   27.13    4.42
   0  -4 -18   98.03    7.67
   0  -4 -18  107.33    6.75
   0  -4 -18  117.90   11.06
   0  -4 -18  103.84    7.00
   0  -4 -18   97.02   10.10
   0  -4 -18  108.33    6.80
   0  -4 -19   61.67    6.90
   0  -4 -19   58.95    5.93
   0  -4 -19   66.87    6.14
   0  -4 -19   68.59   10.33
   0  -4 -19   62.99    9.41
   0  -4 -19   60.30    5.92
   0  -4 -20  631.82   26.23
   0  -4 -20  567.57   24.07
   0  -4 -20  611.75   23.52
   0  -4 -20  585.78   23.67
   0  -4 -20  615.07   26.77
   0  -4 -20  660.57   27.61
   0  -4 -20  571.01   23.55
   0  -4 -21   73.07    7.67
   0  -4 -21   79.08    9.90
   0  -4 -21   94.63    8.15
   0  -4 -21   90.11    6.88
   0  -4 -21   84.41    7.14
   0  -4 -21   97.65   10.66
   0  -4 -21   92.47   11.63
   0  -4 -21   79.27    7.10
   0  -4 -22   15.86    6.85
   0  -4 -22   17.56    6.50
   0  -4 -22   12.70    5.92
   0  -4 -22   14.47    6.14
   0  -4 -22   28.09    9.57
   0  -4 -22   27.16    5.97
   0  -4 -23  122.37    9.72
   0  -4 -23  128.34    9.23
   0  -4 -23  113.76    8.63
   0  -4 -23  102.91   11.80
   0  -4 -23  116.31    8.33
   0  -4 -24   76.82    8.44
   0  -4 -24   74.21    7.64
   0  -4 -24   61.07   11.33
   0   5 -23   17.17    7.10
   0   5 -23   25.74   10.89
   0   5 -22  548.14   23.30
   0   5 -22  566.09   22.66
   0   5 -22  517.91   24.00
   0   5 -21   10.88    6.24
   0   5 -21   20.19    4.22
   0   5 -21   13.32    5.72
   0   5 -21   16.36    6.09
   0   5 -21   12.47    3.38
   0   5 -21   18.78    7.17
   0   5 -20  319.24   14.55
   0   5 -20  304.93   12.52
   0   5 -20  316.82   14.32
   0   5 -20  290.51   15.01
   0   5 -20  303.79   12.02
   0   5 -19    3.35    5.53
   0   5 -19   11.33    5.58
   0   5 -19   11.94    3.65
   0   5 -19   14.58    2.95
   0   5 -19    0.26    6.66
   0   5 -18  355.40   15.20
   0   5 -18  320.60   15.79
   0   5 -18  319.91   13.15
   0   5 -17  133.66    8.23
   0   5 -17  157.15    6.53
   0   5 -17  128.00    8.88
   0   5 -17  126.88    6.05
   0  -5  16  121.00    5.56
   0   5 -16  108.82    7.46
   0   5 -16  116.57    5.50
   0   5 -16  109.89    5.15
   0   5 -16  108.04    7.87
   0  -5  15   36.55    3.14
   0   5 -15   25.96    4.98
   0  -5  15   36.98    2.24
   0  -5  15   34.95    4.42
   0   5 -15   35.77    2.18
   0   5 -15   36.53    2.66
   0   5 -15   32.14    5.60
   0  -5  14  192.05    7.80
   0   5 -14  192.47    9.72
   0  -5  14  204.48    9.26
   0  -5  14  218.98    8.25
   0   5 -14  194.23    9.92
   0   5 -14  200.20    7.87
   0  -5  13 1524.38   55.66
   0  -5  13 1603.81   56.51
   0   5 -13 1537.25   56.88
   0  -5  13 1596.28   55.80
   0   5 -13 1554.50   55.49
   0   5 -13 1475.66   57.02
   0  -5  12  117.86    6.10
   0   5 -12  113.21    6.60
   0  -5  12  123.25    5.21
   0   5 -12  116.29    6.75
   0   5 -12  121.99    4.83
   0   5 -11    4.08    3.11
   0  -5  11    6.54    2.81
   0   5 -11    3.42    3.35
   0   5 -11    6.30    1.12
   0  -5  10  257.31   10.12
   0   5 -10  255.30   10.44
   0   5 -10  238.48    8.91
   0   5 -10  254.85   10.55
   0   5  -9  368.25   15.11
   0  -5   9  389.02   14.87
   0  -5   9  392.58   14.93
   0   5  -9  383.97   15.17
   0  -5   8  297.33   11.45
   0   5  -8  278.48   11.69
   0   5  -8  287.48   11.72
   0  -5   8  291.78   11.45
   0   5  -7  411.10   15.59
   0  -5   7  421.98   15.88
   0  -5   7  409.16   15.74
   0   5  -7  410.01   16.11
   0  -5   7  426.21   15.85
   0   5  -7  428.65   16.09
   0  -5   6 2710.61   94.95
   0   5  -6 2656.04   95.14
   0  -5   6 2603.15   94.80
   0   5  -6 2636.56   94.69
   0   5  -6 2654.39   94.99
   0  -5   6 2665.63   94.82
   0  -5   5  289.28   11.59
   0   5  -5  298.65   11.76
   0  -5   5  287.22   11.48
   0   5  -5  300.43   11.41
   0  -5   5  299.48   11.43
   0   5  -5  307.12   11.66
   0   5  -4 1870.64   66.12
   0   5  -4 1824.91   66.45
   0  -5   4 1795.83   66.15
   0  -5   4 1850.98   66.29
   0  -5   4 1876.58   66.10
   0   5  -4 1835.82   66.54
   0   5  -3 1456.76   52.89
   0  -5   3 1451.81   53.06
   0  -5   3 1467.65   52.92
   0   5  -3 1480.51   53.15
   0   5  -3 1419.93   53.19
   0  -5   3 1527.15   52.85
   0   5  -2  291.34   11.31
   0  -5   2  276.33   10.95
   0   5  -2  287.90   11.01
   0   5  -2  288.01   11.22
   0   5  -2  281.16   11.24
   0  -5   1 2780.70   98.42
   0   5  -1 2694.09   99.11
   0   5  -1 2801.90   98.99
   0   5  -1 2782.85   99.18
   0  -5   1 2763.66   98.81
   0   5  -1 2745.69   98.97
   0   5   0  561.42   21.20
   0   5   0  558.78   21.38
   0   5   0  560.68   20.58
   0  -5   0  559.54   20.65
   0   5   0  559.02   21.48
   0   5   0  565.37   21.11
   0  -5   0  591.05   20.99
   0   5   1  985.88   35.32
   0   5   1  958.15   35.88
   0  -5  -1 1027.95   35.34
   0   5   1  991.23   36.29
   0   5   1  928.88   35.53
   0  -5  -1  994.84   36.03
   0   5   1 1021.06   35.72
   0  -5  -1 1043.86   35.59
   0  -5  -2   48.83    2.65
   0   5   2   35.80    2.46
   0  -5  -2   42.03    2.43
   0  -5  -2   35.97    2.45
   0   5   2   36.93    2.47
   0  -5  -2   35.51    3.23
   0   5   2   38.64    3.57
   0  -5  -2   39.42    2.71
   0  -5  -3  625.60   23.30
   0  -5  -3  642.11   23.33
   0   5   3  643.18   23.45
   0   5   3  615.11   23.20
   0  -5  -3  629.71   23.16
   0  -5  -4 1013.76   37.37
   0  -5  -4 1014.36   36.96
   0   5   4 1029.87   37.08
   0  -5  -4 1004.86   36.55
   0   5   4  993.78   36.57
   0  -5  -5  508.43   18.84
   0  -5  -5  512.64   19.19
   0   5   5  478.85   18.63
   0  -5  -5  485.14   18.58
   0   5   5  498.53   17.92
   0  -5  -5  470.82   18.18
   0   5   5  482.65   18.20
   0  -5  -6 2189.68   80.26
   0  -5  -6 2302.88   80.61
   0   5   6 2242.26   79.15
   0  -5  -6 2196.26   79.96
   0   5   6 2242.85   80.04
   0   5   6 2189.59   79.51
   0  -5  -6 2207.78   79.51
   0  -5  -7  737.24   28.03
   0  -5  -7  741.66   27.53
   0   5   7  763.87   27.61
   0  -5  -7  739.36   27.57
   0  -5  -7  769.03   29.07
   0  -5  -7  720.11   27.01
   0   5   7  734.18   27.02
   0  -5  -8   12.40    3.12
   0  -5  -8   17.49    2.09
   0   5   8   14.97    2.75
   0  -5  -8   12.22    4.04
   0  -5  -8   18.46    2.84
   0  -5  -9    3.06    3.27
   0  -5  -9    9.06    4.23
   0  -5  -9    5.97    2.74
   0  -5  -9   -2.61    4.23
   0   5   9   16.47    2.91
   0  -5  -9    5.46    0.96
   0  -5 -10  170.24    7.98
   0  -5 -10  158.74    8.92
   0   5  10  174.92    7.84
   0  -5 -10  178.99   10.07
   0  -5 -10  177.84    9.91
   0  -5 -10  173.47    7.98
   0  -5 -10  174.97    6.74
   0  -5 -11   66.69    4.78
   0  -5 -11   72.51    6.02
   0   5  11   81.92    4.76
   0  -5 -11   75.73    4.83
   0  -5 -11   62.21    6.79
   0  -5 -11   61.10    6.77
   0  -5 -11   66.84    3.47
   0  -5 -12   96.04    7.42
   0   5  12  119.63    6.04
   0  -5 -12  104.48    8.34
   0  -5 -12  106.80    6.11
   0  -5 -12  101.25    8.44
   0  -5 -12  113.16    5.06
   0  -5 -13   75.13    7.01
   0  -5 -13   77.37    5.98
   0   5  13   95.72    5.46
   0  -5 -13   78.95    5.55
   0  -5 -13   81.36    7.76
   0  -5 -13   80.74    8.21
   0  -5 -13   84.06    4.48
   0  -5 -14    3.45    4.24
   0  -5 -14    7.84    1.72
   0  -5 -14   11.31    6.58
   0  -5 -14   10.70    4.09
   0  -5 -14    8.51    6.13
   0  -5 -14   11.88    2.74
   0  -5 -15  336.80   14.64
   0  -5 -15  327.04   12.32
   0  -5 -15  320.64   16.65
   0  -5 -15  381.08   17.27
   0  -5 -15  340.27   14.21
   0   5  15  340.62   12.33
   0  -5 -15  327.55   13.33
   0  -5 -16  103.69    6.94
   0  -5 -16  102.87    9.62
   0  -5 -16  112.32    9.65
   0  -5 -16  111.69    6.66
   0  -5 -16  102.79    5.41
   0  -5 -17   36.81    5.85
   0  -5 -17   46.73    5.31
   0  -5 -17   42.32    8.46
   0  -5 -17   46.73    9.14
   0  -5 -17   49.90    4.41
   0  -5 -18   17.23    5.74
   0  -5 -18   25.74    4.59
   0  -5 -18   20.11    5.08
   0  -5 -18   26.14    8.51
   0  -5 -18   22.05    8.97
   0  -5 -18   27.65    4.28
   0  -5 -19  476.84   20.22
   0  -5 -19  477.84   19.27
   0  -5 -19  486.27   19.74
   0  -5 -19  458.86   22.54
   0  -5 -19  493.47   23.37
   0  -5 -19  473.38   18.89
   0  -5 -20   56.19    7.38
   0  -5 -20   47.55    6.98
   0  -5 -20   58.36    6.18
   0  -5 -20   67.25   10.79
   0  -5 -20   55.18    6.53
   0  -5 -20   44.48   10.12
   0  -5 -20   42.86    5.30
   0  -5 -21  165.69   10.54
   0  -5 -21  176.92   10.91
   0  -5 -21  180.24    9.53
   0  -5 -21  190.97   14.69
   0  -5 -21  169.59   13.40
   0  -5 -21  176.23   10.02
   0  -5 -21  175.71    9.07
   0  -5 -22   27.18    7.23
   0  -5 -22   18.19    6.99
   0  -5 -22   23.86    5.96
   0  -5 -22   29.53    9.91
   0  -5 -22   22.86    6.12
   0  -5 -22   19.63    5.15
   0  -5 -23   60.96    8.11
   0  -5 -23   66.01    8.62
   0  -5 -23   70.99   11.65
   0  -5 -23   66.54    7.00
   0  -5 -24  236.03   12.14
   0   6 -23  103.35    9.39
   0   6 -22    6.95    9.52
   0   6 -22   11.30    6.90
   0   6 -22    8.41    6.66
   0   6 -21  868.78   31.85
   0   6 -21  788.85   29.61
   0   6 -21  775.17   30.63
   0   6 -21  789.00   32.18
   0   6 -20   55.53    7.40
   0   6 -20   52.02    6.39
   0   6 -20   49.43    4.52
   0   6 -20   53.60    8.04
   0   6 -19    8.94    6.06
   0   6 -19    0.84    3.44
   0   6 -19    2.31    5.07
   0   6 -19    3.00    6.62
   0   6 -18   42.91    6.48
   0   6 -18   40.94    3.80
   0   6 -18   35.23    6.61
   0  -6  17  656.50   25.07
   0   6 -17  762.39   27.54
   0   6 -17  761.12   25.80
   0   6 -17  708.45   25.01
   0   6 -17  685.37   27.84
   0  -6  16   31.75    2.93
   0  -6  16   34.63    4.62
   0   6 -16   27.52    5.35
   0  -6  16   27.74    2.42
   0   6 -16   29.93    2.37
   0   6 -16   25.16    5.64
   0   6 -15  350.67   14.79
   0  -6  15  356.71   14.28
   0  -6  15  331.94   12.95
   0  -6  15  357.17   13.11
   0   6 -15  321.19   15.11
   0   6 -14  693.57   27.34
   0  -6  14  730.17   26.94
   0  -6  14  687.60   25.95
   0  -6  14  737.20   25.92
   0   6 -14  674.08   27.53
   0   6 -13   65.42    5.31
   0  -6  13   52.99    4.64
   0  -6  13   62.50    3.33
   0   6 -13   58.21    5.66
   0  -6  12   82.66    5.32
   0   6 -12   90.99    5.83
   0   6 -12   88.84    6.13
   0   6 -11  205.97    9.61
   0  -6  11  222.05    9.24
   0   6 -11  202.55    9.65
   0   6 -10 1005.12   37.92
   0  -6  10 1023.92   37.57
   0   6 -10 1008.61   37.95
   0  -6  10 1045.90   37.62
   0   6  -9  196.42    8.84
   0  -6   9  192.74    8.43
   0  -6   9  199.62    8.47
   0   6  -9  195.39    8.75
   0  -6   8  796.30   29.63
   0  -6   8  829.66   29.82
   0   6  -8  775.88   30.05
   0  -6   8  814.36   29.71
   0   6  -8  806.56   30.00
   0   6  -7 1397.60   50.83
   0  -6   7 1322.37   50.38
   0   6  -7 1369.98   50.29
   0  -6   7 1450.30   50.59
   0   6  -7 1393.66   50.71
   0  -6   7 1437.72   50.42
   0   6  -6   16.33    2.76
   0   6  -6   17.26    2.31
   0  -6   6   12.87    2.46
   0  -6   6   15.30    2.39
   0  -6   6   13.97    2.21
   0   6  -6   20.75    2.71
   0   6  -5 3958.76  139.27
   0   6  -5 3869.53  139.69
   0  -6   5 3968.09  139.51
   0  -6   5 3808.57  139.33
   0  -6   5 3973.78  139.25
   0   6  -5 3819.78  139.82
   0   6  -4   64.98    3.73
   0  -6   4   67.43    3.90
   0  -6   4   67.52    3.85
   0   6  -4   71.18    4.06
   0   6  -4   66.09    4.11
   0  -6   4   75.46    3.72
   0   6  -3   99.14    5.05
   0  -6   3   91.18    4.66
   0  -6   3   97.76    4.91
   0   6  -3   92.93    4.64
   0   6  -3  101.99    4.97
   0  -6   3  103.23    4.60
   0   6  -3   93.82    5.07
   0   6  -2  155.47    7.41
   0  -6   2  172.87    6.50
   0   6  -2  167.84    7.04
   0  -6   2  164.13    7.04
   0   6  -2  167.42    7.48
   0   6  -2  158.24    7.33
   0  -6   2  166.98    7.12
   0   6  -1 1829.03   65.12
   0   6  -1 1763.35   65.28
   0  -6   1 1825.84   64.39
   0   6  -1 1741.46   65.31
   0   6  -1 1806.43   65.07
   0  -6   1 1796.57   64.83
   0   6   0 2141.51   77.21
   0   6   0 2136.35   76.44
   0  -6   0 2136.95   76.49
   0  -6   0 2099.06   77.08
   0   6   0 2082.94   77.28
   0   6   0 2148.01   76.92
   0   6   0 2138.44   77.54
   0  -6   0 2192.49   76.86
   0   6   0 2162.21   77.07
   0   6   1  355.76   14.45
   0  -6  -1  349.78   14.16
   0  -6  -1  358.84   13.72
   0   6   1  349.75   13.72
   0  -6  -1  371.96   14.54
   0   6   1  371.14   14.96
   0   6   1  374.12   14.14
   0   6   1  371.54   14.25
   0  -6  -1  367.69   14.04
   0  -6  -2 3374.12  137.80
   0   6   2 3946.11  137.54
   0  -6  -2 3998.76  137.50
   0  -6  -2 3846.09  137.33
   0   6   2 3823.21  137.54
   0  -6  -2 3815.14  137.48
   0  -6  -2 4040.56  138.46
   0   6   2 3901.28  138.78
   0  -6  -2 3993.82  137.75
   0   6   3  654.29   24.03
   0  -6  -3  671.73   23.92
   0  -6  -3  573.04   23.73
   0  -6  -3  667.25   23.88
   0   6   3  639.29   23.88
   0  -6  -3  645.24   23.77
   0  -6  -3  637.45   24.95
   0  -6  -3  673.56   24.15
   0  -6  -4  294.59   13.01
   0  -6  -4  316.92   12.43
   0   6   4  320.92   12.68
   0  -6  -4  321.44   12.54
   0  -6  -4  307.08   12.20
   0   6   4  324.43   12.30
   0  -6  -5 3088.24  108.51
   0  -6  -5 3157.32  108.06
   0   6   5 3127.00  107.33
   0   6   5 3046.53  107.59
   0  -6  -5 3116.32  107.55
   0  -6  -6 2711.08   96.69
   0  -6  -6 2790.52   97.17
   0  -6  -6 2699.42   96.44
   0   6   6 2728.70   95.65
   0   6   6 2641.40   96.45
   0  -6  -6 2678.56   95.93
   0   6   6 2569.03   95.96
   0  -6  -7   15.06    3.71
   0  -6  -7   23.22    3.52
   0   6   7   20.10    3.20
   0   6   7   17.97    1.64
   0   6   7   15.46    2.36
   0  -6  -7   16.12    2.20
   0  -6  -8  794.35   29.75
   0  -6  -8  807.79   30.05
   0  -6  -8  758.22   30.77
   0  -6  -8  799.99   29.23
   0   6   8  782.40   29.20
   0  -6  -8  749.42   28.51
   0  -6  -9    5.30    3.82
   0  -6  -9    3.57    3.28
   0  -6  -9    2.67    2.94
   0  -6  -9    8.97    4.67
   0  -6  -9    0.87    4.26
   0   6   9    5.36    3.13
   0  -6 -10    1.14    3.91
   0   6  10    3.04    3.13
   0  -6 -10    2.78    3.23
   0  -6 -10    0.94    4.49
   0  -6 -10   -2.94    4.88
   0  -6 -11   45.88    5.32
   0  -6 -11   42.93    4.15
   0  -6 -11   27.46    5.89
   0  -6 -11   40.88    4.27
   0   6  11   49.27    4.28
   0  -6 -11   37.54    5.98
   0  -6 -12   51.85    5.72
   0  -6 -12   42.76    6.95
   0  -6 -12   40.31    6.68
   0  -6 -12   42.63    4.72
   0   6  12   55.28    4.38
   0  -6 -12   40.52    2.07
   0  -6 -13   55.54    5.56
   0  -6 -13   72.50    6.90
   0  -6 -13   62.23    8.08
   0  -6 -13   54.91    7.54
   0  -6 -13   67.87    5.43
   0   6  13   70.63    5.04
   0  -6 -13   70.83    3.26
   0  -6 -14    4.49    5.59
   0  -6 -14    3.23    4.39
   0  -6 -14    3.66    2.12
   0  -6 -14    8.24    4.28
   0  -6 -14    0.40    6.79
   0   6  14   11.92    3.83
   0  -6 -14    1.17    6.56
   0  -6 -14    6.66    2.02
   0  -6 -15  118.84    7.87
   0  -6 -15  116.52    9.05
   0  -6 -15  122.82    5.27
   0  -6 -15  114.39    7.50
   0  -6 -15  112.55   10.12
   0  -6 -15  106.54    9.91
   0  -6 -15  125.52    5.49
   0  -6 -16  597.06   24.34
   0  -6 -16  558.46   22.66
   0  -6 -16  557.16   20.46
   0  -6 -16  546.42   22.35
   0  -6 -16  574.06   25.10
   0  -6 -16  575.98   25.54
   0  -6 -16  564.78   20.89
   0  -6 -17  159.60   10.00
   0  -6 -17  152.22    9.07
   0  -6 -17  152.13   11.04
   0  -6 -17  152.15    6.03
   0  -6 -17  158.71    8.74
   0  -6 -17  163.04   11.80
   0   6  17  157.49    6.08
   0  -6 -17  182.86   12.63
   0  -6 -17  157.84    7.03
   0  -6 -18    7.87    6.27
   0  -6 -18   21.98    6.06
   0  -6 -18   19.99    8.15
   0  -6 -18   20.58    8.99
   0  -6 -18   15.61    5.41
   0  -6 -18    4.67    8.33
   0  -6 -18   16.56    3.33
   0  -6 -19  109.68    8.92
   0  -6 -19  107.73    8.56
   0  -6 -19  118.08    7.48
   0  -6 -19  119.60   12.23
   0  -6 -19  106.57    7.78
   0  -6 -19  100.87   11.34
   0  -6 -19  106.44    5.90
   0  -6 -20  142.62   10.07
   0  -6 -20  135.79    9.82
   0  -6 -20  145.80    8.43
   0  -6 -20  128.86   12.29
   0  -6 -20  137.92   13.50
   0  -6 -20  143.70    9.06
   0  -6 -20  130.78    6.83
   0  -6 -21    6.04    6.91
   0  -6 -21   12.56    6.81
   0  -6 -21    1.48    5.45
   0  -6 -21    6.49    9.50
   0  -6 -21   -0.87    6.16
   0  -6 -21    8.81   10.47
   0  -6 -21    5.33    3.86
   0  -6 -22   -6.74    7.10
   0  -6 -22   -2.72    7.18
   0  -6 -22    3.77    9.80
   0  -6 -22   -3.43    5.84
   0  -6 -23  110.30    9.87
   0  -6 -23   94.21    9.40
   0  -6 -23  108.13   12.66
   0  -6 -23  109.42    8.27
   0   7 -22  290.98   16.28
   0   7 -22  248.77   14.14
   0   7 -22  260.22   13.57
   0   7 -21  132.25    9.66
   0   7 -21  129.14   10.46
   0   7 -20  297.61   13.86
   0   7 -20  259.67   12.09
   0   7 -20  277.74   11.32
   0   7 -20  278.28   14.57
   0   7 -19   53.57    7.11
   0   7 -19   56.40    4.19
   0   7 -19   50.77    5.51
   0   7 -19   55.16    7.91
   0  -7  18  250.73   10.19
   0   7 -18  297.02   13.50
   0   7 -18  277.91   10.13
   0   7 -18  301.27   11.00
   0   7 -18  257.88   13.52
   0   7 -17   75.94    7.27
   0  -7  17   83.16    6.46
   0  -7  17   77.95    4.02
   0   7 -17   82.97    4.01
   0   7 -17   79.14    7.76
   0  -7  16  799.66   29.90
   0  -7  16  883.07   31.25
   0   7 -16  854.59   31.92
   0  -7  16  821.19   29.74
   0   7 -16  779.25   31.97
   0  -7  15   27.41    3.05
   0   7 -15   34.11    5.49
   0  -7  15   30.05    4.42
   0  -7  15   30.03    2.60
   0   7 -15   27.48    5.83
   0   7 -14  466.70   19.25
   0  -7  14  482.06   18.73
   0  -7  14  477.10   17.39
   0   7 -14  438.71   19.27
   0  -7  13  376.90   15.14
   0   7 -13  366.74   15.63
   0   7 -13  368.98   15.78
   0  -7  12  669.65   24.65
   0   7 -12  644.81   25.23
   0   7 -12  618.16   25.09
   0   7 -11  799.82   31.15
   0  -7  11  832.80   30.64
   0   7 -11  822.63   31.08
   0  -7  10  171.35    7.86
   0   7 -10  169.63    8.41
   0   7 -10  165.65    8.34
   0  -7  10  171.47    7.84
   0  -7   9 3292.29  115.86
   0   7  -9 3174.18  116.24
   0  -7   9 3261.48  115.71
   0   7  -9 3175.73  116.11
   0  -7   8  113.05    6.19
   0   7  -8  131.14    6.86
   0  -7   8  129.41    6.37
   0  -7   8  137.86    6.23
   0   7  -8  135.75    6.66
   0   7  -7  373.35   15.38
   0   7  -7  391.05   14.80
   0  -7   7  399.80   15.07
   0  -7   7  350.95   14.84
   0  -7   7  393.26   14.83
   0  -7   6  636.18   25.02
   0   7  -6  642.74   25.46
   0   7  -6  681.36   24.96
   0  -7   6  686.34   25.22
   0  -7   6  697.93   24.95
   0  -7   5  137.95    6.50
   0  -7   5  125.51    6.34
   0   7  -5  141.00    6.36
   0   7  -5  136.06    6.68
   0   7  -5  139.10    6.97
   0  -7   5  149.79    6.26
   0   7  -4  350.97   14.37
   0   7  -4  376.95   14.02
   0  -7   4  355.52   14.16
   0  -7   4  335.82   13.96
   0   7  -4  364.10   14.22
   0  -7   4  377.69   13.87
   0   7  -4  339.32   14.39
   0   7  -3  139.81    7.04
   0  -7   3  140.88    5.73
   0   7  -3  151.88    6.52
   0  -7   3  138.43    6.50
   0  -7   3  142.44    6.72
   0   7  -3  142.14    6.91
   0   7  -3  152.96    7.05
   0  -7   3  151.58    6.43
   0   7  -2 2373.10   87.03
   0  -7   2 2469.79   86.16
   0   7  -2 2392.40   87.24
   0  -7   2 2370.71   86.67
   0   7  -2 2415.54   86.69
   0   7  -2 2434.63   87.25
   0  -7   2 2413.47   86.81
   0   7  -2 2385.53   87.08
   0   7  -1  308.91   13.41
   0  -7   1  322.16   12.36
   0   7  -1  327.97   13.27
   0   7  -1  334.28   13.64
   0   7  -1  336.03   13.24
   0  -7   1  326.16   12.90
   0   7   0 1031.01   38.61
   0  -7   0 1022.65   37.61
   0   7   0 1044.62   38.51
   0  -7   0 1029.06   38.32
   0   7   0 1034.94   37.59
   0   7   0 1040.26   38.16
   0   7   0 1026.56   38.92
   0  -7   0 1087.84   38.09
   0   7   0 1021.09   38.34
   0   7   1 2146.64   74.53
   0  -7  -1 2047.19   74.45
   0   7   1 1896.95   75.33
   0  -7  -1 2055.91   75.00
   0   7   1 2101.71   75.37
   0   7   1 2084.57   75.83
   0   7   1 2134.70   74.94
   0  -7  -1 2075.61   74.81
   0   7   1 2093.39   75.09
   0  -7  -2   30.55    3.33
   0  -7  -2   27.56    2.45
   0   7   2   30.02    2.63
   0  -7  -2   26.46    2.67
   0   7   2   28.69    2.71
   0  -7  -2   23.07    2.50
   0   7   2   35.34    4.07
   0  -7  -2   33.46    3.69
   0   7   2   29.75    3.16
   0  -7  -2   33.54    2.86
   0  -7  -3 2796.93  107.68
   0  -7  -3 3006.86  107.04
   0  -7  -3 2996.06  107.17
   0   7   3 3056.94  107.31
   0  -7  -3 2876.99  107.09
   0  -7  -3 3012.76  107.10
   0   7   3 3026.71  107.19
   0  -7  -3 3032.25  108.27
   0  -7  -3 3127.20  107.45
   0  -7  -4  202.35    9.01
   0   7   4  220.04    9.39
   0  -7  -4  232.57    9.30
   0  -7  -4  219.92    9.17
   0   7   4  222.39    9.13
   0  -7  -4  211.11    8.98
   0  -7  -4  196.86   10.29
   0  -7  -4  230.16    9.42
   0  -7  -5  362.60   15.40
   0  -7  -5  371.66   14.75
   0   7   5  365.58   14.97
   0  -7  -5  371.95   14.32
   0   7   5  371.10   14.41
   0  -7  -6  780.11   29.70
   0  -7  -6  796.30   29.19
   0   7   6  763.06   28.22
   0   7   6  736.95   29.00
   0   7   6  792.35   28.61
   0  -7  -6  766.97   28.48
   0  -7  -7 2284.13   81.87
   0  -7  -7 2319.53   82.36
   0   7   7 2300.51   81.68
   0   7   7 2277.78   80.61
   0   7   7 2252.82   81.05
   0  -7  -7 2153.52   80.94
   0  -7  -8  295.73   12.69
   0  -7  -8  289.98   13.13
   0  -7  -8  270.87   13.68
   0   7   8  286.54   10.79
   0   7   8  303.10   12.29
   0  -7  -8  272.21   11.40
   0  -7  -9   10.44    4.13
   0  -7  -9   10.63    4.43
   0   7   9   11.15    3.61
   0  -7  -9   14.44    5.17
   0  -7 -10   10.60    4.32
   0  -7 -10    3.51    4.24
   0  -7 -10   12.62    3.74
   0  -7 -10    5.25    4.99
   0  -7 -10   12.43    5.49
   0   7  10    0.82    3.56
   0  -7 -11   48.76    5.82
   0  -7 -11   46.80    5.68
   0  -7 -11   48.88    4.79
   0  -7 -11   42.97    6.54
   0  -7 -11   55.34    7.06
   0   7  11   54.23    4.87
   0  -7 -12  162.73    8.46
   0  -7 -12  181.43    9.80
   0  -7 -12  158.49    9.58
   0  -7 -12  171.69    8.76
   0  -7 -12  176.84   10.90
   0  -7 -12  158.87   10.89
   0   7  12  172.31    8.49
   0  -7 -13   24.79    6.01
   0  -7 -13    9.41    5.08
   0   7  13   21.97    4.08
   0  -7 -13   16.08    6.66
   0  -7 -13   14.11    4.45
   0  -7 -13   18.45    6.81
   0  -7 -14  881.70   34.74
   0  -7 -14  924.94   35.90
   0  -7 -14  920.57   35.68
   0   7  14  905.88   34.24
   0  -7 -14  911.94   34.51
   0  -7 -14  939.67   37.23
   0  -7 -14  910.36   37.04
   0  -7 -15  254.29   12.45
   0  -7 -15  237.24   11.70
   0  -7 -15  232.82   12.98
   0   7  15  256.48   10.98
   0  -7 -15  232.23   14.18
   0  -7 -15  235.91   11.42
   0  -7 -15  223.02   13.93
   0  -7 -15  227.96    9.45
   0  -7 -16   27.96    5.64
   0  -7 -16   24.75    6.60
   0  -7 -16   31.79    7.29
   0  -7 -16   15.31    8.29
   0  -7 -16   21.87    5.55
   0  -7 -16   29.82    8.10
   0  -7 -16   26.44    2.79
   0  -7 -17   69.67    8.73
   0  -7 -17   78.11    8.14
   0  -7 -17   68.38    7.21
   0  -7 -17   87.34   10.30
   0  -7 -17   77.44    7.09
   0  -7 -17   85.67   10.65
   0  -7 -17   85.22    4.07
   0  -7 -18  453.75   18.75
   0  -7 -18  461.05   19.56
   0  -7 -18  481.84   20.47
   0   7  18  410.38   15.61
   0  -7 -18  472.68   22.24
   0  -7 -18  424.01   18.17
   0  -7 -18  449.14   21.23
   0  -7 -18  423.37   15.59
   0  -7 -19   21.85    7.47
   0  -7 -19   25.82    8.46
   0  -7 -19   17.05    6.74
   0  -7 -19    4.51    9.13
   0  -7 -19   14.12    6.14
   0  -7 -19    8.83    8.93
   0  -7 -20   88.20    8.61
   0  -7 -20   90.37    8.93
   0  -7 -20   81.91   10.08
   0  -7 -20   77.82   10.89
   0  -7 -20   81.13   12.08
   0  -7 -20   91.81    7.07
   0  -7 -21    0.32    7.26
   0  -7 -21    2.30    7.00
   0  -7 -21    7.19    9.62
   0  -7 -21    3.39    5.64
   0  -7 -22   29.17    7.26
   0  -7 -22   35.56    8.19
   0  -7 -22   32.76   11.12
   0  -7 -22   36.51    6.58
   0  -7 -23   11.41    8.20
   0  -7 -23   13.92    6.40
   0   8 -22    5.25    9.92
   0   8 -22    6.45    8.07
   0   8 -22    4.92    7.88
   0   8 -21  173.15   11.22
   0   8 -21  155.62   11.78
   0   8 -20  123.21    9.93
   0   8 -20  127.48    6.31
   0   8 -20  110.06    9.67
   0  -8  19   19.88    2.44
   0   8 -19   22.04    7.03
   0   8 -19   20.86    3.57
   0   8 -19   20.05    2.41
   0   8 -19   18.50    4.29
   0   8 -19   13.09    6.87
   0  -8  18   14.97    2.80
   0  -8  18   14.68    5.42
   0   8 -18   13.85    6.33
   0   8 -18   20.67    2.77
   0   8 -18   15.20    6.75
   0   8 -17  660.52   26.08
   0  -8  17  686.58   25.25
   0  -8  17  628.62   23.76
   0   8 -17  619.99   26.23
   0  -8  16   61.95    4.22
   0  -8  16   73.42    6.08
   0   8 -16   65.23    7.03
   0  -8  16   58.61    3.16
   0   8 -16   62.57    7.11
   0  -8  15  700.08   26.71
   0  -8  15  760.83   27.65
   0   8 -15  713.04   28.32
   0  -8  15  726.08   26.04
   0   8 -15  688.89   28.41
   0   8 -14  147.73    8.99
   0  -8  14  158.32    8.41
   0  -8  14  170.34    6.62
   0   8 -14  169.05    9.32
   0  -8  13  454.97   17.16
   0   8 -13  405.78   17.74
   0   8 -13  402.70   17.64
   0  -8  12    3.54    3.74
   0   8 -12   -3.09    4.53
   0   8 -12    3.34    4.24
   0   8 -11   10.37    4.39
   0  -8  11    7.19    3.67
   0  -8  11    3.16    3.52
   0   8 -11    0.94    4.00
   0   8 -10 3064.33  113.85
   0  -8  10 3218.25  113.34
   0  -8  10 3252.62  113.22
   0   8 -10 3037.67  113.65
   0  -8   9  394.23   15.33
   0   8  -9  364.95   15.81
   0  -8   9  380.04   15.07
   0   8  -8 2738.58   99.99
   0  -8   8 2690.86   99.38
   0  -8   8 2822.44   99.56
   0  -8   8 2809.08   99.27
   0  -8   7   14.03    3.20
   0   8  -7   11.22    2.87
   0  -8   7    7.81    2.85
   0   8  -7    7.75    3.46
   0   8  -7   15.14    3.24
   0  -8   7    9.75    2.73
   0   8  -6   99.00    5.10
   0  -8   6   92.23    5.53
   0  -8   6   90.93    5.22
   0   8  -6   98.58    5.69
   0  -8   6   97.12    5.08
   0   8  -5  233.55   10.73
   0  -8   5  249.60   10.52
   0   8  -5  251.85   10.33
   0  -8   5  239.52   10.26
   0   8  -5  239.84   10.43
   0  -8   5  259.29   10.13
   0   8  -5  237.45   10.84
   0  -8   4  320.02   11.96
   0   8  -4  312.63   13.51
   0  -8   4  320.63   13.13
   0  -8   4  310.24   12.94
   0   8  -4  331.58   12.96
   0   8  -4  329.44   13.37
   0  -8   4  335.87   12.78
   0   8  -4  319.32   13.48
   0   8  -3  747.14   28.58
   0   8  -3  757.09   28.86
   0  -8   3  746.81   27.45
   0  -8   3  744.66   28.41
   0   8  -3  757.12   28.20
   0   8  -3  747.73   28.75
   0  -8   3  792.80   28.09
   0   8  -3  757.36   28.74
   0  -8   2 1051.06   38.12
   0   8  -2 1056.01   39.43
   0   8  -2 1054.20   39.14
   0   8  -2 1049.46   38.73
   0   8  -2 1024.39   39.43
   0   8  -2 1069.97   39.26
   0  -8   2 1074.86   38.86
   0   8  -1 2108.90   76.62
   0   8  -1 2094.31   75.57
   0  -8   1 2124.03   75.60
   0   8  -1 2057.85   76.81
   0   8  -1 2027.39   76.92
   0   8  -1 2158.56   76.29
   0   8  -1 2143.98   76.57
   0  -8   1 2133.69   76.14
   0  -8   0    4.43    1.77
   0   8   0    4.04    3.03
   0   8   0    3.34    1.80
   0   8   0   -0.40    3.22
   0   8   0    4.83    2.58
   0   8   0    1.82    3.40
   0  -8   0    4.55    2.46
   0   8   0    4.18    2.95
   0   8   1    2.16    3.11
   0  -8  -1    2.90    2.14
   0  -8  -1    3.15    2.74
   0   8   1   -1.57    2.12
   0  -8  -1    6.23    2.83
   0   8   1    1.05    2.76
   0   8   1    0.99    3.65
   0  -8  -1   -2.26    2.45
   0   8   1    0.17    2.82
   0  -8  -2 1335.90   49.84
   0   8   2 1364.49   49.36
   0  -8  -2 1369.29   49.26
   0  -8  -2 1359.58   49.23
   0   8   2 1368.29   49.45
   0   8   2 1367.46   49.75
   0   8   2 1298.90   50.84
   0  -8  -2 1351.57   49.57
   0   8   3  534.81   20.62
   0  -8  -3  534.93   21.20
   0  -8  -3  522.63   20.52
   0  -8  -3  537.46   20.50
   0   8   3  584.64   20.75
   0  -8  -3  552.62   21.79
   0  -8  -3  526.90   20.76
   0  -8  -4   66.89    4.38
   0   8   4   67.86    4.50
   0  -8  -4   59.94    5.02
   0  -8  -4   73.74    4.24
   0   8   4   71.80    4.28
   0  -8  -4   69.92    4.24
   0  -8  -4   72.76    5.77
   0  -8  -4   64.84    4.65
   0   8   5   11.19    3.26
   0  -8  -5   11.09    2.88
   0  -8  -5    8.32    3.55
   0   8   5   13.53    2.80
   0  -8  -5   10.17    2.56
   0  -8  -5   11.36    4.19
   0  -8  -5    9.78    2.92
   0  -8  -6 2020.34   72.25
   0  -8  -6 2037.27   73.01
   0   8   6 1959.77   71.48
   0   8   6 2012.37   71.86
   0  -8  -6 1953.86   71.72
   0  -8  -7   36.92    4.21
   0  -8  -7   31.26    4.61
   0   8   7   30.73    2.68
   0   8   7   34.63    4.19
   0   8   7   25.99    3.32
   0  -8  -7   24.52    3.12
   0  -8  -8  579.21   23.16
   0  -8  -8  565.93   22.64
   0   8   8  578.96   22.47
   0   8   8  578.49   21.12
   0  -8  -8  554.24   21.59
   0  -8  -9  309.90   13.96
   0  -8  -9  287.98   13.55
   0   8   9  302.76   11.43
   0   8   9  304.44   13.10
   0  -8  -9  308.00   14.75
   0  -8 -10  175.04    9.58
   0  -8 -10  163.69    9.71
   0   8  10  177.03    8.87
   0  -8 -10  179.73   10.94
   0  -8 -11  178.35   10.10
   0  -8 -11  179.53   10.21
   0  -8 -11  187.08    9.42
   0  -8 -11  181.89   11.41
   0   8  11  192.96    9.40
   0  -8 -12   26.44    5.79
   0  -8 -12   24.37    5.91
   0  -8 -12   35.26    7.03
   0   8  12   41.37    5.04
   0  -8 -12   31.72    4.87
   0  -8 -12   28.11    6.59
   0  -8 -13  629.90   26.02
   0  -8 -13  619.15   26.17
   0  -8 -13  646.89   25.04
   0   8  13  651.00   24.74
   0  -8 -13  624.39   27.27
   0  -8 -13  607.76   27.12
   0  -8 -14   13.01    6.07
   0  -8 -14   22.93    5.03
   0  -8 -14    9.73    6.06
   0  -8 -14   20.75    7.72
   0  -8 -14   14.10    7.72
   0   8  14   16.31    4.87
   0  -8 -14    6.38    4.75
   0  -8 -15  667.00   28.08
   0  -8 -15  678.09   27.16
   0  -8 -15  693.78   28.42
   0  -8 -15  681.46   26.97
   0   8  15  698.32   26.62
   0  -8 -15  719.15   30.02
   0  -8 -15  659.88   29.53
   0  -8 -16  328.77   16.00
   0  -8 -16  295.95   14.42
   0  -8 -16  315.44   15.50
   0   8  16  319.57   13.79
   0  -8 -16  315.67   14.39
   0  -8 -16  325.33   17.37
   0  -8 -16  345.73   17.94
   0  -8 -16  301.16   12.27
   0  -8 -17  116.08   10.32
   0  -8 -17  114.01    8.42
   0  -8 -17  115.13    9.45
   0  -8 -17  121.12    8.52
   0  -8 -17  110.95   11.18
   0  -8 -17  135.08   11.96
   0  -8 -17  121.70    5.69
   0  -8 -18   23.52    6.28
   0  -8 -18   26.49    7.59
   0  -8 -18   22.74    8.22
   0  -8 -18   33.29    9.53
   0  -8 -18   22.95    9.31
   0  -8 -18   37.39    3.12
   0  -8 -19  388.87   19.21
   0  -8 -19  400.03   18.22
   0  -8 -19  402.75   17.28
   0  -8 -19  409.33   20.08
   0   8  19  368.56   14.03
   0  -8 -19  367.02   20.53
   0  -8 -19  375.06   14.00
   0  -8 -20   14.86    7.66
   0  -8 -20    7.76    8.91
   0  -8 -20   -4.71    7.04
   0  -8 -20    5.34    9.63
   0  -8 -21   28.78    7.56
   0  -8 -21   29.25    8.22
   0  -8 -21   45.64   10.93
   0  -8 -21   44.52    6.24
   0  -8 -22   40.18    8.38
   0  -8 -22   41.81    6.84
   0  -8 -23   25.14    8.49
   0   9 -22   10.78   10.30
   0   9 -22    5.87    8.36
   0   9 -21   22.39    8.22
   0   9 -20   22.96    7.95
   0   9 -20   31.84    5.60
   0   9 -20   16.92    8.32
   0   9 -19   43.19    5.55
   0  -9  19   45.57    6.49
   0   9 -19   40.59    7.56
   0  -9  19   39.78    3.61
   0   9 -19   48.89    4.06
   0   9 -19   40.75    3.59
   0   9 -19   43.63    8.25
   0   9 -18  103.72    8.98
   0  -9  18  110.39    7.76
   0  -9  18  105.02    5.47
   0   9 -18   86.51    8.54
   0  -9  17  212.85   10.24
   0   9 -17  198.28   11.29
   0  -9  17  185.04    8.44
   0   9 -17  204.39   11.70
   0  -9  16  234.21   10.66
   0  -9  16  210.96    9.37
   0   9 -16  207.24   11.56
   0   9 -16  213.38   11.70
   0  -9  15   26.26    5.15
   0   9 -15   24.46    5.94
   0   9 -15   24.51    6.49
   0   9 -14  319.50   15.00
   0  -9  14  343.40   14.19
   0   9 -14  347.58   15.94
   0   9 -14  320.77   15.08
   0   9 -13    6.35    5.29
   0  -9  13    5.33    4.28
   0   9 -13    6.22    5.24
   0   9 -13    8.65    5.45
   0  -9  12  511.33   19.92
   0   9 -12  500.65   20.77
   0  -9  12  506.93   19.86
   0   9 -12  490.98   20.58
   0  -9  11  870.22   32.50
   0   9 -11  815.86   33.21
   0   9 -11  870.61   32.75
   0  -9  11  888.00   32.43
   0  -9  10  179.68    8.61
   0   9 -10  162.49    9.31
   0   9 -10  175.47    8.70
   0  -9  10  179.86    8.31
   0  -9   9 2329.31   79.63
   0   9  -9 2149.48   80.09
   0   9  -9 2086.32   79.73
   0  -9   9 2204.18   79.26
   0  -9   8 1159.85   42.37
   0   9  -8 1117.25   42.60
   0  -9   8 1151.66   42.03
   0   9  -7  547.99   21.42
   0   9  -7  568.41   20.86
   0  -9   7  540.13   21.13
   0  -9   7  510.06   20.92
   0   9  -7  519.77   20.93
   0  -9   7  563.25   20.74
   0   9  -6    3.81    3.33
   0  -9   6    1.75    3.62
   0  -9   6   -0.58    3.19
   0   9  -6   -0.41    2.89
   0   9  -6    5.35    3.13
   0  -9   6    6.48    2.71
   0   9  -5   71.95    5.43
   0  -9   5   75.84    3.26
   0  -9   5   83.65    5.14
   0   9  -5   75.15    4.89
   0  -9   5   69.09    4.83
   0   9  -5   74.13    5.15
   0  -9   5   75.00    4.62
   0   9  -5   69.75    5.55
   0   9  -4   24.74    3.83
   0  -9   4   28.45    2.07
   0   9  -4   25.68    4.23
   0  -9   4   34.65    3.82
   0   9  -4   31.63    3.63
   0  -9   4   26.19    3.33
   0   9  -4   32.75    4.00
   0   9  -4   26.92    4.23
   0  -9   4   29.02    3.41
   0  -9   3  484.73   18.22
   0   9  -3  483.46   19.85
   0   9  -3  486.09   19.53
   0  -9   3  512.58   19.44
   0   9  -3  498.76   19.12
   0   9  -3  476.30   19.77
   0   9  -3  504.53   19.80
   0  -9   3  495.44   18.90
   0   9  -2 1755.23   62.37
   0  -9   2 1719.34   61.10
   0   9  -2 1732.14   62.63
   0   9  -2 1812.66   61.86
   0   9  -2 1702.11   62.67
   0   9  -2 1755.99   62.36
   0   9  -1 1131.23   40.10
   0   9  -1 1110.05   41.35
   0  -9   1 1098.82   40.11
   0  -9   1 1073.13   39.43
   0   9  -1 1169.99   40.98
   0   9  -1 1078.95   41.77
   0   9  -1 1124.14   41.25
   0  -9   1 1133.84   40.72
   0  -9   0  199.70    8.67
   0   9   0  221.35    8.80
   0   9   0  205.20   10.06
   0   9   0  218.81    9.59
   0   9   0  201.58   10.46
   0   9   0  203.77    9.81
   0  -9   0  213.17    9.32
   0  -9  -1    1.87    2.33
   0   9   1    0.12    2.24
   0  -9  -1    5.76    3.01
   0   9   1    3.60    3.96
   0   9   1    1.19    3.41
   0  -9  -1    1.60    2.77
   0  -9  -2 1128.33   41.34
   0  -9  -2 1078.33   40.62
   0  -9  -2 1120.96   40.61
   0   9   2 1120.31   40.73
   0   9   2 1108.54   40.93
   0   9   2 1088.14   41.17
   0  -9  -2 1117.75   40.96
   0   9   3  974.19   37.69
   0  -9  -3 1025.25   38.29
   0  -9  -3 1013.99   37.53
   0  -9  -3 1029.74   37.53
   0   9   3  998.01   37.72
   0  -9  -3 1063.55   38.96
   0   9   3 1018.97   38.13
   0  -9  -3 1049.50   37.87
   0  -9  -4  802.75   30.56
   0  -9  -4  816.84   30.71
   0  -9  -4  801.46   31.51
   0   9   4  844.34   31.04
   0   9   4  846.28   30.85
   0  -9  -4  807.37   30.64
   0  -9  -4  840.68   32.16
   0  -9  -4  830.70   31.03
   0  -9  -5   27.45    4.67
   0  -9  -5   35.01    3.47
   0  -9  -5   28.91    4.44
   0   9   5   30.83    4.04
   0  -9  -5   30.23    3.75
   0  -9  -5   29.78    3.32
   0   9   5   28.44    3.62
   0  -9  -5   33.05    5.27
   0  -9  -5   28.70    3.83
   0   9   5   26.85    2.21
   0  -9  -6   34.55    4.89
   0  -9  -6   40.67    4.07
   0   9   6   44.53    4.14
   0  -9  -6   40.09    3.76
   0   9   6   36.77    3.53
   0  -9  -6   36.52    5.88
   0  -9  -6   41.17    4.49
   0  -9  -7  865.09   31.80
   0  -9  -7  876.79   32.72
   0   9   7  792.31   31.81
   0   9   7  820.95   30.84
   0   9   7  842.31   31.32
   0  -9  -7  839.16   31.12
   0  -9  -8   75.86    6.40
   0  -9  -8   73.80    5.66
   0   9   8   65.44    4.02
   0   9   8   66.60    5.75
   0  -9  -8   66.94    4.72
   0  -9  -9  145.52    8.31
   0  -9  -9  146.48    9.04
   0   9   9  138.63    8.12
   0   9   9  144.65    6.23
   0  -9 -10  408.50   17.75
   0  -9 -10  413.39   18.31
   0  -9 -10  423.70   19.25
   0   9  10  432.91   17.38
   0   9  10  410.36   15.43
   0  -9 -11  325.04   14.97
   0  -9 -11  324.31   15.36
   0   9  11  331.84   14.31
   0  -9 -11  310.02   16.36
   0  -9 -12   38.40    6.39
   0  -9 -12   43.38    6.71
   0   9  12   42.62    5.59
   0  -9 -12   46.36    7.56
   0  -9 -13  116.94    7.72
   0  -9 -13  122.06    9.35
   0  -9 -13  134.26    9.32
   0  -9 -13  136.84   11.01
   0   9  13  144.82    8.09
   0  -9 -14 1405.68   53.08
   0  -9 -14 1406.29   53.11
   0  -9 -14 1381.68   52.04
   0  -9 -14 1374.15   54.47
   0   9  14 1395.85   51.73
   0  -9 -15   31.98    7.02
   0  -9 -15   21.07    7.71
   0  -9 -15   28.17    5.93
   0  -9 -15   29.37    8.74
   0   9  15   31.30    5.68
   0  -9 -16  135.62   10.76
   0  -9 -16  123.45    9.10
   0  -9 -16  154.99   10.66
   0   9  16  164.49    8.99
   0  -9 -16  143.81   12.07
   0  -9 -17   19.53    7.40
   0  -9 -17   17.34    6.51
   0  -9 -17    5.57    7.97
   0  -9 -17   20.86    8.91
   0  -9 -17   20.43    3.44
   0  -9 -18  348.93   17.36
   0  -9 -18  346.89   17.87
   0  -9 -18  346.96   16.03
   0  -9 -18  337.49   18.89
   0  -9 -18  344.89   13.44
   0  -9 -19    2.39    6.73
   0  -9 -19   11.18    8.65
   0  -9 -19    7.56    7.77
   0   9  19    8.60    3.13
   0  -9 -19    8.39    9.32
   0  -9 -19    7.87    3.00
   0  -9 -20   98.20    9.99
   0  -9 -20   74.35    9.99
   0  -9 -20   82.32    8.40
   0   9  20   78.00    4.33
   0  -9 -20   84.32   12.18
   0  -9 -20   83.15    4.18
   0  -9 -21  160.18   11.75
   0  -9 -22   10.35    8.31
   0  -9 -23   90.64   10.56
   0  10 -22  193.06   14.58
   0  10 -20   13.11    7.65
   0 -10  20   25.61    6.32
   0  10 -20   13.51    8.09
   0 -10  19  118.92    7.90
   0 -10  19  100.87    5.57
   0  10 -19   94.78    9.46
   0  10 -19  102.05    7.56
   0  10 -19   92.38   10.00
   0  10 -18   -5.91    7.68
   0 -10  18   -0.39    5.43
   0 -10  18    2.19    3.55
   0  10 -18    3.97    5.12
   0  10 -18   -2.66    7.12
   0  10 -17   50.54    6.03
   0  10 -17   49.59    7.68
   0 -10  17   55.37    6.25
   0  10 -17   31.93    2.82
   0  10 -17   42.78    8.90
   0  10 -17   40.10    7.60
   0  10 -16  185.29    9.59
   0 -10  16  194.89    9.74
   0  10 -16  187.38   11.09
   0  10 -16  169.60    7.67
   0  10 -16  161.58   10.83
   0  10 -16  179.80   11.58
   0 -10  15   10.00    5.09
   0  10 -15    9.76    6.33
   0  10 -15   12.33    4.92
   0  10 -15   22.54    7.24
   0  10 -15    1.55    6.27
   0 -10  14    8.91    4.85
   0  10 -14   10.25    5.94
   0  10 -14   13.35    4.69
   0  10 -14   22.79    6.64
   0  10 -13  109.01    8.20
   0 -10  13  117.35    7.16
   0  10 -13  115.60    7.35
   0  10 -13  116.82    8.88
   0  10 -12   -1.74    5.13
   0 -10  12    3.56    4.12
   0  10 -12    7.53    4.34
   0  10 -12    2.92    5.29
   0 -10  12    5.14    4.03
   0  10 -11   35.00    4.87
   0 -10  11   37.99    4.72
   0  10 -11   33.94    1.84
   0  10 -11   30.29    5.61
   0  10 -11   37.89    3.84
   0  10 -11   34.15    5.97
   0 -10  11   38.49    4.45
   0  10 -10  875.08   33.22
   0 -10  10  899.83   32.92
   0  10 -10  834.96   32.43
   0 -10  10  894.68   32.60
   0  10 -10  840.05   33.89
   0  10  -9  286.13   12.51
   0 -10   9  272.29   12.05
   0  10  -9  268.60   11.74
   0 -10   9  282.10   11.65
   0  10  -9  256.08   13.03
   0  10  -8  714.62   28.35
   0 -10   8  727.85   27.99
   0  10  -8  699.18   27.83
   0 -10   8  776.85   27.65
   0  10  -7  223.97   10.35
   0 -10   7  223.55   10.09
   0  10  -7  204.77    9.84
   0 -10   7  204.76    9.46
   0  10  -6    6.39    4.09
   0  10  -6    2.88    3.26
   0 -10   6    1.40    3.71
   0  10  -6    8.82    3.66
   0 -10   6    5.59    3.03
   0  10  -5   15.22    4.07
   0 -10   5   15.41    1.69
   0 -10   5   21.22    3.80
   0  10  -5   25.57    3.80
   0  10  -5   22.69    3.92
   0 -10   5   18.44    3.38
   0 -10   4   94.37    4.29
   0  10  -4   96.07    6.28
   0  10  -4   88.27    6.46
   0  10  -4   89.33    5.63
   0 -10   4   92.40    5.85
   0  10  -4   91.30    6.34
   0 -10   4   88.83    5.29
   0  10  -3  397.06   17.35
   0  10  -3  429.54   17.76
   0 -10   3  426.27   15.89
   0  10  -3  425.64   16.93
   0 -10   3  429.06   17.18
   0  10  -3  425.18   17.82
   0 -10   3  417.43   16.58
   0  10  -3  417.66   17.48
   0  10  -2 2004.55   73.70
   0  10  -2 2019.05   72.30
   0  10  -2 2027.64   73.95
   0 -10   2 2056.20   72.27
   0  10  -2 2015.93   73.05
   0 -10   2 1854.91   73.19
   0  10  -2 1996.35   74.05
   0  10  -2 2040.65   73.25
   0  10  -2 2052.52   73.69
   0 -10   1  380.56   14.87
   0  10  -1  395.65   16.49
   0  10  -1  382.97   14.89
   0  10  -1  376.04   15.54
   0 -10   1  380.19   14.05
   0  10  -1  389.33   15.88
   0  10  -1  391.21   16.94
   0  10  -1  390.66   16.34
   0 -10   1  402.69   15.65
   0  10   0  768.98   31.32
   0 -10   0  808.33   29.99
   0  10   0  814.36   30.04
   0  10   0  787.62   32.01
   0  10   0  829.02   30.87
   0  10   0  819.81   31.19
   0 -10   0  827.15   30.56
   0 -10  -1  239.69   10.05
   0  10   1  237.56   10.08
   0 -10  -1  231.73   10.05
   0  10   1  227.21   12.20
   0  10   1  244.58   10.85
   0 -10  -1  237.26   10.49
   0 -10  -2  632.27   23.84
   0  10   2  604.90   23.13
   0 -10  -2  630.01   23.01
   0 -10  -2  626.86   23.03
   0  10   2  602.35   23.37
   0  10   2  613.84   23.73
   0 -10  -2  619.50   23.42
   0 -10  -3 1319.46   50.31
   0 -10  -3 1377.04   49.61
   0  10   3 1369.68   49.78
   0  10   3 1385.65   49.91
   0  10   3 1357.87   50.27
   0 -10  -3 1313.06   49.88
   0  10   4  556.08   21.45
   0 -10  -4  549.63   22.00
   0 -10  -4  551.79   21.13
   0  10   4  553.97   21.36
   0 -10  -4  585.03   22.78
   0  10   4  491.03   21.59
   0 -10  -4  545.81   21.39
   0 -10  -5 1315.61   47.03
   0  10   5 1263.31   46.37
   0 -10  -5 1245.55   45.78
   0 -10  -5 1224.74   45.81
   0  10   5 1276.50   46.04
   0 -10  -5 1274.58   47.57
   0 -10  -5 1290.39   46.26
   0  10   5 1191.98   44.99
   0 -10  -6  206.52   10.88
   0 -10  -6  202.68    9.67
   0 -10  -6  213.63   10.88
   0 -10  -6  205.43    9.47
   0  10   6  233.94    9.91
   0  10   6  209.50    9.36
   0 -10  -6  220.61   11.47
   0 -10  -6  207.16   10.09
   0 -10  -7  357.93   15.99
   0 -10  -7  364.81   14.82
   0 -10  -7  350.83   14.27
   0  10   7  361.70   14.55
   0  10   7  359.20   14.10
   0 -10  -7  351.85   14.98
   0 -10  -8    0.41    3.84
   0 -10  -8    6.93    5.10
   0  10   8   -0.89    5.05
   0  10   8    8.05    2.92
   0 -10  -8    0.87    3.37
   0 -10  -9  486.14   20.26
   0 -10  -9  468.47   19.39
   0  10   9  459.25   17.71
   0  10   9  468.06   19.43
   0 -10 -10  583.06   23.37
   0 -10 -10  608.08   24.22
   0  10  10  559.30   22.96
   0  10  10  562.67   21.16
   0 -10 -11 1252.10   45.55
   0 -10 -11 1107.61   45.75
   0 -10 -11 1189.18   47.05
   0  10  11 1213.38   44.95
   0 -10 -12   31.90    5.07
   0 -10 -12   36.29    6.70
   0 -10 -12   28.88    6.86
   0 -10 -12   29.91    7.94
   0  10  12   32.93    5.68
   0 -10 -13  144.28    9.62
   0 -10 -13  126.88    9.53
   0 -10 -13  125.20    8.07
   0 -10 -13  125.75   11.21
   0  10  13  142.47    8.68
   0 -10 -14   41.28    6.33
   0 -10 -14   33.23    7.11
   0 -10 -14   26.08    7.06
   0 -10 -14   28.66    8.59
   0  10  14   35.87    6.09
   0 -10 -15  744.26   30.53
   0 -10 -15  740.46   30.45
   0 -10 -15  733.40   29.31
   0 -10 -15  726.49   31.78
   0  10  15  750.46   29.05
   0 -10 -16    1.01    6.01
   0 -10 -16    9.32    7.77
   0 -10 -16    2.10    7.21
   0  10  16    7.70    5.83
   0 -10 -16   14.87    8.60
   0 -10 -17   14.86    7.47
   0 -10 -17    2.86    6.30
   0 -10 -17    9.34    8.31
   0 -10 -17    0.49    8.96
   0  10  17   18.74    6.39
   0 -10 -17    3.96    3.47
   0 -10 -18   63.31   10.02
   0 -10 -18   60.46    9.21
   0 -10 -18   71.14    8.16
   0 -10 -18   65.18   10.47
   0 -10 -18   70.49    4.87
   0 -10 -19  154.93   11.98
   0 -10 -19  139.70   11.37
   0 -10 -19  131.26   10.40
   0 -10 -19  146.54   13.45
   0 -10 -19  147.33    6.91
   0 -10 -20    4.31    8.06
   0 -10 -21   -2.16    8.24
   0 -10 -22  300.25   16.65
   0 -10 -23   11.02    9.74
   0 -11  20   83.43    7.84
   0  11 -19   -0.64    8.19
   0 -11  19    1.22    5.75
   0 -11  18   27.54    6.40
   0  11 -18   22.30    8.04
   0  11 -18   26.66    3.86
   0  11 -18   42.02    6.43
   0  11 -17  118.27    5.92
   0 -11  17  137.58    8.32
   0  11 -17  110.10   10.08
   0  11 -17  125.88    8.34
   0  11 -17  142.53   10.77
   0  11 -16  163.30   10.87
   0  11 -16  182.89    9.61
   0 -11  16  179.80    9.58
   0  11 -16  176.32    6.90
   0  11 -16  177.59   11.77
   0  11 -15   40.35    6.07
   0  11 -15   40.78    3.06
   0 -11  15   41.79    6.02
   0  11 -15   42.88    4.15
   0  11 -15   48.96    8.00
   0  11 -14  110.77    7.86
   0  11 -14  102.12    4.41
   0 -11  14  109.03    7.20
   0  11 -14   93.39    5.86
   0  11 -13   44.13    5.78
   0 -11  13   55.69    5.67
   0  11 -13   47.28    4.42
   0  11 -13   51.30    7.50
   0 -11  13   47.21    5.58
   0  11 -12  125.88    8.27
   0 -11  12  128.93    7.69
   0  11 -12  121.17    6.77
   0 -11  12  125.42    7.37
   0  11 -12  132.41    9.34
   0  11 -11   21.82    5.13
   0 -11  11   22.31    4.74
   0  11 -11   24.22    4.09
   0 -11  11   22.25    4.59
   0  11 -11   19.06    6.23
   0  11 -10   12.22    4.82
   0 -11  10   11.84    4.44
   0  11 -10   15.29    4.06
   0  11 -10    6.72    5.49
   0 -11  10    8.16    4.05
   0  11  -9    4.05    4.84
   0 -11   9    1.66    4.31
   0  11  -9    2.73    3.97
   0 -11   9    1.30    3.67
   0  11  -9   10.14    5.28
   0  11  -8  631.10   25.73
   0 -11   8  651.60   25.11
   0  11  -8  602.27   25.11
   0  11  -8  641.04   26.14
   0 -11   8  680.59   24.71
   0  11  -7  165.99    9.13
   0 -11   7  164.94    8.70
   0  11  -7  158.66    8.62
   0 -11   7  153.71    7.88
   0 -11   6   10.30    1.30
   0  11  -6    4.19    4.08
   0  11  -6    8.21    3.91
   0 -11   6   12.77    4.15
   0  11  -6    9.79    4.25
   0 -11   6   10.88    3.64
   0  11  -5   -4.03    4.67
   0 -11   5   -0.11    1.64
   0  11  -5    0.46    3.94
   0  11  -5   -1.37    3.71
   0 -11   5    2.49    4.09
   0  11  -5   -2.60    4.29
   0 -11   5   -0.28    3.25
   0 -11   4    0.07    2.14
   0  11  -4    2.31    4.41
   0  11  -4    2.77    4.03
   0  11  -4    1.22    3.83
   0 -11   4    3.47    3.81
   0  11  -4    0.76    4.22
   0 -11   4    0.42    3.39
   0  11  -3   57.88    5.54
   0  11  -3   51.01    6.22
   0 -11   3   56.90    3.54
   0  11  -3   60.08    5.28
   0 -11   3   60.38    5.25
   0  11  -3   64.27    5.42
   0  11  -3   49.76    6.03
   0 -11   3   64.08    4.71
   0  11  -2  387.93   16.89
   0 -11   2  377.80   14.68
   0  11  -2  376.98   16.41
   0  11  -2  387.52   14.76
   0 -11   2  343.97   15.82
   0  11  -2  405.83   15.78
   0  11  -2  369.41   16.95
   0  11  -2  378.94   15.91
   0  11  -1 1101.72   39.28
   0  11  -1 1057.49   40.81
   0 -11   1 1058.05   39.20
   0 -11   1 1047.28   38.30
   0  11  -1 1062.52   39.99
   0  11  -1 1042.55   41.31
   0  11  -1 1155.75   40.37
   0  11  -1 1089.41   40.69
   0 -11   1 1110.90   39.92
   0  11   0   70.38    6.35
   0 -11   0   81.82    4.80
   0  11   0   76.16    4.75
   0 -11   0   75.09    4.73
   0 -11   0   72.05    3.60
   0  11   0   81.64    7.36
   0  11   0   74.89    5.87
   0  11   0   72.21    6.07
   0 -11   0   78.96    5.40
   0 -11  -1  403.45   15.79
   0  11   1  390.93   15.82
   0  11   1  403.27   16.73
   0 -11  -1  394.42   16.23
   0 -11  -2 1607.18   60.82
   0  11   2 1701.41   61.03
   0  11   2 1655.58   61.30
   0  11   2 1688.78   61.73
   0 -11  -2 1734.66   61.29
   0 -11  -3  375.28   16.36
   0 -11  -3  370.58   15.42
   0  11   3  384.97   15.63
   0  11   3  392.48   15.93
   0  11   3  389.11   16.26
   0 -11  -3  379.32   15.80
   0  11   4  855.54   32.92
   0 -11  -4  862.79   33.59
   0  11   4  891.64   32.97
   0  11   4  860.22   33.39
   0 -11  -4  873.18   32.96
   0  11   5  125.22    7.23
   0 -11  -5  105.90    6.68
   0  11   5  128.37    7.35
   0 -11  -5  130.94    7.99
   0 -11  -5  128.89    7.24
   0  11   5  125.58    5.79
   0 -11  -6  216.11    9.65
   0 -11  -6  214.28   11.17
   0 -11  -6  209.29   10.99
   0  11   6  220.67   10.00
   0 -11  -6  196.44    9.52
   0 -11  -6  198.57   11.44
   0  11   6  197.92    9.45
   0  11   6  200.73    8.10
   0 -11  -6  216.19   10.19
   0 -11  -7    4.09    3.61
   0 -11  -7    0.29    5.64
   0 -11  -7    5.32    5.19
   0 -11  -7    1.27    3.47
   0  11   7    2.58    3.39
   0 -11  -7    0.71    5.97
   0 -11  -7    6.40    4.50
   0 -11  -8    9.29    4.45
   0 -11  -8   13.47    5.57
   0 -11  -8   16.36    4.78
   0  11   8    2.41    5.61
   0 -11  -8   11.19    6.60
   0  11   8    7.81    3.39
   0 -11  -8    5.82    4.68
   0 -11  -9  406.80   17.83
   0 -11  -9  390.30   16.68
   0  11   9  388.30   15.29
   0  11   9  385.96   17.02
   0 -11  -9  380.87   16.72
   0 -11 -10  643.16   27.30
   0 -11 -10  667.97   26.48
   0  11  10  661.19   24.55
   0  11  10  660.64   26.45
   0 -11 -11  410.07   17.11
   0 -11 -11  395.22   18.41
   0 -11 -11  408.43   17.86
   0  11  11  394.13   15.12
   0  11  11  398.02   17.47
   0 -11 -12   78.76    6.61
   0 -11 -12   76.25    8.49
   0 -11 -12   94.21    8.05
   0  11  12   75.99    7.14
   0 -11 -12   76.73    9.64
   0 -11 -13   10.73    6.60
   0 -11 -13   11.15    6.86
   0 -11 -13   18.49    5.47
   0  11  13   19.93    6.03
   0 -11 -13   10.90    7.98
   0 -11 -14  438.11   20.30
   0 -11 -14  439.27   19.87
   0 -11 -14  416.00   21.57
   0  11  14  451.68   18.92
   0 -11 -15   64.53    7.18
   0 -11 -15   67.00    8.37
   0 -11 -15   61.60    8.60
   0  11  15   69.87    7.36
   0 -11 -15   72.46   10.15
   0 -11 -16  173.06   11.76
   0 -11 -16  138.59   10.01
   0 -11 -16  144.89   10.99
   0 -11 -16  147.32   12.96
   0  11  16  157.94    9.58
   0 -11 -17  247.86   13.06
   0 -11 -17  243.56   14.51
   0 -11 -17  244.21   14.57
   0  11  17  272.12   12.65
   0 -11 -17  256.31   16.12
   0 -11 -17  245.33   10.94
   0 -11 -18   35.60    9.30
   0 -11 -18   50.81    9.51
   0 -11 -18   46.19    7.75
   0 -11 -18   44.16   10.74
   0 -11 -18   52.00    4.89
   0 -11 -19   61.08    4.84
   0 -11 -19   68.67    9.73
   0 -11 -19   61.94    9.62
   0 -11 -20   -1.49    8.56
   0 -11 -21  317.72   17.18
   0 -12  19  138.49    9.43
   0 -12  18    2.50    6.19
   0  12 -18    0.24    6.24
   0 -12  17   36.66    6.65
   0 -12  17   33.69    5.16
   0  12 -17   41.50    7.12
   0 -12  16   30.35    6.42
   0  12 -16   24.27    6.73
   0  12 -16   39.88    8.53
   0  12 -15  923.20   34.05
   0 -12  15  982.08   33.57
   0  12 -15  933.58   35.59
   0  12 -14    2.79    5.91
   0 -12  14   -2.15    5.26
   0  12 -14    0.13    4.02
   0  12 -14    4.71    7.29
   0 -12  13  211.95    8.21
   0  12 -13  207.61   11.34
   0 -12  13  236.28   10.91
   0  12 -13  187.04    9.64
   0  12 -13  200.76   12.55
   0 -12  13  223.11   10.53
   0  12 -12   59.14    7.11
   0 -12  12   75.81    6.32
   0  12 -12   64.94    5.49
   0 -12  12   65.68    6.06
   0  12 -12   70.76    8.27
   0  12 -11  145.91    9.45
   0 -12  11  174.58    8.99
   0  12 -11  146.70    8.28
   0  12 -11  157.95   10.45
   0 -12  11  158.32    8.50
   0  12 -10   11.52    5.85
   0 -12  10   14.14    5.14
   0  12 -10   15.40    4.44
   0  12 -10    8.53    6.23
   0 -12  10    7.78    4.45
   0  12  -9   62.15    6.76
   0 -12   9   63.09    5.86
   0  12  -9   44.85    5.79
   0  12  -9   61.13    7.55
   0 -12   9   62.83    5.31
   0  12  -8  201.35   11.01
   0 -12   8  197.81    9.93
   0  12  -8  170.35    9.78
   0  12  -8  194.75   11.11
   0 -12   8  196.40    9.29
   0  12  -7   87.10    7.42
   0  12  -7   93.81    7.44
   0 -12   7   91.23    6.80
   0  12  -7   94.88    6.92
   0  12  -7   83.51    7.52
   0 -12   7  107.13    6.23
   0  12  -6  368.31   16.49
   0 -12   6  383.14   13.85
   0  12  -6  362.37   16.84
   0 -12   6  384.48   16.08
   0  12  -6  337.57   16.26
   0 -12   6  396.03   15.48
   0  12  -5   54.14    6.37
   0  12  -5   56.57    5.85
   0 -12   5   58.20    3.22
   0 -12   5   56.56    5.76
   0  12  -5   51.53    6.26
   0  12  -5   55.93    5.67
   0 -12   5   58.06    4.99
   0 -12   4   14.97    2.49
   0  12  -4   15.24    5.27
   0  12  -4   11.05    5.33
   0  12  -4   11.42    4.27
   0 -12   4   11.52    4.63
   0  12  -4   12.26    5.36
   0  12  -4   17.67    4.84
   0 -12   4   12.03    4.00
   0  12  -3   -4.06    5.67
   0  12  -3    3.82    2.68
   0  12  -3    1.61    4.70
   0 -12   3   -1.11    2.64
   0  12  -3   -0.19    4.14
   0 -12   3   -3.00    4.36
   0  12  -3    0.60    5.31
   0  12  -3    4.89    4.46
   0 -12   3   -3.42    3.74
   0  12  -2  110.42    8.18
   0  12  -2  108.73    7.93
   0  12  -2  107.72    5.63
   0 -12   2  107.73    5.54
   0 -12   2   97.90    5.85
   0  12  -2  110.50    6.89
   0 -12   2  105.47    7.21
   0  12  -2  105.44    8.21
   0  12  -2  105.33    7.27
   0  12  -1    1.28    2.94
   0  12  -1   -3.33    5.51
   0 -12   1    2.72    2.98
   0  12  -1    1.14    5.05
   0  12  -1    0.20    3.95
   0 -12   1    2.49    1.28
   0  12  -1    1.34    5.52
   0  12  -1    6.62    4.50
   0 -12   1    2.56    3.62
   0  12   0  462.20   20.93
   0 -12   0  489.40   19.09
   0  12   0  494.53   19.22
   0 -12   0  494.05   18.12
   0  12   0  493.81   20.23
   0 -12   0  508.02   19.69
   0  12   1  356.11   14.76
   0 -12  -1  357.28   14.72
   0  12   1  380.08   15.94
   0 -12  -1  367.20   15.25
   0  12   2   16.61    3.73
   0  12   2   16.91    4.67
   0  12   2   27.24    5.07
   0 -12  -2   18.44    4.23
   0 -12  -3  487.07   20.07
   0  12   3  486.04   19.28
   0  12   3  481.59   19.56
   0  12   3  459.42   19.94
   0 -12  -3  484.70   19.45
   0 -12  -4   87.26    7.07
   0  12   4   93.70    6.31
   0  12   4   86.19    6.36
   0  12   4   88.47    7.01
   0 -12  -4   82.89    6.29
   0  12   5  432.15   17.86
   0 -12  -5  451.19   18.64
   0  12   5  430.78   17.64
   0 -12  -5  413.88   17.27
   0  12   5  429.18   18.25
   0 -12  -5  446.53   17.70
   0  12   5  409.06   16.45
   0 -12  -6   20.06    5.56
   0 -12  -6   19.28    4.22
   0  12   6   20.06    4.33
   0 -12  -6   18.35    4.77
   0  12   6   23.14    2.50
   0 -12  -7  583.21   23.58
   0 -12  -7  545.73   22.17
   0 -12  -7  539.04   23.45
   0 -12  -7  563.71   22.06
   0 -12  -7  543.13   21.92
   0  12   7  558.13   21.85
   0 -12  -7  587.86   24.31
   0 -12  -7  565.52   22.52
   0 -12  -8  140.54    8.11
   0 -12  -8  139.79    8.07
   0 -12  -8  137.34    9.77
   0 -12  -8  136.17    9.46
   0 -12  -8  151.25   10.23
   0  12   8  131.06    7.11
   0 -12  -8  121.67    8.06
   0 -12  -9   43.78    5.72
   0 -12  -9   57.52    6.18
   0 -12  -9   38.64    6.72
   0  12   9   42.98    4.42
   0  12   9   41.53    6.46
   0 -12  -9   52.60    6.16
   0 -12 -10  477.36   19.47
   0 -12 -10  460.28   20.54
   0 -12 -10  462.85   19.09
   0  12  10  450.22   17.61
   0  12  10  453.05   19.70
   0 -12 -10  435.45   19.35
   0 -12 -11  901.80   35.30
   0 -12 -11  873.80   34.27
   0 -12 -11  909.14   33.92
   0  12  11  904.89   34.33
   0  12  11  846.10   32.12
   0 -12 -12    4.30    6.95
   0 -12 -12   -0.47    5.55
   0 -12 -12    4.78    5.15
   0 -12 -12    8.33    6.19
   0  12  12    4.38    5.82
   0 -12 -13    5.86    7.56
   0 -12 -13   -3.69    6.96
   0 -12 -13   10.95    5.52
   0 -12 -13    2.33    8.43
   0  12  13    4.82    6.32
   0 -12 -14    7.51    6.72
   0 -12 -14   20.83    8.05
   0 -12 -14    4.79    8.55
   0  12  14   14.03    6.35
   0 -12 -15  295.75   18.03
   0 -12 -15  330.37   16.60
   0 -12 -15  310.54   16.96
   0  12  15  349.18   15.42
   0 -12 -15  305.94   18.14
   0 -12 -16   57.86   10.26
   0 -12 -16   61.74    9.45
   0 -12 -16   41.73    7.70
   0 -12 -16   59.43    8.52
   0 -12 -16   55.61   10.23
   0  12  16   69.34    7.60
   0 -12 -17   11.92    8.20
   0 -12 -17    8.62    8.66
   0 -12 -17    9.09    6.74
   0  12  17   25.98    6.65
   0 -12 -18  223.39   10.23
   0 -12 -18  207.98   14.00
   0 -12 -18  223.97   14.07
   0 -12 -19    2.13    4.28
   0 -12 -19   -0.77    8.61
   0 -12 -20   -1.92    8.96
   0 -13  18   17.43    6.66
   0 -13  17    7.32    5.18
   0 -13  17    3.61    6.24
   0  13 -17    5.09    6.83
   0 -13  16  487.31   20.00
   0  13 -16  461.93   20.74
   0 -13  15   21.24    6.40
   0  13 -15   21.24    6.84
   0  13 -15   34.08    9.34
   0 -13  14  606.62   23.43
   0  13 -14  557.37   23.98
   0  13 -14  545.18   25.20
   0  13 -13  178.17   10.72
   0 -13  13  166.33    7.05
   0 -13  13  193.64    9.97
   0  13 -13  162.75    8.83
   0  13 -13  174.92   12.02
   0 -13  13  200.99    9.60
   0  13 -12   28.07    6.68
   0 -13  12   37.52    3.18
   0 -13  12   46.20    5.88
   0  13 -12   36.88    5.34
   0 -13  12   35.71    5.61
   0  13 -12   30.69    7.68
   0  13 -11  131.66    9.29
   0 -13  11  133.91    5.93
   0 -13  11  131.99    8.29
   0  13 -11   99.95    7.72
   0  13 -11  117.63   10.02
   0 -13  11  130.54    7.80
   0  13 -10  373.78   16.74
   0 -13  10  362.05   15.71
   0  13 -10  338.03   15.63
   0  13 -10  328.49   17.22
   0 -13  10  384.34   15.23
   0  13  -9  615.63   25.53
   0 -13   9  640.81   24.72
   0  13  -9  598.95   24.70
   0  13  -9  590.30   25.94
   0 -13   9  626.64   24.00
   0  13  -8   22.06    6.64
   0  13  -8   21.88    5.77
   0 -13   8   17.10    5.45
   0  13  -8   21.94    5.82
   0  13  -8   13.26    6.68
   0 -13   8   30.17    4.61
   0  13  -7 1115.22   43.51
   0  13  -7 1114.07   43.21
   0 -13   7 1173.21   42.81
   0  13  -7 1130.31   43.22
   0  13  -7 1139.01   42.71
   0 -13   7 1129.29   41.96
   0  13  -7 1099.46   43.70
   0  13  -6  288.98   14.31
   0  13  -6  295.02   14.82
   0 -13   6  304.44   11.19
   0 -13   6  323.75   13.80
   0  13  -6  292.31   13.67
   0  13  -6  280.10   14.36
   0 -13   6  296.95   12.92
   0  13  -6  295.21   14.63
   0 -13   5   44.66    2.99
   0  13  -5   40.92    6.03
   0  13  -5   38.83    6.67
   0 -13   5   47.18    5.80
   0  13  -5   31.21    6.09
   0  13  -5   40.61    6.02
   0  13  -5   43.33    6.49
   0 -13   5   41.97    4.95
   0  13  -4  101.09    8.49
   0 -13   4  107.88    6.01
   0  13  -4  110.49    8.06
   0  13  -4  112.44    5.67
   0 -13   4  104.61    5.24
   0 -13   4  109.33    7.39
   0 -13   4  103.33    6.97
   0  13  -4  111.99    8.56
   0  13  -4  102.44    7.68
   0 -13   4  106.01    6.51
   0  13  -3  357.75   16.52
   0  13  -3  371.98   17.05
   0  13  -3  356.63   14.28
   0 -13   3  364.23   14.11
   0 -13   3  362.59   15.45
   0 -13   3  377.19   15.88
   0  13  -3  350.38   16.93
   0  13  -3  344.15   15.85
   0 -13   3  354.30   15.07
   0  13  -2    4.66    3.26
   0 -13   2    0.79    3.14
   0  13  -2    4.54    5.69
   0  13  -2    2.27    5.70
   0  13  -2    5.69    5.19
   0  13  -2   -5.24    6.55
   0 -13   2    4.00    4.77
   0  13  -2    2.34    4.71
   0  13  -1   -3.11    5.60
   0  13  -1    2.52    3.33
   0 -13   1    2.38    3.24
   0  13  -1    2.15    4.70
   0  13  -1    2.15    4.82
   0 -13   0  273.92   11.70
   0  13   0  274.32   11.83
   0  13   0  280.67   14.26
   0 -13   0  270.13   10.50
   0  13   0  293.40   13.27
   0 -13   0  291.92   12.59
   0  13   1  258.31   11.62
   0 -13  -1  264.87   10.42
   0  13   1  260.28   12.76
   0 -13  -1  277.75   12.06
   0  13   2  449.56   18.09
   0  13   2  450.25   18.66
   0  13   2  437.32   19.12
   0 -13  -2  450.59   18.36
   0  13   3    7.78    4.14
   0  13   3    2.18    4.60
   0  13   3    8.21    5.42
   0  13   3    1.55    6.12
   0 -13  -3    4.38    4.47
   0 -13  -4   11.55    4.41
   0 -13  -4   17.03    5.67
   0  13   4    8.91    4.43
   0 -13  -4    8.53    4.42
   0  13   4   12.69    6.67
   0  13   4   18.77    5.61
   0 -13  -4    7.99    4.33
   0 -13  -5   25.52    5.76
   0 -13  -5   23.86    4.76
   0 -13  -5   24.07    4.68
   0  13   5   32.16    6.08
   0  13   5   32.66    5.42
   0  13   5   22.97    7.45
   0  13   5   20.99    3.34
   0 -13  -5   18.34    4.67
   0 -13  -6   30.95    5.16
   0 -13  -6   28.72    6.21
   0 -13  -6   24.35    4.87
   0  13   6   36.35    5.28
   0  13   6   32.85    7.36
   0  13   6   29.19    3.08
   0 -13  -6   31.43    5.45
   0 -13  -7    7.10    5.94
   0 -13  -7    1.42    4.74
   0 -13  -7    0.21    4.61
   0 -13  -7    2.16    6.01
   0  13   7    0.43    7.15
   0  13   7   -0.72    4.35
   0 -13  -7    4.80    4.90
   0 -13  -8  169.26   10.49
   0 -13  -8  163.75    9.04
   0 -13  -8  158.19    9.01
   0 -13  -8  166.33   10.52
   0  13   8  143.84    8.22
   0  13   8  162.61   11.75
   0 -13  -8  160.17    9.29
   0 -13  -9  221.01   11.49
   0 -13  -9  243.48   11.62
   0 -13  -9  244.55   11.72
   0 -13  -9  244.14   13.26
   0 -13  -9  234.09   13.26
   0  13   9  213.11   12.32
   0  13   9  230.72   14.36
   0  13   9  235.10   10.61
   0 -13  -9  233.86   11.86
   0 -13 -10   53.02    6.51
   0 -13 -10   51.98    6.51
   0 -13 -10   56.74    7.77
   0  13  10   46.43    8.87
   0  13  10   37.08    7.08
   0  13  10   53.97    4.71
   0 -13 -10   43.61    6.66
   0 -13 -11  101.13    9.59
   0 -13 -11  106.81    7.94
   0 -13 -11  108.86    8.44
   0  13  11  113.91    5.97
   0  13  11  101.40    8.63
   0 -13 -11   98.32    8.38
   0 -13 -12   59.26    6.99
   0 -13 -12   80.41    7.78
   0 -13 -12   79.52    8.88
   0  13  12   54.88    7.41
   0 -13 -12   71.48    7.91
   0 -13 -13   57.80    8.59
   0 -13 -13   53.92    7.03
   0 -13 -13   54.97    7.75
   0 -13 -13   47.06    6.88
   0 -13 -13   60.66   10.14
   0  13  13   63.65    7.63
   0 -13 -14  109.93    9.78
   0 -13 -14   95.25    8.69
   0 -13 -14   97.75    9.97
   0  13  14  130.55    9.13
   0 -13 -14  116.56   11.79
   0 -13 -15   57.04    9.16
   0 -13 -15   48.63    8.67
   0 -13 -15   58.10   10.74
   0  13  15   70.17    8.20
   0 -13 -16   63.30    9.47
   0 -13 -16   62.71    9.35
   0  13  16   53.21    7.42
   0 -13 -17  139.43   12.06
   0 -13 -17  151.67   11.60
   0 -13 -18    2.37    8.97
   0 -13 -18   -1.87    4.79
   0 -13 -19   88.06   10.59
   0 -14  17    2.59    5.74
   0  14 -16   23.76    7.56
   0 -14  16   27.74    7.23
   0  14 -15  982.99   38.12
   0 -14  15  966.16   37.23
   0  14 -15  962.12   36.79
   0  14 -14   83.17    9.11
   0 -14  14  109.47    8.10
   0  14 -14   85.44    7.48
   0  14 -14  102.15   10.90
   0 -14  14  115.28    7.99
   0 -14  13  361.48   14.15
   0  14 -13  367.30   17.87
   0 -14  13  426.91   16.94
   0  14 -13  380.57   16.55
   0  14 -13  386.36   19.09
   0 -14  13  406.13   16.31
   0  14 -12   35.52    7.56
   0 -14  12   42.06    3.51
   0 -14  12   48.48    6.71
   0  14 -12   38.76    6.39
   0  14 -12   28.27    8.16
   0 -14  12   39.62    6.02
   0  14 -11  104.37    8.89
   0 -14  11  105.34    5.43
   0 -14  11  114.92    8.05
   0  14 -11   97.80    7.64
   0  14 -11  105.15    7.81
   0 -14  11  108.24    7.43
   0  14 -11   81.14    9.88
   0  14 -10  117.86    9.31
   0  14 -10  121.83    9.49
   0 -14  10  114.22    5.85
   0 -14  10  130.07    8.25
   0  14 -10  110.12    8.37
   0  14 -10  106.00    8.15
   0  14 -10  116.37   10.52
   0 -14  10  120.80    7.38
   0  14  -9  233.13   13.10
   0  14  -9  246.93   12.99
   0 -14   9  242.20    9.96
   0 -14   9  234.90   11.82
   0  14  -9  236.68   11.85
   0  14  -9  213.60   12.06
   0 -14   9  244.64   11.23
   0  14  -9  211.17   13.63
   0  14  -8 1055.47   41.48
   0  14  -8 1085.66   41.72
   0 -14   8 1069.47   39.18
   0 -14   8 1147.38   40.88
   0  14  -8 1046.14   40.66
   0  14  -8  996.85   41.06
   0  14  -8 1004.93   41.95
   0 -14   8 1103.51   39.94
   0 -14   7  369.00   14.79
   0  14  -7  357.79   17.18
   0  14  -7  363.27   17.36
   0 -14   7  384.11   16.69
   0  14  -7  389.20   16.55
   0  14  -7  361.58   17.08
   0 -14   7  381.04   15.66
   0  14  -7  355.68   17.74
   0  14  -6  673.32   28.41
   0 -14   6  689.82   24.98
   0  14  -6  648.74   28.04
   0 -14   6  736.16   27.56
   0  14  -6  659.33   28.21
   0  14  -6  701.55   27.48
   0 -14   6  704.74   26.66
   0  14  -6  687.79   28.60
   0 -14   5  341.80   13.13
   0  14  -5  337.26   16.35
   0  14  -5  356.38   16.91
   0  14  -5  337.21   13.82
   0 -14   5  355.72   15.50
   0  14  -5  350.28   15.64
   0  14  -5  331.56   16.53
   0 -14   5  369.23   14.62
   0  14  -5  319.96   16.31
   0  14  -4  456.42   20.72
   0  14  -4  455.58   17.82
   0 -14   4  474.99   17.46
   0  14  -4  439.87   20.21
   0 -14   4  477.43   19.46
   0  14  -4  443.67   19.52
   0  14  -4  449.11   20.57
   0  14  -4  432.17   20.15
   0 -14   4  468.81   18.59
   0  14  -3   13.51    3.61
   0  14  -3   17.47    6.35
   0  14  -3   13.48    6.99
   0 -14   3   16.01    3.30
   0 -14   3   17.11    5.42
   0  14  -3   13.13    5.76
   0  14  -3   18.34    6.46
   0 -14   3    9.13    4.53
   0  14  -2  706.72   26.65
   0  14  -2  670.01   28.97
   0 -14   2  721.27   26.46
   0  14  -2  698.89   28.02
   0 -14   2  672.60   27.46
   0 -14   2  730.49   28.04
   0  14  -1   40.82    7.09
   0 -14   1   48.30    4.44
   0  14  -1   48.28    4.64
   0  14  -1   48.96    6.32
   0  14   0   36.27    4.59
   0 -14   0   42.64    2.62
   0  14   0   39.04    6.45
   0 -14   0   42.47    5.12
   0  14   1   87.33    6.22
   0 -14  -1   80.13    4.38
   0  14   1   97.53    8.00
   0 -14  -1   94.76    6.72
   0 -14  -2   22.85    4.68
   0  14   2   12.16    4.46
   0 -14  -2    9.83    2.88
   0  14   2   18.20    5.95
   0 -14  -2   24.35    5.01
   0  14   3   11.86    4.73
   0 -14  -3    8.58    4.43
   0 -14  -3   12.86    4.75
   0  14   3   20.65    6.20
   0  14   3   11.65    7.25
   0 -14  -3   13.96    5.06
   0  14   4  164.85    8.77
   0 -14  -4  138.05    8.23
   0 -14  -4  143.16    8.29
   0 -14  -4  140.20    8.35
   0  14   4  152.45   11.40
   0  14   4  157.40    9.58
   0  14   4  139.15    7.70
   0 -14  -4  154.22    8.61
   0 -14  -5  137.91    8.28
   0 -14  -5  154.23    9.50
   0 -14  -5  134.83    8.14
   0  14   5  150.92    8.74
   0  14   5  145.72    9.53
   0  14   5  127.51   10.80
   0 -14  -5  128.23    8.25
   0  14   5  134.41    7.08
   0 -14  -6  272.13   12.78
   0 -14  -6  271.09   12.67
   0 -14  -6  280.05   13.93
   0  14   6  256.15   15.22
   0  14   6  279.07   13.87
   0  14   6  293.13   12.88
   0 -14  -6  280.94   13.00
   0  14   6  265.13   11.05
   0 -14  -7  146.80    9.87
   0 -14  -7  115.99    7.91
   0 -14  -7  133.21    9.42
   0 -14  -7  121.78    8.03
   0  14   7  117.91   10.68
   0  14   7  126.51    8.01
   0 -14  -7  129.17    8.46
   0 -14  -8    6.58    5.36
   0 -14  -8   17.24    6.79
   0 -14  -8    9.84    5.19
   0 -14  -8   15.98    7.14
   0  14   8   12.21    8.26
   0  14   8   11.38    5.04
   0 -14  -8   13.10    5.42
   0 -14  -9  128.94   10.37
   0 -14  -9  120.65    8.52
   0 -14  -9  134.89   10.12
   0 -14  -9  125.47    8.24
   0  14   9   98.37   11.20
   0  14   9  123.47    7.54
   0 -14  -9  131.15    8.83
   0 -14 -10   86.02    9.47
   0 -14 -10   79.94    9.46
   0 -14 -10   96.06    7.43
   0 -14 -10   80.69    7.53
   0 -14 -10   89.19    7.53
   0  14  10   75.70   10.22
   0  14  10   89.26    8.65
   0  14  10   84.07    6.14
   0 -14 -10   91.31    7.73
   0 -14 -11   10.20    5.80
   0 -14 -11    6.73    7.88
   0 -14 -11   19.73    6.22
   0 -14 -11   20.26    7.47
   0  14  11   17.63    4.07
   0  14  11    3.52    6.64
   0 -14 -11    8.09    6.16
   0 -14 -12   59.17    7.40
   0 -14 -12   46.96    7.20
   0 -14 -12   67.56    8.90
   0  14  12   67.29    8.12
   0 -14 -12   57.48    7.73
   0 -14 -13   12.46    8.21
   0 -14 -13    5.67    6.18
   0 -14 -13   10.75    7.22
   0  14  13    7.53    7.01
   0 -14 -13    4.23    6.68
   0 -14 -14   15.37    8.17
   0 -14 -14   20.55    7.90
   0 -14 -14   15.11    6.51
   0  14  14   25.09    7.56
   0 -14 -14   16.31    7.24
   0 -14 -15   51.01    9.12
   0 -14 -15   55.54    8.86
   0 -14 -15   53.31    7.70
   0 -14 -15   52.07    8.53
   0 -14 -16   10.56    8.65
   0 -14 -16   11.23    8.77
   0 -14 -17   -1.46    8.70
   0 -14 -17   12.10    9.13
   0 -14 -18   45.22    6.02
   0 -15  15  128.29    9.34
   0  15 -15  128.05   10.51
   0  15 -14  316.31   16.24
   0 -15  14  318.80   14.75
   0  15 -14  282.28   14.31
   0 -15  14  322.82   14.31
   0 -15  13   82.92    4.63
   0  15 -13  103.19    9.53
   0 -15  13  119.62    8.73
   0  15 -13   94.95    8.41
   0  15 -13   84.95   10.79
   0 -15  13  102.27    7.75
   0  15 -12    1.33    7.52
   0  15 -12   11.88    7.73
   0 -15  12    1.50    3.04
   0 -15  12   11.34    6.34
   0  15 -12    3.46    6.00
   0 -15  12    2.91    5.70
   0  15 -12   -0.41    8.46
   0 -15  11    4.21    3.35
   0  15 -11    8.69    7.41
   0  15 -11   -1.01    7.58
   0 -15  11    3.05    6.19
   0  15 -11    4.04    5.94
   0 -15  11    6.25    5.49
   0  15 -11   -4.84    8.73
   0  15 -10  172.01   11.36
   0  15 -10  165.09   11.43
   0 -15  10  172.69    7.79
   0 -15  10  179.12   10.42
   0  15 -10  158.77   10.35
   0 -15  10  179.80    9.31
   0  15 -10  146.26   11.77
   0  15  -9  202.77   12.10
   0 -15   9  195.19    8.78
   0  15  -9  180.54   12.24
   0 -15   9  201.69   11.10
   0  15  -9  186.12   10.85
   0 -15   9  192.01   10.06
   0  15  -9  204.24   12.94
   0 -15   8  217.26    9.65
   0  15  -8  202.36   12.57
   0  15  -8  218.92   13.06
   0 -15   8  226.69   11.96
   0  15  -8  215.36   11.72
   0 -15   8  231.80   10.71
   0  15  -8  202.40   12.84
   0  15  -7  963.04   37.97
   0  15  -7  900.17   37.29
   0 -15   7  967.75   36.72
   0  15  -7  950.25   36.67
   0  15  -7  904.91   37.76
   0 -15   7  959.91   35.67
   0  15  -6  192.07    8.62
   0  15  -6  167.43   11.97
   0  15  -6  187.05   11.83
   0 -15   6  202.51   10.85
   0  15  -6  191.36   10.70
   0  15  -6  192.99   11.77
   0 -15   6  189.24    9.67
   0 -15   6  184.90    7.39
   0  15  -5    5.11    6.88
   0 -15   5    6.10    2.48
   0  15  -5   -0.36    7.52
   0  15  -5    5.27    3.71
   0 -15   5   14.03    6.03
   0  15  -5    3.72    5.88
   0  15  -5    5.34    6.69
   0 -15   5    2.11    4.86
   0  15  -4   16.34    7.38
   0  15  -4   22.41    7.52
   0 -15   4   23.04    3.33
   0  15  -4   20.33    3.95
   0 -15   4   27.97    6.03
   0  15  -4   18.56    6.10
   0 -15   4   19.54    5.30
   0  15  -4   22.55    6.80
   0  15  -3  976.22   40.17
   0  15  -3 1012.09   37.83
   0 -15   3 1044.29   37.49
   0 -15   3 1025.63   39.31
   0  15  -3 1019.06   39.44
   0 -15   3 1022.75   38.43
   0  15  -3 1001.58   40.24
   0 -15   2    9.07    3.73
   0  15  -2   12.57    4.14
   0  15  -2    9.39    7.34
   0 -15   2   15.36    5.75
   0  15  -2   11.29    6.04
   0  15  -2   13.29    6.63
   0 -15   1  327.94   13.62
   0  15  -1  297.47   15.76
   0  15  -1  305.16   13.24
   0  15  -1  326.82   15.40
   0 -15   0  169.40    8.70
   0  15   0  178.75    8.80
   0 -15   0  171.85    6.81
   0  15   0  168.67   10.77
   0  15   1   23.84    4.86
   0 -15  -1   37.83    5.16
   0 -15  -1   29.19    2.84
   0  15   1   24.99    6.64
   0 -15  -1   35.72    5.66
   0 -15  -2   13.29    4.85
   0  15   2   20.23    4.64
   0 -15  -2   17.52    3.14
   0  15   2   27.65    7.05
   0 -15  -2   19.90    5.07
   0  15   3   96.95    6.88
   0 -15  -3   90.07    6.77
   0 -15  -3  105.94    7.01
   0 -15  -3   85.07    5.36
   0  15   3  109.53    8.40
   0  15   3  106.88   10.48
   0 -15  -3  100.39    7.49
   0 -15  -4  873.88   33.45
   0 -15  -4  883.31   33.40
   0  15   4  903.61   34.31
   0  15   4  885.37   34.71
   0  15   4  823.45   36.10
   0 -15  -4  879.58   33.69
   0  15   4  858.50   33.09
   0 -15  -5  385.57   16.22
   0 -15  -5  368.71   16.39
   0  15   5  393.31   16.86
   0  15   5  385.90   17.87
   0  15   5  380.65   19.49
   0 -15  -5  368.19   16.57
   0  15   5  378.77   15.40
   0 -15  -6  237.39   11.47
   0 -15  -6  233.03   11.44
   0 -15  -6  238.58   13.00
   0  15   6  253.69   11.88
   0  15   6  241.36   12.94
   0  15   6  229.68   14.96
   0  15   6  220.71    9.72
   0 -15  -6  224.92   11.69
   0 -15  -7   62.78    6.58
   0 -15  -7   61.29    7.88
   0 -15  -7   56.22    6.70
   0  15   7   59.23    8.02
   0  15   7   56.14    6.46
   0  15   7   50.37    9.90
   0  15   7   46.59    2.95
   0 -15  -7   57.45    6.46
   0 -15  -8  175.93   10.03
   0 -15  -8  183.89   11.44
   0 -15  -8  183.46   11.46
   0 -15  -8  168.50    9.89
   0  15   8  168.50    9.57
   0  15   8  157.68   12.84
   0 -15  -8  167.98    9.88
   0 -15  -9   55.63    8.15
   0 -15  -9   70.31    8.89
   0 -15  -9   52.63    6.89
   0 -15  -9   52.23    7.08
   0  15   9   66.77    6.23
   0  15   9   48.67   10.29
   0 -15  -9   64.97    6.98
   0 -15 -10  234.27   14.20
   0 -15 -10  249.42   12.45
   0 -15 -10  249.82   14.56
   0 -15 -10  240.87   12.62
   0  15  10  254.35   15.81
   0  15  10  230.39   13.63
   0  15  10  247.60   11.29
   0 -15 -10  256.40   12.85
   0 -15 -11    3.22    8.18
   0 -15 -11    5.52    5.91
   0 -15 -11    6.97    8.05
   0 -15 -11    3.97    6.18
   0  15  11   -0.31    7.05
   0  15  11   -0.43    4.33
   0 -15 -11    3.35    6.40
   0 -15 -12   91.35    8.29
   0 -15 -12  112.41    8.85
   0 -15 -12   85.20   10.67
   0 -15 -12  103.00   10.43
   0  15  12   89.31    8.95
   0  15  12   91.95    6.06
   0 -15 -12   83.19    8.50
   0 -15 -13  137.53   11.08
   0 -15 -13  136.09    9.94
   0 -15 -13  120.79    9.58
   0 -15 -13  117.02    9.88
   0 -15 -14   62.78    7.93
   0 -15 -14   69.75    8.83
   0 -15 -14   58.38    9.69
   0 -15 -14   48.87    8.53
   0 -15 -15   20.51    8.01
   0 -15 -15   13.48    8.96
   0 -15 -15   10.73    7.71
   0 -15 -16   24.36    8.97
   0 -15 -16   21.49    8.55
   0 -15 -17   -0.69    8.76
   0  16 -14   81.86    9.81
   0  16 -14   66.35    9.61
   0 -16  14   86.05    7.84
   0  16 -13   22.34    8.73
   0  16 -13   33.64    8.69
   0 -16  13   45.63    7.57
   0  16 -13   28.27    7.46
   0 -16  13   36.85    6.64
   0 -16  12   21.53    3.67
   0  16 -12   17.95    8.80
   0  16 -12   21.07    8.37
   0 -16  12   39.53    7.31
   0  16 -12   26.49    7.17
   0  16 -12   13.68    9.54
   0 -16  12   22.31    6.38
   0 -16  11   84.95    5.45
   0  16 -11   85.33    9.80
   0  16 -11   83.40    9.18
   0 -16  11   90.34    8.17
   0  16 -11   94.27    8.45
   0 -16  11   94.16    7.20
   0  16 -11  101.78   10.29
   0 -16  10  100.47    6.02
   0  16 -10   95.45    9.94
   0  16 -10  115.32   10.39
   0 -16  10  117.78    9.08
   0  16 -10  102.15    8.71
   0 -16  10   98.00    7.54
   0  16 -10  119.23   10.77
   0  16  -9  109.15   10.40
   0  16  -9  110.90   10.10
   0 -16   9  110.55    8.94
   0  16  -9  108.53    9.11
   0  16  -9  109.64   10.34
   0 -16   9  123.15    7.88
   0  16  -8  189.69   12.92
   0  16  -8  190.82   12.74
   0 -16   8  215.97   11.63
   0  16  -8  207.76   11.78
   0  16  -8  191.02   13.29
   0 -16   8  215.02   10.65
   0  16  -7   68.78    5.16
   0  16  -7   56.12    8.93
   0  16  -7   80.26    9.24
   0 -16   7   70.96    8.00
   0  16  -7   69.58    7.83
   0 -16   7   72.06    6.60
   0  16  -7   60.00    9.11
   0  16  -6  410.44   19.73
   0  16  -6  408.20   16.07
   0  16  -6  395.35   19.09
   0 -16   6  391.08   18.19
   0  16  -6  421.13   18.48
   0 -16   6  424.12   17.05
   0 -16   6  402.34   14.98
   0  16  -6  375.55   19.47
   0  16  -5   21.18    7.81
   0 -16   5   22.44    2.97
   0  16  -5   14.83    4.15
   0 -16   5   27.16    6.63
   0  16  -5   23.78    7.20
   0 -16   5   21.35    5.54
   0  16  -5   12.70    7.81
   0 -16   4   72.56    4.65
   0  16  -4   69.89    9.14
   0  16  -4   63.98    5.41
   0 -16   4   76.57    7.78
   0  16  -4   78.03    8.22
   0 -16   4   77.17    6.46
   0  16  -4   80.45    9.24
   0  16  -3   84.27    9.52
   0 -16   3   88.58    6.25
   0  16  -3   79.80    5.95
   0 -16   3   83.19    5.38
   0 -16   3   96.83    8.24
   0  16  -3   80.94    8.34
   0 -16   3   84.15    6.89
   0  16  -3   87.10    9.11
   0 -16   2  578.29   22.65
   0  16  -2  560.50   25.58
   0  16  -2  590.33   22.49
   0 -16   2  603.72   24.23
   0  16  -2  608.79   24.66
   0 -16   2  547.51   23.05
   0  16  -2  552.04   25.11
   0  16  -1   11.87    4.45
   0 -16   1   10.03    4.68
   0  16  -1    5.70    6.70
   0  16   0  109.29    7.05
   0 -16   0  124.32    7.66
   0  16   0  115.16    9.49
   0  16   1   54.69    5.80
   0 -16  -1   65.00    6.11
   0 -16  -1   61.94    3.62
   0  16   1   53.91    7.89
   0 -16  -1   77.20    6.71
   0 -16  -2    8.00    5.16
   0  16   2    8.54    5.20
   0 -16  -2    5.65    4.83
   0 -16  -2   13.10    2.93
   0  16   2    4.35    6.48
   0 -16  -2   12.36    5.34
   0 -16  -3  155.27    9.14
   0 -16  -3  162.77    8.91
   0 -16  -3  137.59   10.30
   0 -16  -3  152.28    7.39
   0  16   3  166.71   10.81
   0  16   3  155.22   12.26
   0  16   3  158.65   10.65
   0 -16  -3  174.26    9.32
   0  16   3  148.06    8.87
   0 -16  -4  347.98   14.66
   0 -16  -4  317.92   14.77
   0  16   4  303.88   18.07
   0  16   4  339.73   16.34
   0  16   4  332.52   15.75
   0  16   4  307.64   14.24
   0 -16  -4  343.41   14.92
   0 -16  -5  558.52   21.93
   0 -16  -5  542.38   22.03
   0  16   5  508.02   25.07
   0  16   5  549.39   23.54
   0  16   5  539.05   22.62
   0 -16  -5  545.79   22.13
   0  16   5  515.55   21.00
   0 -16  -6  387.67   17.14
   0 -16  -6  410.27   17.08
   0  16   6  393.75   17.46
   0  16   6  449.01   18.77
   0  16   6  394.50   20.75
   0 -16  -6  391.85   17.18
   0  16   6  366.14   15.30
   0 -16  -7    7.77    5.81
   0 -16  -7    6.19    6.02
   0 -16  -7    0.34    7.12
   0  16   7   -2.59    8.50
   0  16   7    1.86    5.96
   0  16   7    7.29    2.20
   0  16   7    2.98    7.45
   0  16   7    3.68    2.17
   0 -16  -7   -1.47    6.09
   0 -16  -8   12.83    7.17
   0 -16  -8    4.38    5.61
   0 -16  -8   -3.45    5.59
   0  16   8    2.63    9.05
   0  16   8    8.02    5.66
   0 -16  -8   -8.83    6.48
   0 -16  -9  250.00   12.69
   0 -16  -9  254.42   12.66
   0 -16  -9  268.36   14.66
   0  16   9  245.76   16.35
   0  16   9  234.95   12.10
   0 -16  -9  232.07   12.72
   0 -16 -10    5.42    6.50
   0 -16 -10    7.47    7.76
   0 -16 -10   23.26    6.83
   0 -16 -10   23.78    8.40
   0  16  10   14.67   10.04
   0  16  10   14.85    5.20
   0 -16 -10   23.12    6.57
   0 -16 -11  196.01   12.95
   0 -16 -11  179.95   10.70
   0 -16 -11  158.40   10.96
   0  16  11  180.76   14.24
   0  16  11  168.93    9.13
   0 -16 -11  194.30   10.99
   0 -16 -12  141.64    9.57
   0 -16 -12  109.90    9.70
   0 -16 -12  130.33   11.45
   0  16  12  126.65    7.38
   0 -16 -12  145.11    9.90
   0 -16 -13  132.97   11.33
   0 -16 -13  121.54   10.03
   0 -16 -14    6.22    7.64
   0 -16 -15   10.80    8.24
   0 -16 -15   -0.32    8.35
   0 -16 -16   93.68   10.75
   0  17 -13   10.70    9.14
   0  17 -13    1.88    8.89
   0 -17  13   11.48    6.50
   0  17 -12   26.36    9.25
   0  17 -12   22.56    9.11
   0  17 -12   17.92    7.51
   0 -17  12   23.97    6.58
   0  17 -11  175.70   12.88
   0  17 -11  176.99   12.67
   0  17 -11  190.06   11.57
   0  17 -11  198.00   14.37
   0 -17  11  205.83   10.58
   0  17 -10   -0.78    8.42
   0  17 -10   -0.77    8.24
   0 -17  10    5.02    7.03
   0  17 -10    1.64    6.95
   0 -17  10    7.07    5.84
   0  17 -10   -1.78    9.04
   0  17  -9   66.08    9.72
   0  17  -9   67.69    5.32
   0  17  -9   64.45    9.63
   0 -17   9   68.27    8.09
   0  17  -9   60.39    8.15
   0  17  -9   65.17   10.53
   0 -17   9   67.06    6.93
   0  17  -8   16.00    4.29
   0  17  -8    8.91    8.15
   0 -17   8    8.70    7.19
   0  17  -8   14.64    7.06
   0 -17   8    2.99    5.81
   0  17  -8   13.37    8.99
   0  17  -7  158.94    8.17
   0  17  -7  156.66   11.87
   0 -17   7  166.53   10.69
   0  17  -7  185.18   11.34
   0 -17   7  180.04    9.56
   0  17  -7  150.88   12.65
   0  17  -6    1.18    3.98
   0  17  -6    0.79    7.87
   0 -17   6    1.37    4.50
   0 -17   6  -10.68    6.92
   0  17  -6   12.23    7.08
   0 -17   6    5.52    5.61
   0  17  -6   -6.27    8.54
   0 -17   6    5.58    2.30
   0  17  -5   13.65    8.36
   0  17  -5    7.41    4.25
   0 -17   5   15.50    3.01
   0 -17   5   14.92    4.81
   0 -17   5   13.83    7.04
   0  17  -5   13.66    7.75
   0  17  -5   14.77    8.44
   0 -17   5   16.49    5.65
   0 -17   4  104.21    6.84
   0 -17   4  105.46    5.52
   0  17  -4   89.33   10.46
   0  17  -4   88.51    6.29
   0 -17   4   96.98    8.65
   0  17  -4   97.78    9.22
   0  17  -4  102.36    9.91
   0 -17   4   90.96    7.23
   0  17  -3  156.80   12.45
   0 -17   3  163.91    8.81
   0  17  -3  167.59    8.22
   0 -17   3  156.62   10.24
   0  17  -3  154.22   10.93
   0 -17   3  137.70    9.12
   0  17  -3  154.55   11.64
   0 -17   2  139.50    8.10
   0  17  -2  140.61    7.68
   0 -17   2  134.07    9.74
   0  17  -2  144.60   10.14
   0 -17   2  117.24    8.62
   0 -17   1   27.39    5.37
   0  17  -1   28.19    5.03
   0  17  -1   24.57    7.75
   0  17   0   62.39    6.06
   0 -17   0   61.24    6.39
   0  17   0   52.21    8.58
   0  17   1    4.10    4.89
   0 -17  -1    5.30    4.88
   0 -17  -1    8.12    5.59
   0  17   1    9.79    7.40
   0  17   2   59.48    6.38
   0 -17  -2   53.93    5.99
   0 -17  -2   52.30    6.38
   0 -17  -2   59.96    3.91
   0  17   2   48.58    9.90
   0  17   2   51.41    8.26
   0  17   2   60.63    8.84
   0 -17  -2   68.60    6.98
   0 -17  -3   67.98    6.67
   0 -17  -3   63.85    6.89
   0 -17  -3   53.39    8.33
   0 -17  -3   75.77    4.75
   0  17   3   65.12    9.13
   0  17   3   55.61   10.33
   0  17   3   81.67    8.97
   0 -17  -3   72.82    7.05
   0 -17  -4  536.79   22.13
   0 -17  -4  533.27   21.68
   0 -17  -4  532.29   23.40
   0 -17  -4  525.40   20.52
   0  17   4  545.43   23.68
   0  17   4  479.21   25.18
   0  17   4  555.97   23.08
   0 -17  -4  564.29   22.17
   0  17   4  515.89   21.41
   0 -17  -5  330.24   14.89
   0 -17  -5  306.94   15.03
   0 -17  -5  316.80   13.54
   0  17   5  316.01   18.86
   0  17   5  337.32   16.72
   0  17   5  342.76   15.74
   0  17   5  306.17   13.70
   0 -17  -5  342.84   15.14
   0 -17  -6  381.52   16.44
   0 -17  -6  358.41   16.65
   0  17   6  391.86   18.40
   0  17   6  369.39   20.43
   0  17   6  370.64   17.11
   0 -17  -6  384.91   16.68
   0  17   6  355.46   14.68
   0 -17  -7   49.95    6.81
   0 -17  -7   46.83    6.81
   0  17   7   48.81    9.98
   0  17   7   46.94    7.16
   0  17   7   29.63    8.44
   0 -17  -7   50.61    6.90
   0  17   7   38.39    2.79
   0 -17  -8   46.20    7.20
   0 -17  -8   59.09    7.67
   0 -17  -8   61.39    9.10
   0  17   8   41.60    9.18
   0  17   8   68.09   10.61
   0  17   8   62.66    7.18
   0 -17  -8   58.46    7.07
   0 -17  -9   65.27    8.02
   0 -17  -9   65.37    7.91
   0  17   9   61.18   10.92
   0  17   9   70.14    7.26
   0 -17  -9   64.83    7.87
   0 -17 -10  259.64   13.49
   0 -17 -10  262.30   13.74
   0  17  10  277.72   12.69
   0  17  10  274.61   17.22
   0 -17 -10  250.91   13.64
   0 -17 -11    0.52    7.21
   0  17  11    3.06    5.46
   0 -17 -11   -1.68    6.97
   0  17  12  137.75    8.02
   0 -17 -12  153.48   10.55
   0 -17 -13  166.94   11.92
   0 -17 -14   24.75    8.14
   0  18 -11   13.48    9.01
   0  18 -11   14.57    8.24
   0 -18  11   16.01    6.55
   0  18 -10  362.24   19.45
   0  18 -10  389.66   18.30
   0 -18  10  395.52   16.77
   0  18  -9   24.34    9.15
   0  18  -9   38.74    8.59
   0 -18   9   46.24    6.70
   0  18  -9   45.86    9.86
   0  18  -8   15.83    9.08
   0  18  -8   11.30    7.58
   0  18  -8   12.77    9.45
   0 -18   8   14.58    6.01
   0  18  -7   78.28    5.93
   0  18  -7   92.72   10.64
   0 -18   7   78.19    6.27
   0 -18   7   77.13    8.92
   0  18  -7   95.85    9.52
   0  18  -7   90.94   11.51
   0 -18   7   82.18    7.34
   0 -18   6  171.36    8.89
   0  18  -6  167.90   12.35
   0  18  -6  160.45    8.19
   0 -18   6  171.91   11.16
   0  18  -6  194.64   11.95
   0 -18   6  170.92    9.51
   0 -18   6  153.44    6.60
   0  18  -6  170.01   12.73
   0  18  -5   57.48    9.55
   0  18  -5   63.70    5.43
   0 -18   5   50.02    5.99
   0 -18   5   70.01    8.11
   0  18  -5   57.05    9.09
   0 -18   5   58.88    6.91
   0 -18   5   65.72    4.12
   0  18  -5   54.84   10.00
   0  18  -4   10.12    4.61
   0 -18   4    9.72    5.12
   0 -18   4   16.86    3.70
   0  18  -4   12.15    8.88
   0 -18   4   32.95    7.36
   0  18  -4   17.97    8.33
   0 -18   4   15.37    6.19
   0  18  -4   15.76    8.34
   0 -18   3  209.55   10.64
   0  18  -3  204.75    9.93
   0  18  -3  211.81   14.38
   0 -18   3  211.60   12.48
   0  18  -3  207.52   12.82
   0 -18   3  213.88   11.15
   0 -18   2    6.53    5.44
   0  18  -2   10.04    4.78
   0 -18   2    7.34    6.97
   0  18  -2    8.70    8.37
   0 -18   2    0.64    6.24
   0  18  -1   20.82    5.21
   0 -18   1   12.55    5.65
   0  18  -1   23.96    8.64
   0 -18   1   21.50    7.57
   0 -18   0   -3.85    4.75
   0  18   0    2.23    5.14
   0 -18   0    1.44    5.63
   0  18   0    1.03    7.59
   0 -18  -1  173.25   10.04
   0 -18  -1  186.82    9.69
   0  18   1  197.13   12.58
   0  18   1  183.53   12.22
   0  18   1  165.13   11.24
   0 -18  -2    1.33    5.97
   0 -18  -2    2.05    5.46
   0 -18  -2    9.97    2.89
   0  18   2   -6.75    8.31
   0  18   2   -7.35   10.09
   0  18   2    2.46    7.99
   0 -18  -3    4.13    5.74
   0 -18  -3    4.11    6.01
   0 -18  -3   -1.02    3.27
   0 -18  -3    1.69    7.88
   0  18   3   14.51    8.32
   0  18   3    3.74    9.99
   0  18   3    0.36    7.98
   0 -18  -3    7.23    6.17
   0 -18  -4   93.85    7.79
   0 -18  -4   94.32    8.53
   0 -18  -4   88.38    5.73
   0 -18  -4   85.22    9.60
   0  18   4   92.98    9.93
   0  18   4   89.48   12.22
   0  18   4  118.13    9.97
   0 -18  -4   99.98    8.11
   0  18   4   77.96    7.33
   0 -18  -5  228.21   14.11
   0 -18  -5  261.93   12.83
   0 -18  -5  267.61   13.03
   0 -18  -5  256.88   11.20
   0  18   5  230.14   16.86
   0  18   5  256.37   14.07
   0 -18  -5  277.23   13.15
   0  18   5  235.56   11.46
   0 -18  -6  153.45    9.86
   0 -18  -6  137.46    9.57
   0 -18  -6  138.05    8.11
   0  18   6  161.71   11.01
   0  18   6  135.52   13.59
   0  18   6  136.56    7.33
   0 -18  -6  158.79    9.99
   0 -18  -7   82.87    8.26
   0 -18  -7   77.97    8.13
   0  18   7   84.29    8.55
   0  18   7   86.23   11.89
   0 -18  -7   81.78    8.19
   0 -18  -8   12.56    7.02
   0 -18  -8   16.42    7.12
   0  18   8   16.18   10.49
   0  18   8   23.64    7.10
   0 -18  -8   18.96    7.03
   0 -18  -9   13.98    6.74
   0  18   9   15.32    6.72
   0 -18  -9   18.60    7.06
   0 -18 -10   17.24    7.51
   0  18  10   26.50    6.64
   0 -18 -10   19.61    7.36
   0 -18 -11   54.95    8.24
   0 -18 -12   98.67    9.74
   0  19 -10   72.18   10.18
   0  19  -9  171.39   12.37
   0 -19   9  166.98   10.50
   0  19  -8  302.27   18.24
   0  19  -8  325.40   16.70
   0 -19   8  326.05   14.81
   0 -19   7    5.59    5.26
   0  19  -7    5.84    9.83
   0  19  -7    4.26    8.56
   0 -19   7   -4.79    6.48
   0  19  -7   17.14    9.76
   0 -19   6   58.70    6.39
   0  19  -6   53.89   10.84
   0  19  -6   71.11    9.68
   0 -19   6   68.44    7.47
   0  19  -6   56.03   10.68
   0 -19   5   16.20    5.84
   0  19  -5    8.25    9.98
   0  19  -5   13.26    8.35
   0  19  -5   21.05    9.96
   0 -19   5   26.12    6.85
   0 -19   4   82.90    7.04
   0  19  -4   79.31   11.41
   0  19  -4   81.36    9.83
   0 -19   4   75.98    7.63
   0  19  -4   77.84   10.92
   0  19  -3   14.56    4.95
   0 -19   3    6.79    5.65
   0  19  -3   11.49    8.77
   0 -19   3   16.60    6.50
   0  19  -2   79.14    6.54
   0 -19   2   77.58    7.35
   0  19  -2   71.27   10.01
   0 -19   2   72.67    7.76
   0 -19   1   94.35    7.74
   0  19  -1   83.42    7.00
   0 -19   1   77.33    6.30
   0  19  -1   86.97   10.00
   0 -19   1   85.96    8.22
   0  19  -1   75.19    9.61
   0 -19   0   60.33    5.99
   0 -19   0   56.12    7.20
   0  19   0   60.38    9.85
   0  19   0   55.26    9.31
   0  19   0   59.44    8.77
   0 -19  -1    1.92    5.22
   0 -19  -1   12.05    6.64
   0  19   1    3.27   10.37
   0  19   1   -4.06    8.56
   0  19   1    3.52    6.81
   0 -19  -2   83.08    8.09
   0 -19  -2   77.86    7.25
   0  19   2   92.68   10.54
   0  19   2   77.54   12.34
   0  19   2   93.61    8.48
   0 -19  -3    7.55    6.01
   0 -19  -3   11.56    6.05
   0 -19  -3   16.11    3.35
   0  19   3   21.34    9.29
   0  19   3   16.35   10.40
   0 -19  -4   71.78    8.26
   0 -19  -4   80.79    7.82
   0 -19  -4   75.33    5.27
   0  19   4   91.60    9.86
   0  19   4   70.10   12.25
   0 -19  -4   97.67    8.00
   0 -19  -5   18.45    6.97
   0 -19  -5   20.31    6.94
   0 -19  -5   19.62    4.45
   0  19   5   21.98    8.46
   0  19   5   25.49    5.23
   0 -19  -5   28.34    6.87
   0 -19  -6  136.02   10.00
   0 -19  -6  153.52   10.04
   0 -19  -6  141.04    8.16
   0  19   6  167.21   11.40
   0 -19  -6  162.51    9.98
   0 -19  -7    0.24    7.11
   0 -19  -7    3.69    5.19
   0  19   7   -3.33    7.89
   0 -19  -7   20.44    6.97
   0 -19  -8   15.70    7.35
   0 -19  -8    8.20    6.11
   0  19   8    2.59    7.84
   0 -19  -8   16.92    6.95
   0  19   9  119.56    9.51
   0 -19  -9   92.07    9.42
   0 -19 -10    5.34    7.49
   0 -20   6    8.23    6.87
   0 -20   5   34.69    6.36
   0  20  -5   28.66   10.56
   0 -20   5   37.48    6.92
   0 -20   4    4.81    6.09
   0 -20   4   10.79    6.83
   0 -20   3   52.90    6.97
   0 -20   3   62.54    7.76
   0  20  -3   41.68   10.32
   0 -20   2   59.73    7.21
   0 -20   2   63.45    5.67
   0  20  -2   65.26   10.15
   0 -20   2   51.70    7.58
   0 -20   1   18.85    5.26
   0 -20   1    8.40    6.54
   0 -20   1   16.28    7.43
   0  20  -1   10.19    8.76
   0 -20   0   56.12    7.81
   0 -20   0   62.25    6.37
   0  20   0   63.12    9.12
   0 -20  -1  158.79    9.27
   0 -20  -1  169.46   10.26
   0  20   1  148.06   10.94
   0 -20  -2   15.72    6.70
   0 -20  -2   13.57    5.91
   0  20   2   13.26    7.12
   0 -20  -3   41.14    6.87
   0 -20  -3   30.37    7.50
   0 -20  -4   27.40    7.25
   0  20   4   28.91    8.89
   0 -20  -5   14.36    7.05
   0  20   5   21.11    8.97
   0 -20  -5   31.76    7.08
   0 -20  -6   -2.99    7.24
   0  20   6    6.77    8.59
   0 -20  -6   10.39    6.78
   0  20   7   30.49    8.66
   0 -20  -7   49.43    7.74
   0  20   8   62.11    8.66
   0  21  -4   -2.15   10.11
   0 -21   3   12.14    6.53
   0  21  -3   12.99   10.36
   0 -21   2    7.36    6.70
   0  21  -2   15.24    9.76
   0 -21   1  243.05   12.90
   0  21  -1  224.64   14.62
   0 -21   0   19.58    7.23
   0 -21  -1   13.25    5.88
   0 -21  -2   32.23    6.67
   0 -21  -3   91.43    8.24
   0 -21  -4    4.02    6.89
   0 -21  -5   59.35    8.12
   1 -21  -4   15.27    6.92
   1 -21  -3  141.30    9.36
   1 -21   1   67.22    7.84
   1 -21   2   61.19    7.68
  -1  21  -3   66.85   11.23
  -1  20   7   35.36    9.28
   1 -20  -7   35.45    8.42
   1 -20  -6   58.39    8.28
  -1  20   6   67.30   10.07
   1 -20  -5   15.49    7.26
  -1  20   5   27.63    9.17
   1 -20  -5   23.12    7.84
   1 -20  -4   -1.87    6.41
   1 -20  -4   16.34    7.79
   1 -20  -3    7.05    6.15
   1 -20  -2  125.99    8.60
   1 -20  -2  115.25    9.09
   1 -20  -1  124.33    9.52
   1 -20  -1  138.48    8.41
  -1  20   1  134.96   10.68
   1 -20   0    8.01    5.33
   1 -20   0    5.62    6.51
   1 -20   0   -3.37    7.37
  -1  20   0    3.26    8.12
   1 -20   1    5.85    6.54
  -1  20  -1   -4.58    8.52
   1 -20   1    1.93    6.65
   1 -20   2  132.42    9.28
  -1  20  -2  136.46   12.23
   1 -20   2  134.73    9.23
   1 -20   3   34.30    6.67
   1 -20   3   35.56    6.85
  -1  20  -3   42.64   10.30
   1 -20   4   78.51    7.32
   1 -20   4   83.61    7.81
  -1  20  -4   83.21   11.53
  -1  20  -5   20.08   10.62
   1 -20   5   15.67    6.43
   1 -20   6   99.99    8.37
   1 -19 -10   -1.49    8.09
   1 -19  -9   58.49    8.85
  -1  19   8    3.41    7.64
   1 -19  -8   18.29    7.87
   1 -19  -7   55.68    7.90
  -1  19   7   65.24    8.67
   1 -19  -7   69.82    8.55
   1 -19  -6   -0.90    7.02
   1 -19  -6   -6.02    5.18
  -1  19   6    4.72    8.00
   1 -19  -6    6.66    7.34
   1 -19  -5  333.50   15.65
   1 -19  -5  326.10   15.84
   1 -19  -5  334.20   13.92
  -1  19   5  363.09   17.34
   1 -19  -5  345.26   16.30
   1 -19  -4   -2.27    6.08
   1 -19  -4    2.86    6.91
  -1  19   4   -3.27    8.25
   1 -19  -4    5.99    7.37
   1 -19  -3    7.24    6.09
   1 -19  -3    3.70    6.71
  -1  19   3   -2.84   11.09
  -1  19   3    3.43    8.96
   1 -19  -3    7.32    6.81
   1 -19  -2    2.93    6.74
   1 -19  -2    9.55    5.44
  -1  19   2    9.50   10.46
  -1  19   2    5.76    8.71
  -1  19   2    6.36    7.02
   1 -19  -1   25.79    6.70
   1 -19  -1   29.43    5.69
  -1  19   1   23.59   10.80
  -1  19   1   35.29    7.72
   1 -19   0    1.27    6.07
   1 -19   0    6.32    5.13
  -1  19   0   11.33   10.70
  -1  19   0    4.48    7.30
   1 -19   1   38.50    6.69
   1 -19   1   45.05    5.36
  -1  19  -1   42.06   11.31
  -1  19  -1   37.13    8.86
   1 -19   1   30.76    6.85
   1 -19   2  112.29    8.38
   1 -19   2  123.32    8.66
  -1  19  -2  110.55   10.91
   1 -19   3   92.75    7.24
  -1  19  -3   79.01   10.81
   1 -19   3   86.22    7.77
   1 -19   4   42.54    6.41
  -1  19  -4   49.15   10.59
   1 -19   4   38.29    6.75
   1 -19   5   79.30    6.78
  -1  19  -5   83.90   11.41
  -1  19  -5   59.61   11.22
   1 -19   5   79.01    7.46
  -1  19  -6    1.80   10.20
   1 -19   6   11.37    5.33
  -1  19  -6   12.42   10.19
   1 -19   6   12.85    6.12
  -1  19  -7   25.91   10.04
   1 -19   7   35.89    6.66
   1 -19   8  214.53   11.29
   1 -19   9   27.28    6.61
   1 -18 -12   19.24    8.34
   1 -18 -11   47.51    9.24
  -1  18  10  133.94    9.31
   1 -18 -10  115.17   10.17
   1 -18  -9  -14.20    7.22
  -1  18   9    0.23    6.66
   1 -18  -9   -5.87    7.56
   1 -18  -8   -1.21    6.67
  -1  18   8   -0.75    7.29
   1 -18  -8    3.13    7.24
   1 -18  -7    8.25    6.97
   1 -18  -7    5.35    6.95
  -1  18   7   13.20   10.17
  -1  18   7    3.99    7.51
   1 -18  -7    2.52    6.89
   1 -18  -6  873.71   33.57
   1 -18  -6  898.11   33.42
  -1  18   6  839.19   37.54
  -1  18   6  903.32   34.45
  -1  18   6  792.09   31.55
   1 -18  -6  955.34   34.20
   1 -18  -5    3.56    6.68
   1 -18  -5    4.08    6.15
   1 -18  -5   -0.94    4.59
  -1  18   5    7.26   10.48
  -1  18   5    8.58    7.46
   1 -18  -5   10.58    7.11
  -1  18   5    1.52    4.82
   1 -18  -4  519.75   21.69
   1 -18  -4  519.04   21.28
   1 -18  -4  506.28   19.89
  -1  18   4  551.07   23.20
  -1  18   4  494.97   25.27
   1 -18  -4  521.94   22.05
   1 -18  -3    5.43    6.32
   1 -18  -3   17.27    6.03
   1 -18  -3   15.04    3.42
  -1  18   3   10.19    7.90
  -1  18   3   12.99   10.24
   1 -18  -3   17.80    6.68
   1 -18  -2   -1.53    6.04
   1 -18  -2    4.38    5.42
   1 -18  -2    6.18    2.68
  -1  18   2   -2.86    7.89
  -1  18   2    5.31   10.03
   1 -18  -2   -3.43    6.59
   1 -18  -1   20.48    6.33
   1 -18  -1   13.55    5.12
  -1  18   1   10.28    8.31
  -1  18   1   31.19    9.85
  -1  18   1   16.65    7.22
   1 -18   0   16.68    5.02
   1 -18   0   15.47    5.91
   1 -18   0   21.47    7.64
  -1  18   0   30.73   10.31
  -1  18   0   11.63    8.77
  -1  18   0   26.16    7.51
   1 -18   1  242.28   11.69
   1 -18   1  228.16   10.48
   1 -18   1  247.66   13.25
  -1  18  -1  223.35   13.68
   1 -18   1  222.44   11.76
  -1  18  -1  213.71   13.44
   1 -18   2   20.66    5.84
   1 -18   2   11.92    7.30
  -1  18  -2   12.52    8.14
   1 -18   2    7.77    5.97
  -1  18  -2    6.86    8.14
   1 -18   3  443.07   18.90
   1 -18   3  465.98   20.64
  -1  18  -3  488.78   21.35
   1 -18   3  461.85   19.15
  -1  18  -3  441.21   21.82
   1 -18   4   17.85    3.56
   1 -18   4   13.29    5.34
   1 -18   4   24.92    7.70
  -1  18  -4   13.66    8.85
  -1  18  -4   13.17    9.54
   1 -18   4   10.78    5.77
  -1  18  -4   15.83    9.29
   1 -18   5    4.15    5.44
  -1  18  -5   -5.61    9.22
   1 -18   5    0.30    6.96
  -1  18  -5    0.68    8.26
   1 -18   5    9.75    6.11
  -1  18  -5    5.97    9.46
   1 -18   5   -0.19    2.89
  -1  18  -5   -2.78    9.53
   1 -18   6   88.09    6.75
  -1  18  -6   76.88   10.35
  -1  18  -6   81.30   10.03
   1 -18   6   81.03    7.18
  -1  18  -6   65.59   11.21
   1 -18   7    7.17    4.87
  -1  18  -7    4.65    9.04
  -1  18  -7   11.85    8.81
  -1  18  -7    5.28    9.00
   1 -18   7    9.24    6.08
  -1  18  -8    5.43    9.22
  -1  18  -8    4.21    8.44
   1 -18   8    3.98    5.88
  -1  18  -8   -0.98    9.97
  -1  18  -9  148.15   12.84
  -1  18  -9  155.53   11.59
   1 -18   9  147.53    9.11
  -1  18 -10  120.09   12.03
  -1  18 -10  126.44   10.78
   1 -18  10  130.22    8.66
  -1  18 -11  107.49   11.30
  -1  18 -11  111.12   10.73
   1 -18  11  111.31    8.29
   1 -18  12  122.03    8.84
   1 -17 -14   39.13    8.96
   1 -17 -13   24.40    8.61
   1 -17 -12  167.76   11.77
  -1  17  11   15.25    5.74
   1 -17 -11   33.00    8.02
   1 -17 -10    1.78    7.29
  -1  17  10   -0.20    5.71
   1 -17 -10   -6.63    7.77
   1 -17  -9   81.44    7.97
   1 -17  -9   82.14    8.26
  -1  17   9   82.54   12.09
  -1  17   9   71.85    7.66
   1 -17  -9   76.63    9.06
   1 -17  -8   18.44    6.82
   1 -17  -8   18.80    6.39
  -1  17   8   21.66    6.74
  -1  17   8   17.28   10.04
   1 -17  -8   23.91    7.38
   1 -17  -7  266.98   13.59
   1 -17  -7  283.72   13.44
  -1  17   7  267.91   13.77
  -1  17   7  262.14   17.03
   1 -17  -7  259.33   13.90
   1 -17  -6   17.86    6.69
   1 -17  -6   13.71    6.52
  -1  17   6   29.63    9.93
  -1  17   6   23.75    8.29
  -1  17   6   24.36    7.03
   1 -17  -6   26.82    7.09
  -1  17   6   16.48    3.92
   1 -17  -5 1280.25   47.43
   1 -17  -5 1286.23   47.25
  -1  17   5 1306.59   48.92
  -1  17   5 1308.12   48.20
  -1  17   5 1236.88   50.84
  -1  17   5 1157.06   46.28
   1 -17  -5 1320.43   47.91
   1 -17  -4   32.65    6.60
   1 -17  -4   30.84    6.50
   1 -17  -4   33.02    4.27
  -1  17   4   43.92   10.39
  -1  17   4   34.10    7.94
   1 -17  -4   44.77    7.25
  -1  17   4   39.62    5.91
   1 -17  -3  250.87   11.79
   1 -17  -3  232.29   12.09
   1 -17  -3  229.90   10.08
  -1  17   3  254.22   14.07
  -1  17   3  260.38   16.34
   1 -17  -3  256.11   12.81
   1 -17  -2    6.29    4.99
   1 -17  -2    7.08    5.88
   1 -17  -2   11.12    2.89
  -1  17   2   12.88    7.63
  -1  17   2    1.50    9.45
   1 -17  -2   10.81    6.31
   1 -17  -1   40.30    5.64
   1 -17  -1   38.98    6.37
   1 -17  -1   41.36    2.81
  -1  17   1   33.92    9.80
  -1  17   1   29.91    8.22
   1 -17  -1   36.89    6.68
   1 -17   0  169.77    8.91
   1 -17   0  168.25    9.68
   1 -17   0  186.92   11.50
  -1  17   0  163.42   11.87
  -1  17   0  171.06   11.03
   1 -17   1   17.29    5.55
   1 -17   1   12.72    6.80
  -1  17  -1   26.50    8.41
  -1  17  -1   21.61    7.51
   1 -17   2  770.95   29.50
   1 -17   2  802.74   31.06
  -1  17  -2  770.81   31.29
   1 -17   2  741.40   29.61
  -1  17  -2  745.45   31.52
  -1  17  -3   -0.11    3.91
   1 -17   3    8.05    5.34
   1 -17   3    5.02    6.75
  -1  17  -3   12.94    7.37
   1 -17   3   -0.94    5.68
  -1  17  -4  145.54    7.17
  -1  17  -4  133.63   11.98
   1 -17   4  161.32    8.68
   1 -17   4  164.91   10.28
  -1  17  -4  145.63   10.79
   1 -17   4  150.17    8.90
   1 -17   4  147.96    6.90
  -1  17  -4  129.92   11.88
  -1  17  -5    2.03    8.97
  -1  17  -5   -3.17    3.45
   1 -17   5    0.97    4.84
   1 -17   5   -0.29    6.90
  -1  17  -5    6.99    7.84
   1 -17   5    1.99    5.52
   1 -17   5    5.66    2.83
  -1  17  -5   -0.88    8.22
  -1  17  -6  118.02   11.01
  -1  17  -6  118.69    6.14
   1 -17   6  137.87    9.89
  -1  17  -6  125.71   10.42
   1 -17   6  147.92    8.33
   1 -17   6  121.70    5.26
  -1  17  -6  105.76   11.52
  -1  17  -7    1.70    3.26
  -1  17  -7   -4.32    8.50
   1 -17   7    1.71    7.14
  -1  17  -7   -1.26    7.88
   1 -17   7   -1.06    5.66
  -1  17  -7   14.05    9.20
  -1  17  -8   36.54    4.07
  -1  17  -8   36.73    9.11
   1 -17   8   37.45    7.92
  -1  17  -8   32.29    8.39
   1 -17   8   42.30    6.11
  -1  17  -8   40.79    9.46
  -1  17  -9   82.55   10.08
   1 -17   9   89.84    8.61
  -1  17  -9   75.39    9.27
  -1  17  -9   78.43   11.27
   1 -17   9   95.32    7.20
  -1  17 -10   62.48    9.94
  -1  17 -10   49.12    8.60
   1 -17  10   49.83    6.63
  -1  17 -11  128.17   11.48
  -1  17 -11  106.96   10.11
   1 -17  11  116.09    8.23
  -1  17 -12   22.72    9.08
  -1  17 -12   24.25    8.06
   1 -17  12   27.07    6.22
  -1  17 -13   36.41    9.67
   1 -17  13   39.08    7.02
   1 -16 -16   42.03    6.96
   1 -16 -16   35.38    9.72
   1 -16 -15   24.41    8.75
   1 -16 -15   10.56    8.76
   1 -16 -14    7.30    7.83
   1 -16 -14   -1.70    8.24
   1 -16 -13   37.86    8.40
   1 -16 -12    1.29    8.90
   1 -16 -12    1.33    6.95
  -1  16  12    0.67    4.71
   1 -16 -12    9.60    7.77
   1 -16 -11   15.99    8.77
   1 -16 -11   15.96    7.25
  -1  16  11   16.11    5.28
   1 -16 -11   31.71    7.68
   1 -16 -10   58.42    9.66
   1 -16 -10   52.21    7.81
   1 -16 -10   74.77    9.65
   1 -16 -10   48.51    7.39
  -1  16  10   45.80   10.67
  -1  16  10   54.80    6.40
   1 -16 -10   55.00    8.14
   1 -16  -9   -0.99    6.09
   1 -16  -9   -5.57    6.28
   1 -16  -9    7.94    8.03
   1 -16  -9    5.65    7.99
  -1  16   9   17.79    9.73
  -1  16   9   -1.83    5.94
   1 -16  -9    5.53    6.78
   1 -16  -8   -4.68    6.08
   1 -16  -8    2.67    6.21
   1 -16  -8    1.45    7.57
  -1  16   8    4.83    5.96
  -1  16   8    8.48    9.36
   1 -16  -8    1.13    7.10
   1 -16  -7   27.39    7.81
   1 -16  -7    9.47    6.08
   1 -16  -7    6.10    5.93
  -1  16   7   11.24    6.39
  -1  16   7   -2.04    7.91
  -1  16   7   -2.61    9.11
   1 -16  -7    4.12    6.98
   1 -16  -6  876.76   32.91
   1 -16  -6  889.61   32.79
  -1  16   6  862.08   33.11
  -1  16   6  783.56   35.65
  -1  16   6  875.56   34.17
  -1  16   6  789.12   31.02
   1 -16  -6  889.85   33.36
   1 -16  -5   28.57    6.47
   1 -16  -5   29.52    5.93
  -1  16   5   31.09    7.18
  -1  16   5   23.13    7.87
  -1  16   5   15.60    9.67
   1 -16  -5   22.84    6.37
  -1  16   5   25.99    4.56
   1 -16  -4  797.81   30.19
   1 -16  -4  757.81   30.38
  -1  16   4  742.50   33.59
  -1  16   4  805.09   31.80
   1 -16  -4  824.82   30.98
  -1  16   4  749.27   29.82
   1 -16  -3    4.89    5.24
   1 -16  -3   13.33    5.32
  -1  16   3    8.22    8.84
  -1  16   3   12.92    7.16
   1 -16  -3    3.52    5.93
  -1  16   3    9.93    5.39
   1 -16  -2   -0.41    5.38
   1 -16  -2    1.76    4.88
   1 -16  -2   -0.08    2.89
  -1  16   2    6.13    7.94
  -1  16   2   10.23    6.77
   1 -16  -2   12.62    5.38
   1 -16  -1   30.75    5.79
   1 -16  -1   18.75    4.73
   1 -16  -1   28.42    2.68
  -1  16   1   33.81    9.26
   1 -16  -1   28.25    6.28
   1 -16   0   65.61    6.33
   1 -16   0   62.16    8.07
  -1  16   0   75.31    8.42
   1 -16   0   79.61    7.30
  -1  16  -1  738.82   28.28
   1 -16   1  767.03   28.91
   1 -16   1  777.68   30.42
  -1  16  -1  743.09   30.57
  -1  16  -1  716.71   30.42
  -1  16  -2  154.25    7.83
   1 -16   2  162.96    8.63
   1 -16   2  160.37   10.48
  -1  16  -2  173.53   10.78
   1 -16   2  144.65    8.93
  -1  16  -3  838.66   36.99
  -1  16  -3  875.96   33.73
   1 -16   3  917.96   34.60
   1 -16   3  937.70   33.69
   1 -16   3  950.38   36.03
  -1  16  -3  914.16   36.38
   1 -16   3  948.20   34.78
  -1  16  -3  925.97   37.43
  -1  16  -4   82.03    9.98
  -1  16  -4   89.71    5.30
   1 -16   4   85.95    4.97
   1 -16   4   94.68    8.18
  -1  16  -4   83.02    8.91
  -1  16  -4   83.15   10.05
   1 -16   4   91.78    7.01
  -1  16  -5   42.93    8.64
  -1  16  -5   48.49    4.33
   1 -16   5   65.37    7.62
  -1  16  -5   61.76    8.46
   1 -16   5   49.01    3.52
   1 -16   5   45.15    5.86
  -1  16  -5   59.43    9.53
  -1  16  -6   21.62    3.78
  -1  16  -6   21.12    8.10
   1 -16   6   40.48    6.99
  -1  16  -6   17.56    7.15
   1 -16   6   28.98    5.39
   1 -16   6   25.91    2.53
  -1  16  -6   24.41    8.85
  -1  16  -7  693.55   29.09
  -1  16  -7  653.84   25.35
   1 -16   7  728.57   28.03
  -1  16  -7  699.11   28.31
   1 -16   7  716.65   26.62
  -1  16  -7  658.09   29.43
  -1  16  -8   29.14    3.70
  -1  16  -8   23.89    8.21
   1 -16   8   16.75    7.35
  -1  16  -8   29.75    7.21
   1 -16   8   19.24    5.49
  -1  16  -8   31.15    8.91
  -1  16  -9  116.62    6.02
   1 -16   9  109.33    6.32
  -1  16  -9  117.52   10.35
   1 -16   9  110.37    9.20
  -1  16  -9  127.61    9.82
  -1  16  -9  127.10   11.68
   1 -16   9  113.54    7.79
  -1  16 -10  223.13    9.60
   1 -16  10  222.93    9.61
  -1  16 -10  229.84   13.69
   1 -16  10  238.83   12.31
  -1  16 -10  247.75   13.08
  -1  16 -10  208.95   14.61
   1 -16  10  232.66   11.15
  -1  16 -11   25.37    8.16
   1 -16  11   24.01    6.98
  -1  16 -11   16.20    7.29
   1 -16  11   20.44    5.73
  -1  16 -11   24.52    9.52
  -1  16 -12    5.31    7.98
   1 -16  12    8.61    6.59
  -1  16 -12    0.55    7.24
   1 -16  12    9.90    5.96
  -1  16 -13   14.97    8.44
  -1  16 -13   20.96    7.69
   1 -16  13   24.60    6.46
  -1  16 -14  260.67   15.08
   1 -16  15    3.08    6.96
  -1  16 -15   18.36    9.07
   1 -15 -17   16.94    6.26
   1 -15 -17   15.26    9.01
   1 -15 -16    1.51    5.95
   1 -15 -16   14.75    8.50
   1 -15 -16    7.64    8.90
   1 -15 -15   12.41    8.08
   1 -15 -15    3.89    8.20
   1 -15 -14  128.16   10.36
   1 -15 -14  122.41   11.29
   1 -15 -14  123.95   10.78
   1 -15 -13  119.22   11.73
   1 -15 -13  130.42    9.88
   1 -15 -13  144.85   10.39
   1 -15 -13  140.89   10.92
   1 -15 -12    9.64    7.93
   1 -15 -12    3.90    7.03
   1 -15 -12   20.16    8.98
   1 -15 -12   12.29    6.51
  -1  15  12    5.21    4.16
   1 -15 -12   14.48    7.51
   1 -15 -11   44.70    7.17
   1 -15 -11   54.73    9.88
   1 -15 -11   48.74    9.03
  -1  15  11   44.69    8.75
  -1  15  11   48.32    5.35
   1 -15 -11   52.67    7.89
   1 -15 -10   72.28    7.28
   1 -15 -10   59.26    7.38
   1 -15 -10   73.02    9.64
   1 -15 -10   60.10    8.99
  -1  15  10   65.37    6.08
  -1  15  10   64.46   10.92
  -1  15  10   54.47    8.93
   1 -15 -10   69.04    8.05
   1 -15  -9   98.54    8.43
   1 -15  -9   96.38    8.07
   1 -15  -9  109.47   10.25
   1 -15  -9   91.78    9.47
  -1  15   9   94.84   11.24
  -1  15   9   84.46    7.21
   1 -15  -9   98.79    8.58
   1 -15  -8   14.12    7.21
   1 -15  -8   12.35    5.91
   1 -15  -8    6.58    5.81
  -1  15   8    2.44    5.42
  -1  15   8    8.11    8.65
   1 -15  -8    6.11    6.02
   1 -15  -7   35.35    7.41
   1 -15  -7   30.18    6.07
   1 -15  -7   32.50    6.11
  -1  15   7   39.43    5.96
  -1  15   7   36.52    9.64
   1 -15  -7   23.50    6.56
   1 -15  -6   18.58    7.13
   1 -15  -6   -2.54    5.47
   1 -15  -6    8.70    5.71
  -1  15   6   19.55    7.20
  -1  15   6   10.53    5.96
  -1  15   6   10.68    8.44
   1 -15  -6   -3.65    5.93
  -1  15   6    2.76    3.08
   1 -15  -5  424.98   18.16
   1 -15  -5  442.75   19.96
   1 -15  -5  448.61   18.09
  -1  15   5  462.58   18.88
  -1  15   5  399.88   21.33
  -1  15   5  423.78   19.35
   1 -15  -5  443.10   18.62
  -1  15   5  389.89   16.86
   1 -15  -4   61.19    6.78
   1 -15  -4   74.15    6.66
  -1  15   4   67.71    7.42
  -1  15   4   72.71    8.02
  -1  15   4   68.96    9.69
  -1  15   4   66.09    6.03
   1 -15  -4   74.17    6.73
   1 -15  -3   88.77    7.05
   1 -15  -3   85.61    6.47
  -1  15   3   90.41    7.98
  -1  15   3   85.75   10.20
  -1  15   3   83.23    8.56
  -1  15   3   90.94    6.77
   1 -15  -3   91.81    7.22
   1 -15  -2   -2.78    4.92
  -1  15   2   -3.17    6.11
  -1  15   2   -0.44    7.34
  -1  15   2    1.20    6.35
   1 -15  -2    5.78    5.54
   1 -15  -1   31.52    5.38
   1 -15  -1   33.62    3.10
  -1  15   1   38.02    6.95
   1 -15  -1   35.81    6.08
  -1  15   0   -1.04    4.21
   1 -15   0    6.41    4.65
   1 -15   0   -0.29    6.16
   1 -15   0    7.14    1.75
  -1  15   0   10.24    6.73
   1 -15   0   12.83    5.52
   1 -15   1   35.15    5.15
  -1  15  -1   32.11    4.20
   1 -15   1   36.62    6.96
  -1  15  -1   42.15    6.67
  -1  15  -1   44.27    7.26
  -1  15  -2  690.22   29.59
   1 -15   2  696.66   26.50
  -1  15  -2  683.91   26.44
  -1  15  -2  782.81   28.53
   1 -15   2  726.76   28.53
  -1  15  -2  692.54   28.51
   1 -15   2  705.22   27.23
  -1  15  -2  691.88   29.56
  -1  15  -3  181.77   12.25
  -1  15  -3  200.36    8.80
   1 -15   3  191.58    8.64
  -1  15  -3  226.26   11.36
   1 -15   3  214.67   11.46
  -1  15  -3  192.41   11.64
  -1  15  -3  191.59   12.26
   1 -15   3  191.15    9.82
   1 -15   4  123.10    5.76
  -1  15  -4   98.31    9.59
  -1  15  -4  121.38    6.37
   1 -15   4  134.59    9.02
  -1  15  -4  129.28    8.91
  -1  15  -4  116.72    8.78
  -1  15  -4  112.68    9.91
   1 -15   4  117.10    7.48
  -1  15  -5   89.36    8.92
  -1  15  -5   93.40    5.35
   1 -15   5  100.37    7.96
  -1  15  -5   94.40    8.36
  -1  15  -5   97.83    9.69
   1 -15   5   92.75    4.67
   1 -15   5  102.15    6.86
  -1  15  -6  565.51   23.38
  -1  15  -6  518.57   19.80
   1 -15   6  548.52   22.09
  -1  15  -6  544.72   22.43
  -1  15  -6  510.53   23.60
   1 -15   6  531.68   20.84
   1 -15   6  515.50   19.09
  -1  15  -7    3.66    3.07
  -1  15  -7    8.42    7.44
   1 -15   7   -3.84    6.41
  -1  15  -7    4.72    6.40
  -1  15  -7    5.19    7.34
   1 -15   7    6.60    5.06
   1 -15   8  889.03   32.02
  -1  15  -8  837.70   34.54
  -1  15  -8  823.16   31.60
   1 -15   8  894.73   33.85
  -1  15  -8  873.37   34.01
  -1  15  -8  802.70   35.12
   1 -15   8  905.83   32.67
   1 -15   9   32.32    4.07
  -1  15  -9   35.95    7.45
   1 -15   9   25.54    6.41
  -1  15  -9   30.07    7.04
  -1  15  -9   37.12    8.32
   1 -15   9   30.69    5.65
  -1  15 -10  171.71   11.72
   1 -15  10  167.87    7.73
   1 -15  10  184.03   10.32
  -1  15 -10  167.92   10.80
   1 -15  10  173.91    9.14
  -1  15 -10  192.95   12.54
   1 -15  11    5.05    6.13
  -1  15 -11    8.55    7.23
  -1  15 -11   22.72    8.57
   1 -15  11    3.23    5.24
   1 -15  12   19.27    6.53
  -1  15 -12   18.56    7.89
   1 -15  12   20.57    5.80
  -1  15 -12    9.24    9.37
   1 -15  13  526.05   21.25
  -1  15 -13  476.81   22.28
   1 -15  13  496.60   20.44
   1 -15  14   92.33    8.54
  -1  15 -14   89.16    9.83
   1 -15  15  537.68   22.09
   1 -15  16    2.00    6.27
   1 -14 -17   88.50    7.33
   1 -14 -16    5.68    5.38
   1 -14 -16    4.30    9.29
   1 -14 -16    5.59    8.32
   1 -14 -16    1.81    8.64
   1 -14 -15   81.07   10.87
   1 -14 -15  112.40   10.11
   1 -14 -15   83.48   10.16
   1 -14 -14    9.30    8.89
   1 -14 -14   -0.63    7.32
   1 -14 -14   -1.34    6.78
   1 -14 -14   -2.40    7.86
   1 -14 -13    0.42    8.34
   1 -14 -13    1.33    9.24
   1 -14 -13   11.53    6.47
   1 -14 -13    8.03    7.02
  -1  14  13   -1.21    7.59
   1 -14 -13    0.33    7.60
   1 -14 -12  178.16   10.74
   1 -14 -12  160.90   10.45
   1 -14 -12  145.00   11.97
   1 -14 -12  173.92   12.57
  -1  14  12  161.30   11.04
  -1  14  12  163.49    7.77
   1 -14 -12  159.41   13.47
   1 -14 -12  169.67   11.24
   1 -14 -11  226.23   14.09
   1 -14 -11  256.84   12.55
   1 -14 -11  243.33   12.49
   1 -14 -11  273.55   14.71
   1 -14 -11  218.28   12.07
  -1  14  11  227.31   10.40
   1 -14 -11  258.45   15.58
  -1  14  11  214.87   13.19
   1 -14 -11  222.63   12.99
   1 -14 -10   11.14    7.66
   1 -14 -10   12.60    5.80
   1 -14 -10   24.48    5.88
   1 -14 -10   16.26    6.47
   1 -14 -10   12.91    8.24
   1 -14 -10   13.12    9.17
  -1  14  10   20.76    8.99
  -1  14  10    8.07    7.39
  -1  14  10   10.77    4.44
   1 -14 -10   17.97    6.81
   1 -14  -9  145.16    9.26
   1 -14  -9  148.31   11.13
   1 -14  -9  164.42   11.53
   1 -14  -9  148.03    9.34
  -1  14   9  167.26   10.73
  -1  14   9  147.35   12.64
  -1  14   9  152.15    8.42
   1 -14  -9  168.83   12.53
   1 -14  -9  163.43   10.09
   1 -14  -8   30.28    6.19
   1 -14  -8   20.20    7.21
   1 -14  -8   34.56    7.99
   1 -14  -8   30.52    5.94
  -1  14   8   26.92    5.40
  -1  14   8   22.05    8.22
   1 -14  -8   27.67    6.46
   1 -14  -7   10.54    5.34
   1 -14  -7    7.93    5.06
   1 -14  -7    5.85    6.81
  -1  14   7    7.88    5.13
  -1  14   7    5.12    7.91
   1 -14  -7    7.90    5.75
   1 -14  -6   19.42    5.41
   1 -14  -6   21.79    5.42
   1 -14  -6   29.70    6.44
  -1  14   6   22.94    5.94
  -1  14   6   13.24    7.93
   1 -14  -6   16.64    5.99
  -1  14   6   16.91    3.06
   1 -14  -5   35.94    6.42
   1 -14  -5   24.55    5.21
   1 -14  -5   25.00    5.37
  -1  14   5   24.96    5.85
  -1  14   5   20.98    6.36
  -1  14   5   25.46    7.81
   1 -14  -5   24.83    5.93
  -1  14   5   22.14    3.88
   1 -14  -4    1.22    4.96
   1 -14  -4   13.25    6.31
   1 -14  -4   -4.68    5.06
  -1  14   4   -4.19    5.77
  -1  14   4   -0.87    7.13
  -1  14   4    5.76    5.95
  -1  14   4    3.65    3.98
   1 -14  -4    3.87    4.99
   1 -14  -3   11.16    4.99
  -1  14   3   15.53    5.64
  -1  14   3   20.37    7.34
  -1  14   3   20.21    6.36
   1 -14  -3   16.20    5.60
  -1  14   3   20.89    4.89
   1 -14  -2  163.12    8.67
  -1  14   2  151.71    9.27
  -1  14   2  150.44   11.01
  -1  14   2  160.37    9.96
  -1  14   2  148.82    8.86
   1 -14  -2  155.59    9.08
  -1  14   1   84.38    5.70
   1 -14  -1   80.33    5.85
   1 -14  -1   66.00    4.00
  -1  14   1   68.42    7.39
   1 -14  -1   82.32    6.80
  -1  14   0   29.31    3.96
   1 -14   0   15.86    6.24
   1 -14   0   27.21    2.28
  -1  14   0   25.21    6.31
   1 -14   1   36.96    4.16
  -1  14  -1   32.80    4.06
  -1  14  -1   44.76    6.25
   1 -14   1   35.75    6.41
  -1  14  -1   33.18    6.45
   1 -14   1   46.68    5.78
  -1  14  -2  116.01    6.01
   1 -14   2  113.33    6.17
  -1  14  -2  107.85    9.19
  -1  14  -2  109.35    8.22
   1 -14   2  112.93    8.38
  -1  14  -2  111.26    8.30
  -1  14  -2   99.11    9.25
  -1  14  -3  247.92   10.67
  -1  14  -3  240.46   13.65
   1 -14   3  265.14   10.59
   1 -14   3  280.94   12.90
  -1  14  -3  274.14   12.87
  -1  14  -3  260.76   13.01
  -1  14  -3  243.73   14.05
   1 -14   3  240.96   11.59
  -1  14  -4  305.77   16.44
   1 -14   4  354.86   13.42
  -1  14  -4  344.76   13.71
  -1  14  -4  363.77   15.81
   1 -14   4  360.39   15.85
  -1  14  -4  345.64   16.04
   1 -14   4  342.21   14.60
  -1  14  -4  346.20   17.12
  -1  14  -5  116.79    9.17
  -1  14  -5  126.22    6.16
  -1  14  -5  138.57    8.49
   1 -14   5  142.41    8.77
  -1  14  -5  123.01    8.98
   1 -14   5  122.41    5.49
  -1  14  -5  124.93    9.95
   1 -14   5  126.23    7.52
   1 -14   6   26.14    4.30
  -1  14  -6   30.09    3.25
  -1  14  -6   17.55    6.39
   1 -14   6   26.96    5.79
  -1  14  -6   27.04    6.17
  -1  14  -6   11.42    6.45
   1 -14   6   25.14    4.89
   1 -14   6   24.13    2.16
  -1  14  -6   22.36    7.45
   1 -14   7  888.94   33.01
  -1  14  -7  847.10   33.99
   1 -14   7  859.80   31.31
  -1  14  -7  822.88   30.92
  -1  14  -7  808.68   33.47
   1 -14   7  872.04   31.89
  -1  14  -7  775.87   34.12
   1 -14   8  118.15    8.56
  -1  14  -8  107.68    9.55
   1 -14   8  117.16    6.11
  -1  14  -8   99.51    8.92
   1 -14   8  116.32    7.22
  -1  14  -8   93.58    9.73
   1 -14   9  373.51   16.31
  -1  14  -9  357.38   17.34
   1 -14   9  360.09   14.24
  -1  14  -9  343.98   16.84
   1 -14   9  369.46   15.26
  -1  14  -9  369.99   18.04
   1 -14  10   31.36    6.16
   1 -14  10   22.32    3.31
  -1  14 -10   34.01    7.37
  -1  14 -10   21.92    6.66
  -1  14 -10   15.79    8.19
   1 -14  10   31.83    5.40
   1 -14  11  139.47    9.19
   1 -14  11  132.75    6.07
  -1  14 -11  134.69    9.97
  -1  14 -11  150.83   10.44
  -1  14 -11  128.20   11.21
   1 -14  11  150.31    8.12
   1 -14  12   38.87    6.25
  -1  14 -12   40.23    7.38
  -1  14 -12   22.10    7.40
   1 -14  12   27.81    5.49
   1 -14  13   28.27    6.57
  -1  14 -13   10.71    7.05
   1 -14  13   20.45    6.14
  -1  14 -13    5.50    8.47
   1 -14  14  701.42   26.89
  -1  14 -14  664.21   27.91
  -1  14 -14  625.73   29.51
  -1  14 -15  185.56   11.84
   1 -14  15  196.10   10.87
   1 -14  15  178.82   10.29
   1 -14  16  294.81   14.21
   1 -14  16  342.68   14.88
   1 -14  17   10.76    5.60
   1 -13 -18  131.82    7.85
   1 -13 -17   44.59   10.24
   1 -13 -17   51.98    9.57
   1 -13 -17   38.63    5.60
   1 -13 -16  270.17   15.04
   1 -13 -16  266.60   15.45
   1 -13 -16  261.91   12.08
   1 -13 -15   22.20    7.94
   1 -13 -15   32.71    9.14
  -1  13  15   42.78    7.98
   1 -13 -14  153.58   11.18
   1 -13 -14  156.44   12.08
   1 -13 -14  151.88   10.26
  -1  13  14  164.13   10.55
   1 -13 -13   65.96    8.04
   1 -13 -13   59.06   10.21
   1 -13 -13   71.64    7.63
   1 -13 -13   68.32    9.14
  -1  13  13   66.62    8.18
   1 -13 -13   66.56    8.67
   1 -13 -12  144.71   11.97
   1 -13 -12  167.21   10.46
   1 -13 -12  140.16   11.63
   1 -13 -12  153.31    9.97
  -1  13  12  163.41   10.48
  -1  13  12  156.71    7.17
   1 -13 -12  151.15   10.53
   1 -13 -11  234.67   12.17
   1 -13 -11  244.21   14.20
   1 -13 -11  244.55   12.33
   1 -13 -11  222.88   14.04
   1 -13 -11  235.01   15.06
  -1  13  11  235.16   12.92
  -1  13  11  223.17   10.09
   1 -13 -11  249.21   13.09
   1 -13 -10  701.88   29.45
   1 -13 -10  661.77   27.58
   1 -13 -10  713.27   27.65
   1 -13 -10  685.98   27.53
   1 -13 -10  753.62   29.63
   1 -13 -10  755.88   30.56
  -1  13  10  681.39   26.34
  -1  13  10  660.06   28.37
   1 -13 -10  707.71   28.33
   1 -13  -9   47.42    6.59
   1 -13  -9   47.17    6.22
   1 -13  -9   65.56    8.05
   1 -13  -9   59.34    8.29
   1 -13  -9   62.86    6.26
  -1  13   9   51.50    5.20
  -1  13   9   56.64    7.26
  -1  13   9   53.72    8.84
   1 -13  -9   76.54    9.21
   1 -13  -9   48.72    6.95
   1 -13  -8   -0.86    5.24
   1 -13  -8    1.30    5.11
   1 -13  -8   12.79    4.79
   1 -13  -8    0.36    6.52
   1 -13  -8   -1.01    6.68
  -1  13   8    2.41    5.56
   1 -13  -8   16.89    7.84
  -1  13   8    0.51    4.37
  -1  13   8    4.94    7.75
   1 -13  -8   -1.07    5.65
   1 -13  -7  128.16    8.12
   1 -13  -7  132.48    9.56
   1 -13  -7  143.37    8.41
  -1  13   7  125.22    8.34
   1 -13  -7  149.48   10.80
  -1  13   7  113.84   10.70
  -1  13   7  124.00    7.74
   1 -13  -7  142.88    8.98
   1 -13  -6   73.28    7.53
   1 -13  -6   58.86    6.10
   1 -13  -6   54.52    5.99
  -1  13   6   67.06    6.49
  -1  13   6   68.94    8.95
  -1  13   6   55.98    3.82
   1 -13  -6   68.23    6.47
   1 -13  -5  238.65   11.63
   1 -13  -5  244.56   11.68
   1 -13  -5  265.77   12.87
  -1  13   5  267.30   12.39
  -1  13   5  244.76   14.29
  -1  13   5  268.68   12.86
   1 -13  -5  244.34   12.06
  -1  13   5  247.93   10.60
   1 -13  -4    6.99    5.33
   1 -13  -4    1.74    4.64
   1 -13  -4   12.65    5.90
  -1  13   4    7.51    5.25
  -1  13   4    3.23    5.50
  -1  13   4    4.07    6.54
   1 -13  -4   -0.93    4.90
  -1  13   4    5.24    3.60
   1 -13  -3  447.79   18.61
   1 -13  -3  473.26   19.95
  -1  13   3  481.02   19.25
  -1  13   3  462.98   19.60
  -1  13   3  431.68   20.83
  -1  13   3  440.59   18.38
   1 -13  -3  454.29   18.97
  -1  13   2  152.71    8.84
  -1  13   2  149.68    9.37
  -1  13   2  148.93   10.76
   1 -13  -2  165.67    8.91
  -1  13   2  145.49    8.37
  -1  13   1   31.96    4.24
  -1  13   1   45.58    6.27
   1 -13  -1   39.57    5.44
   1 -13   0  804.88   33.91
   1 -13   0  899.38   32.76
  -1  13   0  865.19   32.61
   1 -13   0  875.46   31.62
  -1  13   0  891.48   34.22
   1 -13   0  903.61   33.73
  -1  13  -1  113.84    9.04
   1 -13   1  111.58    6.47
  -1  13  -1  125.46    6.40
  -1  13  -1  130.76    8.17
   1 -13   1  133.98    8.43
  -1  13  -1  143.57    8.63
   1 -13   1  135.88    8.16
  -1  13  -2   41.73    3.73
   1 -13   2   34.06    3.79
  -1  13  -2   54.49    6.94
  -1  13  -2   39.36    5.72
   1 -13   2   39.15    6.13
  -1  13  -2   38.65    6.32
  -1  13  -3    9.92    2.89
  -1  13  -3    3.95    5.64
   1 -13   3    2.92    2.81
   1 -13   3    7.65    5.14
  -1  13  -3   11.56    4.93
  -1  13  -3   14.07    5.49
   1 -13   3    5.48    3.88
  -1  13  -3   10.76    5.77
   1 -13   4  111.65    6.37
  -1  13  -4  113.29    8.38
  -1  13  -4  119.88    5.78
   1 -13   4  112.84    5.43
   1 -13   4  136.61    8.09
  -1  13  -4  129.58    7.93
  -1  13  -4  108.46    8.20
   1 -13   4  122.18    6.83
  -1  13  -4  104.26    8.90
  -1  13  -5    0.22    5.10
   1 -13   5    7.12    5.22
  -1  13  -5   -5.11    6.19
   1 -13   5   10.25    2.08
   1 -13   5    2.73    3.34
  -1  13  -5    7.25    5.53
  -1  13  -5    6.46    2.69
  -1  13  -5    4.68    6.22
   1 -13   5    5.24    3.80
   1 -13   6  570.18   21.69
  -1  13  -6  590.83   21.66
  -1  13  -6  531.11   19.73
   1 -13   6  526.71   20.12
  -1  13  -6  501.51   22.15
  -1  13  -6  513.33   22.56
  -1  13  -6  517.90   22.77
   1 -13   6  508.60   19.04
   1 -13   6  546.97   20.65
   1 -13   7  170.68   10.01
  -1  13  -7  204.09   10.04
   1 -13   7  192.72    8.38
  -1  13  -7  179.73   10.38
  -1  13  -7  173.85   11.22
  -1  13  -7  191.86   11.65
   1 -13   7  179.79    9.07
   1 -13   8  299.05   14.01
  -1  13  -8  296.26   14.87
  -1  13  -8  297.88   14.21
   1 -13   8  289.92   12.03
   1 -13   8  316.93   12.92
  -1  13  -8  301.74   15.13
   1 -13   9   23.51    5.77
  -1  13  -9   35.01    6.75
   1 -13   9   31.69    3.40
  -1  13  -9   45.92    7.32
  -1  13  -9   27.42    7.71
   1 -13   9   32.25    4.91
   1 -13  10  273.86   12.81
  -1  13 -10  281.18   13.80
  -1  13 -10  283.86   13.63
   1 -13  10  266.34   10.68
   1 -13  10  260.15   11.94
  -1  13 -10  266.96   14.68
   1 -13  11    4.46    5.77
  -1  13 -11   -3.78    6.34
   1 -13  11    4.66    2.45
   1 -13  11    4.29    4.82
  -1  13 -11   -1.13    7.59
   1 -13  12   55.57    6.47
  -1  13 -12   46.98    7.31
   1 -13  12   45.93    5.68
  -1  13 -12   32.15    8.16
   1 -13  13  452.91   18.58
  -1  13 -13  417.85   19.25
  -1  13 -13  409.03   20.75
   1 -13  13  446.33   18.01
   1 -13  14  106.74    7.87
  -1  13 -14  100.45    8.83
  -1  13 -14   80.89   10.21
   1 -13  15  554.96   21.65
   1 -13  15  502.86   21.01
  -1  13 -15  519.38   22.26
  -1  13 -15  506.14   24.25
  -1  13 -16  145.09   10.06
   1 -13  16  136.09    8.88
   1 -13  16  160.03    9.39
   1 -13  17   19.24    5.46
   1 -13  17   24.03    6.83
   1 -13  18   14.95    6.86
   1 -12 -19   71.56   10.91
   1 -12 -18  157.85   12.46
   1 -12 -18  167.93   12.98
   1 -12 -18  151.50    8.12
   1 -12 -17  162.38   12.59
   1 -12 -17  160.45   12.51
   1 -12 -17  147.02   10.80
  -1  12  17  186.56   10.56
   1 -12 -17  167.25    8.65
   1 -12 -16   53.15    9.56
   1 -12 -16   46.58    8.67
   1 -12 -16   31.08   10.11
  -1  12  16   50.21    7.42
   1 -12 -16   45.08    5.33
   1 -12 -15  248.19   14.42
   1 -12 -15  256.19   14.68
   1 -12 -15  259.66   16.46
  -1  12  15  248.86   13.09
   1 -12 -14  178.23   12.00
   1 -12 -14  182.64   11.47
  -1  12  14  169.99   10.70
   1 -12 -14  145.76   12.88
   1 -12 -13   12.79    7.93
   1 -12 -13    9.79    6.89
   1 -12 -13   13.23    6.21
  -1  12  13   12.90    6.70
   1 -12 -12   34.67    8.04
   1 -12 -12   28.37    6.93
   1 -12 -12   27.79    8.53
   1 -12 -12   42.16    6.46
  -1  12  12   46.95    7.07
  -1  12  12   40.94    3.30
   1 -12 -11 1076.84   39.74
   1 -12 -11 1008.58   41.07
   1 -12 -11 1042.84   39.31
   1 -12 -11 1052.08   40.99
  -1  12  11 1045.41   39.87
  -1  12  11  996.93   37.56
   1 -12 -11 1035.14   39.97
   1 -12 -10   57.53    6.45
   1 -12 -10   51.06    7.95
   1 -12 -10   52.89    6.47
   1 -12 -10   48.71    8.00
  -1  12  10   40.95    6.94
  -1  12  10   54.68    4.55
   1 -12 -10   46.85    8.57
   1 -12 -10   49.14    6.80
   1 -12  -9  355.26   15.30
   1 -12  -9  370.31   17.10
   1 -12  -9  348.05   15.31
   1 -12  -9  318.90   15.01
   1 -12  -9  350.37   16.96
  -1  12   9  368.19   15.15
  -1  12   9  350.18   16.02
  -1  12   9  318.87   14.00
   1 -12  -9  332.45   17.52
  -1  12   9  360.40   17.71
   1 -12  -9  347.58   15.90
   1 -12  -8   68.24    6.01
   1 -12  -8   66.74    7.93
   1 -12  -8   68.25    6.26
   1 -12  -8   68.53    7.75
   1 -12  -8   76.09    6.16
  -1  12   8   72.73    6.56
  -1  12   8   73.94    8.83
   1 -12  -8   93.23    9.13
  -1  12   8   64.51    6.86
  -1  12   8   74.27    5.32
   1 -12  -8   62.49    6.34
   1 -12  -7  233.85   10.71
   1 -12  -7  226.02   10.90
   1 -12  -7  217.34   10.97
   1 -12  -7  223.23   12.23
  -1  12   7  234.95   11.17
  -1  12   7  224.64   13.32
   1 -12  -7  261.71   13.87
  -1  12   7  223.15   10.51
   1 -12  -7  224.16   11.64
   1 -12  -6  465.98   18.89
   1 -12  -6  491.35   18.89
   1 -12  -6  464.33   20.01
  -1  12   6  460.81   19.03
   1 -12  -6  508.47   21.38
  -1  12   6  435.41   20.95
   1 -12  -6  481.98   19.58
  -1  12   6  442.04   17.22
   1 -12  -5  252.13   12.33
   1 -12  -5  233.95   11.30
  -1  12   5  241.85   11.60
  -1  12   5  245.89   13.61
   1 -12  -5  258.64   13.32
  -1  12   5  233.57   10.01
   1 -12  -5  239.00   11.66
   1 -12  -4 1194.54   44.71
  -1  12   4 1212.15   44.16
  -1  12   4 1205.83   44.60
  -1  12   4 1140.37   45.94
  -1  12   4 1120.70   43.25
   1 -12  -4 1214.17   44.38
   1 -12  -3  203.41   10.37
   1 -12  -3  195.12   10.77
  -1  12   3  206.44   10.00
  -1  12   3  187.32   11.68
  -1  12   3  202.82   10.55
  -1  12   3  185.60    9.15
   1 -12  -3  191.87    9.94
   1 -12  -2  902.08   34.94
  -1  12   2  912.87   33.66
  -1  12   2  904.83   34.33
  -1  12   2  927.29   34.78
  -1  12   2  842.74   33.87
   1 -12  -2  908.08   34.31
   1 -12  -1 1156.14   43.42
  -1  12   1 1158.26   43.36
  -1  12   1 1214.41   44.59
   1 -12  -1 1209.63   44.19
   1 -12   0  183.77    8.56
  -1  12   0  187.60    8.33
  -1  12   0  177.50    9.80
   1 -12   0  185.46    9.55
   1 -12   1  479.62   18.92
  -1  12  -1  518.30   21.29
  -1  12  -1  487.78   18.82
   1 -12   1  483.85   20.35
   1 -12   1  481.03   17.79
  -1  12  -1  531.42   20.17
  -1  12  -1  519.95   20.45
   1 -12   1  529.46   20.08
   1 -12   2  312.76   13.11
  -1  12  -2  315.83   15.15
   1 -12   2  319.81   12.83
  -1  12  -2  311.10   12.76
   1 -12   2  334.02   14.57
  -1  12  -2  332.83   14.19
  -1  12  -2  326.06   14.50
   1 -12   2  347.63   14.32
   1 -12   3   52.95    5.97
  -1  12  -3   59.92    5.76
  -1  12  -3   62.13    6.39
  -1  12  -3   65.70    3.96
   1 -12   3   64.68    4.67
   1 -12   3   58.09    3.88
   1 -12   3   59.95    4.86
   1 -12   4    3.50    4.56
  -1  12  -4    1.21    4.48
   1 -12   4    5.08    2.21
  -1  12  -4    3.19    4.74
  -1  12  -4    3.88    2.40
  -1  12  -4    3.58    5.13
   1 -12   4    4.79    3.30
   1 -12   4   -1.69    3.68
  -1  12  -5  184.71    9.21
   1 -12   5  174.21    9.33
  -1  12  -5  166.93   10.31
  -1  12  -5  171.89    9.86
   1 -12   5  175.59    6.89
  -1  12  -5  169.79    7.37
   1 -12   5  164.83    7.79
   1 -12   5  180.36    8.18
  -1  12  -5  167.69   10.50
   1 -12   6  377.97   15.80
  -1  12  -6  400.24   15.63
  -1  12  -6  354.72   16.25
  -1  12  -6  341.65   16.62
   1 -12   6  361.18   14.25
  -1  12  -6  353.13   16.71
   1 -12   6  354.87   14.75
   1 -12   6  363.54   13.27
  -1  12  -7   79.18    6.30
   1 -12   7   60.81    6.14
  -1  12  -7   73.48    7.40
   1 -12   7   75.03    4.58
  -1  12  -7   82.96    7.07
   1 -12   7   67.80    5.33
  -1  12  -7   63.42    7.36
   1 -12   8  237.05   11.61
  -1  12  -8  256.66   11.47
  -1  12  -8  236.85   12.46
   1 -12   8  239.76    9.82
  -1  12  -8  251.78   12.09
  -1  12  -8  219.17   12.80
   1 -12   8  241.45   10.69
   1 -12   9    6.72    4.87
  -1  12  -9    5.71    5.43
   1 -12   9    6.24    2.61
  -1  12  -9    4.66    6.24
   1 -12   9    8.45    4.17
   1 -12  10   14.66    4.98
   1 -12  10   11.74    2.45
  -1  12 -10   10.71    5.57
   1 -12  10   13.35    4.33
  -1  12 -10    4.79    6.64
   1 -12  11  138.42    7.99
  -1  12 -11  127.40    8.61
   1 -12  11  126.57    5.44
   1 -12  11  129.00    7.31
  -1  12 -11  117.17    9.81
   1 -12  12    9.20    4.84
  -1  12 -12    0.26    5.84
   1 -12  12    1.43    4.61
  -1  12 -12   -3.62    7.06
   1 -12  13   24.68    5.52
  -1  12 -13   10.54    5.56
  -1  12 -13    8.57    7.28
   1 -12  14  319.34   13.82
  -1  12 -14  285.12   14.30
  -1  12 -14  285.63   16.05
   1 -12  15  215.11   10.68
   1 -12  15  188.28    9.93
  -1  12 -15  209.36   11.26
  -1  12 -15  200.99   13.22
   1 -12  16  104.91    7.34
   1 -12  16  120.69    8.53
  -1  12 -16  103.15    8.39
  -1  12 -16  116.82   10.77
  -1  12 -17   22.96    6.41
   1 -12  17   36.63    6.32
   1 -12  17   30.51    5.29
   1 -12  18   10.55    6.36
   1 -12  18    5.49    4.76
  -1  12 -19  100.65    9.94
   1 -12  19   90.20    8.57
   1 -11 -20   29.41    9.60
   1 -11 -19  167.43   13.03
   1 -11 -19  157.55    7.88
   1 -11 -18   11.33    9.28
   1 -11 -18    2.49    6.81
   1 -11 -18   -5.93    8.57
  -1  11  18   17.17    6.89
   1 -11 -18    1.80    4.23
   1 -11 -17    7.58    6.94
   1 -11 -17    2.36    8.12
   1 -11 -17   18.05    8.81
   1 -11 -17   10.98    9.28
  -1  11  17   20.11    6.78
   1 -11 -17    8.71    4.26
   1 -11 -16   92.08   10.49
   1 -11 -16   86.96    8.46
   1 -11 -16   89.52    9.76
  -1  11  16   95.55    8.24
   1 -11 -16   98.90   11.34
   1 -11 -16   87.99    6.10
   1 -11 -15  484.09   22.82
   1 -11 -15  510.37   22.72
  -1  11  15  501.88   21.24
   1 -11 -15  522.33   24.50
   1 -11 -14  150.38   10.47
   1 -11 -14  119.55   10.42
   1 -11 -14  138.18   11.97
  -1  11  14  130.95    9.26
   1 -11 -13  119.79    9.90
   1 -11 -13  127.96    9.83
   1 -11 -13  120.66   11.77
  -1  11  13  111.56    8.71
   1 -11 -12  406.52   18.82
   1 -11 -12  397.03   17.71
   1 -11 -12  361.33   16.73
  -1  11  12  394.54   17.30
   1 -11 -11   12.63    6.13
   1 -11 -11   14.05    7.91
   1 -11 -11   11.78    6.72
   1 -11 -11    7.87    5.56
  -1  11  11   16.05    2.79
  -1  11  11    7.85    5.83
   1 -11 -10  861.56   32.29
   1 -11 -10  874.39   33.76
   1 -11 -10  855.27   33.48
   1 -11 -10  823.18   31.80
  -1  11  10  786.41   30.36
  -1  11  10  821.63   32.30
   1 -11  -9   37.79    5.38
   1 -11  -9   25.15    6.98
   1 -11  -9   31.68    5.44
   1 -11  -9   36.89    6.53
  -1  11   9   28.72    4.93
   1 -11  -9   30.46    7.73
  -1  11   9   30.40    5.82
  -1  11   9   23.30    3.58
   1 -11  -9   28.24    6.04
   1 -11  -8  122.23    9.50
   1 -11  -8  129.15    7.88
   1 -11  -8  125.70    7.77
   1 -11  -8  126.39    9.24
  -1  11   8  133.46    7.70
  -1  11   8  130.97    6.85
   1 -11  -8  140.67   10.54
  -1  11   8  129.87    8.57
   1 -11  -8  134.84    8.45
   1 -11  -7   93.25    8.21
   1 -11  -7  106.91    8.34
   1 -11  -7   95.20    6.55
  -1  11   7  105.89    6.61
   1 -11  -7   89.78    8.66
   1 -11  -7  101.25    7.08
   1 -11  -6  659.11   25.52
   1 -11  -6  686.07   27.08
  -1  11   6  702.65   25.97
   1 -11  -6  688.14   27.98
  -1  11   6  651.90   24.25
   1 -11  -6  653.47   26.32
   1 -11  -5  788.06   30.68
  -1  11   5  812.65   29.88
   1 -11  -5  801.13   31.63
  -1  11   5  748.20   28.59
   1 -11  -5  779.99   30.18
   1 -11  -4   13.64    4.95
  -1  11   4   17.26    4.46
   1 -11  -4   19.54    5.72
  -1  11   4   10.27    3.01
   1 -11  -4   15.72    4.65
   1 -11  -3 2162.57   78.20
   1 -11  -3 2120.28   78.61
  -1  11   3 2220.64   77.86
  -1  11   3 2169.80   78.18
  -1  11   3 2115.70   79.31
   1 -11  -3 2173.97   77.96
  -1  11   3 2025.25   77.21
   1 -11  -2  161.80    8.75
  -1  11   2  159.38    7.78
   1 -11  -2  164.38    8.93
   1 -11  -2  150.19    7.75
  -1  11   2  158.18    8.46
  -1  11   2  167.33    8.94
   1 -11  -2  153.87    8.52
   1 -11  -1   32.60    3.95
   1 -11  -1   41.19    5.31
  -1  11   1   32.49    3.57
  -1  11   1   37.92    5.13
   1 -11  -1   32.90    4.61
  -1  11   0 1023.51   40.76
   1 -11   0 1048.24   39.17
  -1  11   0 1071.94   39.06
   1 -11   0 1061.57   39.33
  -1  11   0 1089.19   40.26
   1 -11   0 1094.75   40.05
   1 -11   1 1888.27   68.10
  -1  11  -1 1874.23   66.84
   1 -11   1 1849.88   67.15
  -1  11  -1 1852.26   68.66
   1 -11   1 1775.24   66.88
   1 -11   1 1855.54   65.99
  -1  11  -1 1848.74   67.79
  -1  11  -1 1834.09   68.04
   1 -11   1 1932.67   67.87
  -1  11  -2  512.14   20.08
   1 -11   2  485.84   20.32
  -1  11  -2  488.11   18.83
   1 -11   2  493.17   19.18
  -1  11  -2  486.06   20.73
   1 -11   2  503.66   18.89
   1 -11   2  532.61   20.17
  -1  11  -3  628.26   22.88
   1 -11   3  601.56   23.06
  -1  11  -3  559.81   21.45
  -1  11  -3  574.98   23.72
   1 -11   3  581.11   21.42
  -1  11  -3  556.90   23.26
   1 -11   3  571.88   21.84
   1 -11   3  564.31   22.10
  -1  11  -4  170.00    8.53
   1 -11   4  162.64    8.65
  -1  11  -4  160.52    9.01
  -1  11  -4  163.58    9.60
   1 -11   4  164.67    6.71
  -1  11  -4  155.15    6.86
   1 -11   4  162.83    7.32
   1 -11   4  164.65    7.80
   1 -11   5    6.75    4.49
  -1  11  -5    8.72    4.02
  -1  11  -5    5.57    4.52
   1 -11   5    6.86    2.72
   1 -11   5    9.45    1.56
  -1  11  -5    2.92    4.94
   1 -11   5    5.75    3.44
  -1  11  -6    2.15    3.90
   1 -11   6    6.10    4.36
  -1  11  -6    5.30    4.33
   1 -11   6    1.87    2.55
  -1  11  -6   -0.26    5.12
   1 -11   6    1.58    3.52
   1 -11   6    3.57    1.18
   1 -11   7   61.02    5.95
  -1  11  -7   84.07    5.86
  -1  11  -7   63.91    6.71
   1 -11   7   79.87    4.26
  -1  11  -7   78.26    6.24
  -1  11  -7   55.31    7.02
   1 -11   7   69.81    5.20
  -1  11  -8  675.59   25.39
   1 -11   8  657.59   25.66
   1 -11   8  665.03   24.19
  -1  11  -8  637.32   26.24
  -1  11  -8  616.96   26.67
   1 -11   8  653.27   24.96
  -1  11  -9   26.69    4.32
   1 -11   9   25.35    4.98
   1 -11   9   22.63    2.65
  -1  11  -9   30.54    5.37
  -1  11  -9   25.79    6.47
   1 -11   9   28.29    4.31
   1 -11  10  149.88    8.14
  -1  11 -10  144.16    8.77
   1 -11  10  142.94    5.97
   1 -11  10  126.98    7.41
  -1  11 -10  139.70    9.66
   1 -11  11  113.30    7.29
  -1  11 -11  111.49    7.88
   1 -11  11  117.08    4.91
   1 -11  11  126.83    7.04
  -1  11 -11  108.29    8.93
   1 -11  12  184.26    9.47
  -1  11 -12  177.67   10.11
   1 -11  12  184.85    9.20
  -1  11 -12  171.45   11.36
   1 -11  13    3.47    4.93
  -1  11 -13    2.57    5.32
  -1  11 -13    0.70    6.71
   1 -11  14   29.16    5.64
  -1  11 -14   30.63    5.93
  -1  11 -14   39.01    7.98
   1 -11  15    5.74    5.10
  -1  11 -15    0.23    5.34
  -1  11 -15    6.40    7.68
   1 -11  16   41.87    6.20
  -1  11 -16   40.06    6.23
  -1  11 -16   31.14    7.99
   1 -11  17   20.28    5.99
  -1  11 -17   18.74    2.53
  -1  11 -17   15.72    6.07
  -1  11 -17   21.47    8.55
  -1  11 -18   29.56    6.07
   1 -11  18   41.63    6.45
   1 -11  19   11.29    6.20
  -1  11 -20    9.29    8.29
   1 -11  20   16.89    6.59
   1 -10 -21  114.13   11.82
   1 -10 -20   52.94    9.74
   1 -10 -19   35.53    9.71
   1 -10 -19   32.92    7.65
   1 -10 -19   32.88    9.06
   1 -10 -19   42.28    4.29
   1 -10 -18  150.29   10.18
   1 -10 -18  145.78   12.01
   1 -10 -18  144.54   11.65
   1 -10 -18  140.26   13.53
  -1  10  18  150.02    9.22
   1 -10 -18  147.39    7.32
   1 -10 -17    3.95    6.28
   1 -10 -17    3.00    7.65
   1 -10 -17    7.14    8.15
  -1  10  17    7.49    6.25
   1 -10 -17    2.65    3.76
   1 -10 -16  376.30   18.52
   1 -10 -16  367.84   17.29
   1 -10 -16  401.96   18.97
   1 -10 -16  404.57   20.43
  -1  10  16  393.33   17.05
   1 -10 -16  384.13   15.45
   1 -10 -15  139.16   10.66
   1 -10 -15  124.11    9.10
   1 -10 -15  136.52   10.40
   1 -10 -15  141.14   12.08
  -1  10  15  143.44    8.86
   1 -10 -15  128.65    7.17
   1 -10 -14 1220.29   47.22
   1 -10 -14 1221.31   46.89
   1 -10 -14 1204.12   48.59
  -1  10  14 1206.24   45.75
   1 -10 -13  119.29    9.40
   1 -10 -13  132.52   10.03
   1 -10 -13  109.20   10.74
  -1  10  13  127.10    8.76
   1 -10 -12   95.71    8.18
   1 -10 -12   97.26    8.67
  -1  10  12   93.80    7.47
   1 -10 -12   85.97    9.82
   1 -10 -11  530.59   22.52
   1 -10 -11  509.43   21.73
  -1  10  11  513.79   19.03
  -1  10  11  523.37   21.38
   1 -10 -10   21.10    6.24
   1 -10 -10   13.98    5.50
  -1  10  10   13.30    5.46
  -1  10  10   20.70    2.83
  -1  10  10   19.44    4.08
   1 -10  -9    7.07    4.75
   1 -10  -9    5.57    6.21
   1 -10  -9   10.58    5.64
  -1  10   9    9.61    4.86
  -1  10   9   10.56    2.88
  -1  10   9   13.85    4.18
   1 -10  -8   74.41    7.37
   1 -10  -8   75.23    6.19
   1 -10  -8   79.44    7.38
  -1  10   8   90.70    5.74
  -1  10   8   69.50    6.40
   1 -10  -8   81.78    8.51
  -1  10   8   75.80    4.78
   1 -10  -7 1363.03   52.80
   1 -10  -7 1405.70   51.64
   1 -10  -7 1371.94   52.80
  -1  10   7 1462.88   51.55
   1 -10  -7 1407.38   53.69
  -1  10   7 1333.37   51.99
   1 -10  -7 1417.52   52.22
   1 -10  -6   79.73    5.35
   1 -10  -6   82.67    6.88
  -1  10   6   79.09    5.74
   1 -10  -6   83.61    7.83
   1 -10  -6   78.61    6.29
   1 -10  -5 1294.13   47.95
   1 -10  -5 1283.76   46.74
  -1  10   5 1339.10   47.21
   1 -10  -5 1304.15   48.86
  -1  10   5 1223.52   46.01
   1 -10  -5 1282.11   47.56
   1 -10  -4 1830.43   66.19
  -1  10   4 1852.13   65.54
   1 -10  -4 1843.53   66.96
   1 -10  -4 1830.98   65.81
  -1  10   4 1707.50   64.69
   1 -10  -3   51.37    4.49
   1 -10  -3   55.89    5.41
   1 -10  -3   49.78    5.45
  -1  10   3   60.20    4.78
  -1  10   3   59.87    6.17
  -1  10   3   46.51    4.95
   1 -10  -3   56.13    5.83
   1 -10  -3   59.80    5.10
  -1  10   3   49.03    4.07
   1 -10  -2 1232.00   45.98
   1 -10  -2 1223.49   44.92
   1 -10  -2 1216.78   44.86
  -1  10   2 1229.37   44.84
   1 -10  -2 1203.37   45.59
  -1  10   2 1212.87   45.25
  -1  10   2 1234.67   45.62
   1 -10  -2 1242.76   46.28
   1 -10  -2 1216.31   45.47
   1 -10  -1  299.95   11.92
   1 -10  -1  288.40   12.94
   1 -10  -1  265.57   11.66
  -1  10   1  279.35   11.56
  -1  10   1  300.67   12.80
   1 -10  -1  291.14   12.49
   1 -10   0  956.05   34.99
  -1  10   0  909.12   36.22
   1 -10   0  989.38   36.03
  -1  10   0  973.87   34.70
   1 -10   0  899.08   34.78
  -1  10   0  951.65   35.79
  -1  10   0  936.65   36.31
   1 -10   0  950.15   35.59
  -1  10  -1  214.60   10.02
  -1  10  -1  207.03    8.96
  -1  10  -1  216.68   10.80
   1 -10   1  227.55    9.39
   1 -10   1  222.19    9.16
   1 -10   1  229.47   10.25
  -1  10  -1  211.13   10.79
  -1  10  -2 2631.48   93.13
   1 -10   2 2528.96   93.37
  -1  10  -2 2611.88   92.13
   1 -10   2 2571.65   92.18
  -1  10  -2 2501.48   93.99
   1 -10   2 2573.07   92.42
  -1  10  -2 2444.22   93.63
   1 -10   2 2654.67   93.27
  -1  10  -3  353.15   14.53
   1 -10   3  355.65   14.84
  -1  10  -3  350.28   13.29
   1 -10   3  332.65   13.62
  -1  10  -3  353.77   15.12
  -1  10  -3  342.67   15.51
   1 -10   3  349.19   13.31
   1 -10   3  357.20   14.03
  -1  10  -4  266.24   12.71
   1 -10   4  278.48   10.44
   1 -10   4  276.30   10.97
  -1  10  -4  271.56   12.35
   1 -10   4  278.68   12.20
  -1  10  -4  275.72   12.01
  -1  10  -4  244.22   12.42
   1 -10   4  275.98   11.32
  -1  10  -5  190.47   10.23
  -1  10  -5  214.31   10.11
   1 -10   5  205.51    8.50
  -1  10  -5  221.41    9.76
   1 -10   5  206.39    9.75
  -1  10  -5  182.37    9.91
   1 -10   5  210.48    8.97
   1 -10   5  204.68    7.80
  -1  10  -6   14.56    4.02
   1 -10   6   17.35    2.40
  -1  10  -6   20.63    4.68
   1 -10   6   20.85    4.17
  -1  10  -6   22.08    4.00
  -1  10  -6   14.46    4.14
   1 -10   6   14.34    3.16
   1 -10   7  575.82   21.18
  -1  10  -7  570.91   23.00
   1 -10   7  568.54   22.52
  -1  10  -7  595.60   22.27
  -1  10  -7  534.30   22.40
   1 -10   7  576.08   21.82
   1 -10   8    6.06    2.11
  -1  10  -8    4.26    4.68
  -1  10  -8    8.31    3.81
   1 -10   8    0.71    4.22
  -1  10  -8   -1.01    3.69
   1 -10   8    5.49    3.43
   1 -10   9 1500.25   53.47
  -1  10  -9 1442.53   55.31
   1 -10   9 1486.25   54.84
  -1  10  -9 1565.59   54.71
  -1  10  -9 1399.44   54.47
   1 -10   9 1529.88   54.37
  -1  10 -10  222.00   11.16
   1 -10  10  229.36    8.79
   1 -10  10  224.21   10.60
  -1  10 -10  245.91   10.46
  -1  10 -10  215.25    9.94
   1 -10  10  234.56   10.25
   1 -10  11   10.93    1.65
  -1  10 -11   12.21    4.59
   1 -10  11    9.35    4.38
  -1  10 -11    2.93    3.08
   1 -10  11    9.21    4.20
  -1  10 -11   16.01    6.18
   1 -10  12  137.65    7.46
  -1  10 -12  114.48    7.55
   1 -10  12  126.37    7.26
  -1  10 -12  118.28    8.96
  -1  10 -13  380.30   14.09
   1 -10  13  424.08   16.26
  -1  10 -13  387.47   16.48
  -1  10 -13  398.64   18.05
  -1  10 -14   24.65    2.38
   1 -10  14   25.16    5.27
  -1  10 -14   23.13    5.16
  -1  10 -14   37.79    7.34
   1 -10  15    1.23    5.17
  -1  10 -15    1.55    2.41
  -1  10 -15    2.24    4.94
  -1  10 -15   11.66    7.56
  -1  10 -16  138.53    6.34
   1 -10  16  145.67    8.64
  -1  10 -16  147.49    8.55
   1 -10  17    4.59    5.60
  -1  10 -17    5.77    3.30
  -1  10 -17    5.65    5.07
  -1  10 -17    1.09    7.16
   1 -10  18    0.94    5.68
  -1  10 -18    1.23    3.50
  -1  10 -18    0.38    5.39
  -1  10 -18   -0.29    7.92
   1 -10  19   95.66    5.78
   1 -10  19  113.96    7.99
  -1  10 -19   99.86    9.84
   1 -10  20  121.56    8.46
  -1  10 -20  126.13   11.01
  -1  10 -21   -3.91    8.95
   1  -9 -23    7.02    9.30
   1  -9 -22   88.86   10.65
   1  -9 -21   -2.22    8.66
   1  -9 -20   89.39    8.66
   1  -9 -20   93.20   10.28
   1  -9 -19   86.07    8.75
   1  -9 -19   73.49   10.49
   1  -9 -19   99.48   10.42
   1  -9 -19   98.34   11.87
   1  -9 -19   89.72    5.03
   1  -9 -18  242.64   13.95
   1  -9 -18  230.99   13.97
   1  -9 -18  222.54   12.27
  -1   9  18  244.17   11.84
   1  -9 -18  227.58   15.69
   1  -9 -18  222.47   15.73
   1  -9 -18  218.12    9.45
   1  -9 -17   47.96    8.32
   1  -9 -17   32.45    6.84
   1  -9 -17   29.56    8.66
  -1   9  17   47.11    6.10
   1  -9 -17   39.39   10.02
   1  -9 -17   38.78    9.74
   1  -9 -17   44.14    4.02
   1  -9 -16   -1.00    5.93
   1  -9 -16    5.66    7.28
   1  -9 -16    6.40    7.14
  -1   9  16    2.88    5.36
   1  -9 -16    7.41    9.23
   1  -9 -16   -4.38    8.21
   1  -9 -16    2.39    3.48
   1  -9 -15 1320.77   50.72
   1  -9 -15 1371.56   50.59
   1  -9 -15 1317.30   49.37
  -1   9  15 1273.23   48.93
   1  -9 -15 1346.94   52.01
   1  -9 -15 1298.65   47.78
   1  -9 -14  328.82   16.34
   1  -9 -14  327.35   16.47
   1  -9 -14  334.94   15.21
   1  -9 -14  314.55   17.61
  -1   9  14  348.65   14.87
   1  -9 -13 1034.88   39.95
   1  -9 -13 1036.23   40.34
   1  -9 -13  985.25   41.47
  -1   9  13 1032.10   38.95
   1  -9 -12   10.52    6.36
   1  -9 -12    1.72    5.60
  -1   9  12    7.55    5.11
   1  -9 -12    7.40    7.14
   1  -9 -11   52.57    7.05
   1  -9 -11   46.76    6.35
   1  -9 -11   42.01    7.44
  -1   9  11   36.23    5.65
   1  -9 -10  100.25    7.45
   1  -9 -10  104.10    8.13
  -1   9  10   90.68    6.97
  -1   9  10   95.28    4.54
  -1   9  10  105.14    5.97
   1  -9  -9   19.84    5.57
   1  -9  -9   19.19    5.10
  -1   9   9   18.27    2.59
  -1   9   9   20.04    4.82
  -1   9   9   21.89    3.88
   1  -9  -8  498.45   20.93
   1  -9  -8  494.60   20.00
   1  -9  -8  484.98   21.02
  -1   9   8  507.18   20.19
  -1   9   8  473.92   18.67
  -1   9   8  519.11   19.45
   1  -9  -7  562.55   23.46
   1  -9  -7  569.10   22.35
   1  -9  -7  558.52   23.41
  -1   9   7  592.95   22.07
   1  -9  -7  530.42   24.07
  -1   9   7  568.16   22.61
   1  -9  -6  744.94   29.98
   1  -9  -6  756.96   28.98
  -1   9   6  772.18   28.93
   1  -9  -6  774.01   30.90
   1  -9  -6  770.78   29.53
   1  -9  -5   29.54    4.90
   1  -9  -5   34.01    3.63
  -1   9   5   37.01    3.94
   1  -9  -5   40.56    5.62
   1  -9  -5   27.96    4.21
  -1   9   5   28.89    2.29
   1  -9  -4   79.09    4.52
   1  -9  -4   57.45    5.59
   1  -9  -4   83.69    5.09
  -1   9   4   76.55    5.08
   1  -9  -4   83.58    6.93
   1  -9  -4   71.41    5.42
  -1   9   4   74.98    4.17
  -1   9   3 1600.51   57.83
   1  -9  -3 1600.22   57.79
   1  -9  -3 1593.30   57.78
   1  -9  -3 1573.10   58.47
  -1   9   3 1650.66   58.05
   1  -9  -3 1576.31   59.18
  -1   9   3 1498.28   57.46
   1  -9  -3 1642.40   58.33
   1  -9  -2   76.19    5.20
   1  -9  -2   65.05    4.51
   1  -9  -2   67.74    4.55
   1  -9  -2   67.73    5.50
  -1   9   2   68.69    4.33
  -1   9   2   64.15    4.79
  -1   9   2   61.73    5.01
   1  -9  -2   86.06    6.13
   1  -9  -2   70.43    5.04
  -1   9   1    6.51    2.27
   1  -9  -1   -0.82    2.61
   1  -9  -1    2.30    3.24
   1  -9  -1    5.04    3.61
   1  -9  -1    2.10    2.59
   1  -9  -1    9.29    3.68
  -1   9   1    0.72    3.12
   1  -9  -1    3.46    3.23
   1  -9   0    6.85    3.44
   1  -9   0    6.56    2.51
  -1   9   0    5.75    3.83
  -1   9   0    5.73    2.11
   1  -9   0    2.55    2.27
  -1   9   0    3.97    3.61
   1  -9   0    3.88    3.39
   1  -9   1 2451.79   88.42
  -1   9  -1 2537.30   89.75
   1  -9   1 2404.56   88.54
  -1   9  -1 2490.01   88.28
  -1   9  -1 2431.77   89.81
   1  -9   1 2519.57   89.26
   1  -9   2   71.31    5.07
  -1   9  -2   74.11    4.87
   1  -9   2   65.76    3.77
  -1   9  -2   70.48    5.39
   1  -9   2   70.85    4.07
  -1   9  -2   64.55    3.58
  -1   9  -2   67.35    5.61
   1  -9   2   72.58    5.05
  -1   9  -2   75.44    5.80
  -1   9  -3  644.64   25.19
   1  -9   3  649.68   23.29
   1  -9   3  634.89   23.58
  -1   9  -3  608.07   24.64
  -1   9  -3  650.95   24.34
   1  -9   3  656.84   24.62
  -1   9  -3  611.90   25.02
   1  -9   3  632.69   24.48
   1  -9   3  608.87   23.79
  -1   9  -3  644.55   25.19
  -1   9  -4  219.70   10.27
   1  -9   4  219.46    9.03
  -1   9  -4  215.33   10.58
   1  -9   4  225.83    8.59
  -1   9  -4  229.61    9.94
   1  -9   4  235.25   10.20
  -1   9  -4  218.33   10.49
   1  -9   4  229.10    9.49
  -1   9  -5  141.25    7.73
  -1   9  -5  135.80    7.82
   1  -9   5  146.63    6.29
  -1   9  -5  150.51    7.33
   1  -9   5  150.54    7.55
  -1   9  -5  131.07    7.59
   1  -9   5  153.90    6.94
   1  -9   5  148.94    5.63
  -1   9  -6   26.11    4.24
   1  -9   6   32.12    3.90
  -1   9  -6   25.72    3.71
  -1   9  -6   24.34    3.81
   1  -9   6   27.98    3.29
  -1   9  -7   27.52    4.48
  -1   9  -7   32.41    3.79
   1  -9   7   20.35    4.09
  -1   9  -7   23.60    3.69
   1  -9   7   25.64    3.27
  -1   9  -8 2687.57   97.54
   1  -9   8 2719.72   97.14
  -1   9  -8 2798.31   96.94
  -1   9  -8 2560.07   96.83
   1  -9   8 2702.28   96.63
  -1   9  -9  115.78    7.23
   1  -9   9  136.10    6.97
  -1   9  -9  129.56    6.65
  -1   9  -9  111.02    6.23
   1  -9   9  130.37    6.45
   1  -9  10 1519.31   53.60
  -1   9 -10 1470.66   55.31
  -1   9 -10 1465.40   54.70
   1  -9  10 1506.55   55.04
  -1   9 -10 1462.46   54.39
   1  -9  10 1542.45   54.72
  -1   9 -11  101.59    6.75
  -1   9 -11  110.26    4.40
   1  -9  11  108.08    6.56
  -1   9 -11  106.10    5.39
   1  -9  11  109.35    6.32
  -1   9 -12  105.69    6.64
  -1   9 -12   99.20    4.42
   1  -9  12  105.46    6.26
  -1   9 -12  100.05    4.96
  -1   9 -13  115.89    7.96
  -1   9 -13  130.94    7.07
   1  -9  13  125.87    6.98
  -1   9 -13  126.38    5.05
  -1   9 -13  112.67    7.51
   1  -9  14  409.41   16.51
  -1   9 -14  410.84   15.19
  -1   9 -14  396.02   16.58
  -1   9 -14  381.41   17.42
  -1   9 -14  371.38   17.00
   1  -9  15  371.72   15.15
  -1   9 -15  362.69   16.25
  -1   9 -15  344.73   15.12
  -1   9 -15  347.95   15.96
   1  -9  16   88.06    6.79
  -1   9 -16   73.38    7.83
   1  -9  16   87.84    5.40
  -1   9 -16   77.57    6.18
  -1   9 -16   73.57    7.89
   1  -9  17  432.25   17.18
   1  -9  17  467.58   18.41
  -1   9 -17  424.78   19.46
  -1   9 -17  462.32   18.23
  -1   9 -17  444.96   19.43
   1  -9  18   57.76    4.27
   1  -9  18   55.75    6.12
  -1   9 -18   47.18    7.65
  -1   9 -18   52.44    5.82
  -1   9 -18   45.85    7.73
   1  -9  19   45.40    3.86
  -1   9 -19   41.75    7.60
   1  -9  19   46.65    6.13
  -1   9 -19   40.55    5.51
  -1   9 -19   40.82    8.10
  -1   9 -20   -1.46    7.48
  -1   9 -20    7.37    8.53
  -1   9 -20    4.14    7.99
  -1   9 -21  188.95   12.61
  -1   9 -21  196.67   12.91
  -1   9 -22   15.07    9.77
   1  -8 -23   68.83    9.84
   1  -8 -22   21.37    9.61
   1  -8 -21   -1.07    8.29
   1  -8 -20   10.14    8.84
   1  -8 -20    3.94    7.14
   1  -8 -20   10.29    7.99
   1  -8 -20    4.58   10.07
  -1   8  20    6.23    2.08
   1  -8 -19   51.94    9.77
   1  -8 -19   51.64    7.68
   1  -8 -19   53.66    8.39
   1  -8 -19   47.58   10.54
   1  -8 -19   36.54   11.10
   1  -8 -19   45.51    3.55
   1  -8 -18   25.19    8.22
   1  -8 -18   12.40    6.34
   1  -8 -18   20.60    7.54
   1  -8 -18   23.11    9.42
   1  -8 -18   19.51   10.18
   1  -8 -18   18.85    3.14
   1  -8 -17  231.79   13.31
   1  -8 -17  218.92   13.13
   1  -8 -17  222.42   11.99
  -1   8  17  238.04   11.20
   1  -8 -17  212.48   15.29
   1  -8 -17  237.42   15.04
   1  -8 -17  219.15    9.23
   1  -8 -16  587.53   23.70
   1  -8 -16  596.19   24.91
   1  -8 -16  558.81   24.90
   1  -8 -16  575.89   26.28
   1  -8 -16  585.41   26.55
  -1   8  16  569.15   22.92
   1  -8 -16  577.62   21.67
   1  -8 -15    5.14    5.38
   1  -8 -15    7.98    6.71
   1  -8 -15   21.68    6.79
   1  -8 -15    3.22    8.40
  -1   8  15   11.57    5.04
   1  -8 -15   -3.21    7.91
   1  -8 -15    5.23    3.28
   1  -8 -14 1039.21   39.15
   1  -8 -14  987.34   38.04
   1  -8 -14 1024.20   39.35
  -1   8  14 1010.03   37.72
   1  -8 -14 1001.33   40.62
   1  -8 -14 1013.91   40.74
   1  -8 -14  970.23   36.55
   1  -8 -13  317.51   15.41
   1  -8 -13  326.40   15.72
  -1   8  13  332.17   14.26
   1  -8 -13  316.34   16.80
   1  -8 -12  104.03    8.52
   1  -8 -12  100.04    7.77
   1  -8 -12  107.16    9.60
  -1   8  12  103.07    6.95
   1  -8 -11   18.72    5.67
   1  -8 -11   14.60    5.30
   1  -8 -11   23.85    6.84
  -1   8  11   14.21    4.52
  -1   8  11   18.35    3.46
   1  -8 -10    6.44    5.21
   1  -8 -10   19.41    4.75
  -1   8  10    2.80    4.46
   1  -8 -10   10.45    5.87
  -1   8  10   13.45    1.68
  -1   8  10   10.97    3.26
   1  -8  -9  227.57   11.69
   1  -8  -9  217.70   10.91
  -1   8   9  226.00    8.80
  -1   8   9  234.29   10.70
  -1   8   9  215.40    9.77
   1  -8  -8  671.41   26.72
   1  -8  -8  672.82   25.97
  -1   8   8  667.20   25.79
  -1   8   8  647.82   24.41
  -1   8   8  676.23   25.16
   1  -8  -7 2088.70   75.22
   1  -8  -7 2115.07   76.08
  -1   8   7 2009.68   75.14
  -1   8   7 2062.11   74.63
   1  -8  -6 1057.16   40.85
   1  -8  -6 1094.98   41.02
   1  -8  -6 1104.97   40.05
  -1   8   6 1103.09   39.78
  -1   8   6 1039.21   40.21
   1  -8  -6 1042.77   41.64
   1  -8  -5  137.43    7.69
   1  -8  -5  134.10    6.75
   1  -8  -5  125.18    6.44
  -1   8   5  128.32    6.55
   1  -8  -5  138.92    8.47
   1  -8  -5  121.04    7.03
   1  -8  -4    8.18    3.08
   1  -8  -4    6.59    2.35
   1  -8  -4    8.49    3.53
  -1   8   4    5.42    2.87
   1  -8  -4    6.26    4.17
  -1   8   4    9.39    1.90
   1  -8  -4    5.77    3.24
  -1   8   3 1004.84   37.68
   1  -8  -3 1012.40   37.65
   1  -8  -3 1028.92   37.70
   1  -8  -3 1028.05   37.33
   1  -8  -3 1007.56   38.34
  -1   8   3 1016.84   37.80
   1  -8  -3 1055.36   39.10
   1  -8  -3 1040.57   38.19
  -1   8   3 1023.49   37.36
   1  -8  -2 1358.61   49.67
  -1   8   2 1382.93   49.02
   1  -8  -2 1268.48   49.88
   1  -8  -2 1362.19   49.08
   1  -8  -2 1336.44   49.08
  -1   8   2 1347.07   49.32
   1  -8  -2 1343.51   50.29
  -1   8   2 1325.59   49.53
   1  -8  -2 1376.57   49.59
   1  -8  -1 1309.24   50.79
   1  -8  -1 1341.41   49.99
   1  -8  -1 1371.49   49.98
   1  -8  -1 1404.03   50.59
  -1   8   1 1394.78   49.86
  -1   8   1 1387.47   50.59
   1  -8  -1 1417.52   51.16
   1  -8  -1 1405.64   50.62
   1  -8   0  189.27    7.97
  -1   8   0  190.12    9.18
  -1   8   0  190.08    7.79
   1  -8   0  197.97    8.99
   1  -8   0  184.54    8.08
   1  -8   0  192.92    8.73
  -1   8   0  193.48    9.18
   1  -8   1 1471.75   51.92
  -1   8  -1 1418.68   52.91
   1  -8   1 1459.24   52.76
  -1   8  -1 1446.66   51.64
   1  -8   1 1401.86   51.78
  -1   8  -1 1423.82   53.14
  -1   8  -1 1387.82   53.06
   1  -8   1 1457.41   52.61
   1  -8   2  654.02   24.76
   1  -8   2  669.46   25.75
  -1   8  -2  679.95   24.62
   1  -8   2  679.63   24.93
  -1   8  -2  701.72   26.36
  -1   8  -2  680.10   25.93
  -1   8  -2  701.99   25.58
  -1   8  -2  653.05   26.26
  -1   8  -2  638.51   26.12
   1  -8   2  707.45   25.77
  -1   8  -3    3.31    3.18
   1  -8   3    3.05    1.49
   1  -8   3    3.84    1.83
  -1   8  -3    3.65    2.78
  -1   8  -3    2.78    2.81
   1  -8   3    6.62    2.96
  -1   8  -3    0.38    3.26
  -1   8  -3    2.80    3.35
   1  -8   3    0.91    2.18
   1  -8   3    6.40    2.95
  -1   8  -4   20.59    3.71
   1  -8   4   25.48    1.70
  -1   8  -4   27.39    3.40
   1  -8   4   25.19    3.52
  -1   8  -4   24.52    3.35
  -1   8  -4   22.25    3.55
  -1   8  -4   24.90    3.94
   1  -8   4   30.12    2.79
  -1   8  -5  869.15   33.52
  -1   8  -5  921.29   33.03
   1  -8   5  886.01   33.16
  -1   8  -5  868.60   33.23
   1  -8   5  887.14   32.59
  -1   8  -6  313.46   13.63
  -1   8  -6  338.13   13.21
   1  -8   6  316.71   13.29
  -1   8  -6  313.96   13.14
   1  -8   6  329.15   12.78
  -1   8  -7  198.63    9.41
   1  -8   7  208.64    9.22
  -1   8  -7  208.53    8.99
  -1   8  -7  193.13    8.77
   1  -8   7  202.66    8.66
  -1   8  -8   42.13    4.42
  -1   8  -8   53.45    4.10
   1  -8   8   39.98    4.14
  -1   8  -8   42.35    3.50
   1  -8   8   46.00    3.75
  -1   8  -9 2651.42   98.27
  -1   8  -9 2867.41   97.86
  -1   8  -9 2727.05   96.73
   1  -8   9 2768.49   98.09
  -1   8  -9 2604.30   97.51
   1  -8   9 2738.96   97.76
  -1   8 -10  395.37   16.97
  -1   8 -10  404.03   16.55
   1  -8  10  413.61   16.40
  -1   8 -10  417.72   15.04
  -1   8 -10  426.77   16.08
  -1   8 -10  391.83   15.55
   1  -8  10  420.55   16.17
  -1   8 -10  384.11   16.67
  -1   8 -11  164.63    8.19
   1  -8  11  162.36    8.01
  -1   8 -11  157.53    8.74
  -1   8 -11  170.22    7.01
  -1   8 -11  164.00    8.56
  -1   8 -12   88.57    5.55
  -1   8 -12   66.16    6.28
   1  -8  12   86.81    5.60
  -1   8 -12   72.66    3.88
  -1   8 -12   70.47    6.01
  -1   8 -13  498.59   18.84
   1  -8  13  520.84   18.90
  -1   8 -13  506.78   19.73
  -1   8 -13  443.75   17.36
  -1   8 -13  489.58   19.47
   1  -8  14   61.14    5.39
   1  -8  14   59.43    4.53
  -1   8 -14   68.00    6.51
  -1   8 -14   64.75    5.15
  -1   8 -14   64.46    6.49
  -1   8 -15  203.39   10.92
   1  -8  15  212.68    9.82
   1  -8  15  208.54    8.99
  -1   8 -15  202.42    9.68
  -1   8 -15  189.67   10.78
   1  -8  16  905.81   33.58
   1  -8  16  962.27   34.58
  -1   8 -16  924.12   35.45
  -1   8 -16  902.96   34.29
  -1   8 -16  886.74   35.32
   1  -8  17   88.30    4.99
  -1   8 -17   80.85    7.82
   1  -8  17   90.81    6.71
  -1   8 -17   83.77    6.15
  -1   8 -17   89.75    8.18
   1  -8  18   71.01    4.33
  -1   8 -18   78.54    7.60
   1  -8  18   72.65    6.27
  -1   8 -18   66.70    5.76
  -1   8 -18   80.36    9.11
  -1   8 -18   78.21    7.78
  -1   8 -19   67.16    8.03
   1  -8  19   77.09    6.61
   1  -8  19   71.13    4.07
  -1   8 -19   77.36    5.73
  -1   8 -19   80.56    9.16
  -1   8 -19   63.18    8.17
  -1   8 -20  436.91   20.08
  -1   8 -20  383.95   18.58
  -1   8 -20  426.09   16.18
  -1   8 -20  381.96   18.75
  -1   8 -21    5.10    7.42
  -1   8 -21   15.59    8.93
  -1   8 -21   10.13    7.33
  -1   8 -22  113.85   11.53
  -1   8 -22   77.66    9.44
   1  -7 -24   47.19    9.62
   1  -7 -23    1.71    8.72
   1  -7 -22    7.57    8.27
   1  -7 -22    8.48    6.67
   1  -7 -21   19.58    8.44
   1  -7 -21   15.53    7.31
   1  -7 -21   29.72   10.53
   1  -7 -21   21.13    5.98
   1  -7 -20   49.37    8.80
   1  -7 -20   49.98    7.48
   1  -7 -20   52.10    9.10
   1  -7 -20   56.50   11.26
   1  -7 -20   38.76   10.82
   1  -7 -19   25.91    7.85
   1  -7 -19   17.64    8.17
   1  -7 -19   18.71    6.43
   1  -7 -19   16.06    9.52
  -1   7  19   12.51    1.98
   1  -7 -19    7.74   10.36
   1  -7 -18   96.61    9.22
   1  -7 -18   93.36    9.86
   1  -7 -18   87.67    8.10
   1  -7 -18   98.67   11.51
   1  -7 -18  103.34   11.26
   1  -7 -18   97.27    4.59
   1  -7 -17   94.39    8.87
   1  -7 -17   88.90    7.91
   1  -7 -17  101.98    9.61
   1  -7 -17   93.47   10.95
   1  -7 -17   97.42   10.83
   1  -7 -17  102.11    4.87
   1  -7 -16  131.93    9.73
   1  -7 -16  105.34    8.22
   1  -7 -16  128.11   11.29
  -1   7  16  144.43    7.63
   1  -7 -16  120.21   11.08
   1  -7 -16  122.26    5.79
   1  -7 -15  681.14   27.84
   1  -7 -15  658.08   26.43
   1  -7 -15  680.52   29.21
  -1   7  15  662.29   25.82
   1  -7 -15  658.73   29.08
   1  -7 -15  669.29   24.67
   1  -7 -14  281.26   13.65
   1  -7 -14  245.78   12.28
   1  -7 -14  267.06   14.89
  -1   7  14  262.71   11.74
   1  -7 -14  260.59   14.73
   1  -7 -14  261.49   10.58
   1  -7 -13  142.85    9.28
  -1   7  13  139.74    7.78
   1  -7 -13  124.51   10.39
   1  -7 -13  151.61   10.64
   1  -7 -12  194.61   10.67
  -1   7  12  202.28    9.59
   1  -7 -12  187.02   12.12
   1  -7 -11   13.96    4.82
  -1   7  11   16.32    4.14
   1  -7 -11   14.63    6.13
  -1   7  11   18.69    3.04
   1  -7 -10   35.36    4.98
  -1   7  10   22.71    4.12
   1  -7 -10   16.59    5.71
  -1   7  10   29.56    3.36
   1  -7  -9    3.47    3.85
  -1   7   9   -2.32    3.92
  -1   7   9    3.13    1.37
  -1   7   9    3.60    2.78
   1  -7  -8  877.43   33.54
   1  -7  -8  898.59   32.96
  -1   7   8  845.82   31.26
  -1   7   8  851.72   32.63
  -1   7   8  880.33   31.99
   1  -7  -7 1965.05   70.53
   1  -7  -7 1898.74   71.16
  -1   7   7 1907.47   70.36
  -1   7   7 1952.42   69.87
   1  -7  -6  262.96   12.57
   1  -7  -6  279.39   11.91
  -1   7   6  286.35   11.96
  -1   7   6  282.45   11.45
   1  -7  -5 1050.34   38.50
   1  -7  -5 1003.97   37.61
  -1   7   5 1039.44   37.51
   1  -7  -5  962.69   39.04
   1  -7  -4  632.84   22.73
   1  -7  -4  607.47   23.43
   1  -7  -4  598.81   22.52
  -1   7   4  619.54   22.67
   1  -7  -4  593.87   24.10
  -1   7   4  564.59   21.83
   1  -7  -4  614.80   23.14
   1  -7  -3   99.52    5.30
   1  -7  -3  105.23    5.24
   1  -7  -3  107.92    4.96
   1  -7  -3  103.90    6.00
  -1   7   3  105.22    5.41
   1  -7  -3  104.96    5.32
   1  -7  -3  105.29    6.73
  -1   7   3   95.26    6.39
   1  -7  -3  104.44    5.77
  -1   7   3   98.35    4.73
   1  -7  -2 2347.75   86.51
   1  -7  -2 2453.94   86.55
   1  -7  -2 2388.44   86.16
   1  -7  -2 2447.67   87.09
  -1   7   2 2402.30   86.45
   1  -7  -2 2348.18   86.60
  -1   7   2 2407.15   86.75
   1  -7  -2 2502.04   87.73
   1  -7  -2 2480.87   87.06
   1  -7  -1   56.13    3.68
  -1   7   1   63.02    3.47
   1  -7  -1   67.88    4.28
   1  -7  -1   63.26    4.56
   1  -7  -1   60.82    3.64
   1  -7  -1   70.45    4.77
   1  -7  -1   66.66    4.27
   1  -7   0  957.62   37.17
  -1   7   0 1005.33   36.23
   1  -7   0 1001.87   36.40
  -1   7   0 1007.13   37.30
   1  -7   0  965.03   36.43
   1  -7   0 1018.97   37.31
   1  -7   0 1072.94   37.12
  -1   7   0  992.95   37.38
  -1   7  -1  539.23   19.67
  -1   7  -1  534.15   21.06
   1  -7   1  538.32   19.96
   1  -7   1  534.96   19.87
   1  -7   1  537.56   20.71
  -1   7  -1  534.82   20.80
   1  -7   1  529.67   20.60
  -1   7  -1  536.38   20.99
  -1   7  -2  771.42   29.03
  -1   7  -2  780.28   29.39
   1  -7   2  785.61   28.12
   1  -7   2  775.65   28.26
   1  -7   2  783.75   29.03
   1  -7   2  729.17   28.76
  -1   7  -2  776.02   28.83
  -1   7  -2  748.54   29.39
  -1   7  -2  813.60   29.45
   1  -7   2  769.56   28.98
  -1   7  -3  132.73    6.51
  -1   7  -3  126.24    6.81
   1  -7   3  128.22    5.31
   1  -7   3  137.91    6.53
  -1   7  -3  148.21    6.48
  -1   7  -3  131.17    6.74
  -1   7  -3  127.86    6.95
   1  -7   3  136.76    6.57
   1  -7   3  130.23    5.89
  -1   7  -4  153.05    8.27
   1  -7   4  186.34    6.77
  -1   7  -4  185.89    8.00
   1  -7   4  174.08    8.00
  -1   7  -4  172.09    8.07
   1  -7   4  180.85    7.51
  -1   7  -5 2245.08   84.86
   1  -7   5 2349.04   84.61
  -1   7  -5 2424.56   84.51
  -1   7  -5 2308.71   84.55
   1  -7   5 2382.72   84.17
  -1   7  -6  670.67   27.41
  -1   7  -6  747.57   27.10
   1  -7   6  738.73   27.24
  -1   7  -6  721.25   26.99
   1  -7   6  738.61   26.79
  -1   7  -7  353.57   15.33
   1  -7   7  397.39   15.27
  -1   7  -7  401.38   15.03
  -1   7  -7  366.25   14.73
   1  -7   7  396.75   14.80
  -1   7  -8  697.99   26.75
  -1   7  -8  701.08   27.04
   1  -7   8  719.28   26.59
  -1   7  -8  765.40   26.43
  -1   7  -8  696.04   25.45
  -1   7  -8  696.49   26.06
  -1   7  -8  685.16   26.66
   1  -7   8  726.59   26.32
  -1   7  -9  178.27    8.15
  -1   7  -9  178.14    7.74
   1  -7   9  177.51    7.99
  -1   7  -9  165.17    8.48
  -1   7  -9  164.66    7.18
   1  -7   9  185.27    7.85
  -1   7  -9  181.31    8.28
  -1   7 -10 1361.99   51.12
   1  -7  10 1389.44   50.60
  -1   7 -10 1413.69   50.33
  -1   7 -10 1397.01   50.66
   1  -7  10 1401.76   50.51
  -1   7 -10 1338.66   50.86
  -1   7 -11   10.35    4.08
  -1   7 -11   16.28    3.03
  -1   7 -11   16.08    3.28
  -1   7 -11   14.53    3.75
   1  -7  12  220.82    9.79
  -1   7 -12  215.73   10.32
  -1   7 -12  214.35   10.19
   1  -7  13   76.60    4.58
  -1   7 -13   72.43    5.84
   1  -7  13   74.48    5.34
  -1   7 -13   72.99    6.09
   1  -7  14  527.07   19.55
  -1   7 -14  492.24   20.30
   1  -7  14  486.47   18.83
  -1   7 -14  484.77   20.22
   1  -7  15  285.64   11.87
  -1   7 -15  321.85   13.90
   1  -7  15  312.73   12.91
  -1   7 -15  302.59   13.73
   1  -7  16   78.74    4.23
   1  -7  16   90.11    6.14
  -1   7 -16   89.65    7.09
  -1   7 -16   61.72    3.57
  -1   7 -16   71.31    7.01
  -1   7 -17  848.66   32.00
   1  -7  17  889.32   31.25
   1  -7  17  794.73   29.87
  -1   7 -17  792.20   32.05
  -1   7 -18    0.48    5.77
   1  -7  18    2.79    4.81
   1  -7  18    2.90    2.36
  -1   7 -18    1.79    6.48
  -1   7 -19   10.02    4.10
  -1   7 -19    8.15    6.66
  -1   7 -19    6.61    1.20
  -1   7 -19   18.69    3.93
  -1   7 -19    2.95    6.92
  -1   7 -20   89.03    9.86
  -1   7 -20   67.62    5.47
  -1   7 -20   53.17    7.50
  -1   7 -20   82.65    5.24
  -1   7 -20   69.33    9.38
  -1   7 -20   59.33    8.00
  -1   7 -21  377.49   18.02
  -1   7 -21  409.33   16.02
  -1   7 -21  383.87   18.71
  -1   7 -22   39.05   10.07
  -1   7 -22   12.05    7.47
  -1   7 -23   30.94   10.68
  -1   7 -23   15.81    7.93
   1  -6 -24   23.64    9.07
   1  -6 -23   81.60    9.78
   1  -6 -22    4.63    8.13
   1  -6 -22    9.10    7.01
   1  -6 -22    9.54    5.96
   1  -6 -22   11.91   10.48
   1  -6 -21  285.87   13.83
   1  -6 -21  306.60   15.48
   1  -6 -21  295.13   16.24
   1  -6 -21  284.47   12.95
   1  -6 -21  269.69   17.29
   1  -6 -21  259.29   10.86
   1  -6 -20    7.08    8.64
   1  -6 -20   -1.71    6.15
   1  -6 -20    5.84    7.04
   1  -6 -20    3.21    5.62
   1  -6 -20   13.01    9.62
   1  -6 -20    2.57    9.30
   1  -6 -20    2.90    3.22
   1  -6 -19  245.19   13.87
   1  -6 -19  213.19   11.74
   1  -6 -19  227.54   10.99
   1  -6 -19  224.29   15.27
   1  -6 -19  259.48   15.56
   1  -6 -19  216.39    9.11
   1  -6 -18   17.30    6.16
   1  -6 -18   13.82    7.71
   1  -6 -18   28.95    9.75
   1  -6 -18   14.80    9.16
   1  -6 -18   15.53    2.94
   1  -6 -17  237.83   11.76
   1  -6 -17  246.96   13.30
   1  -6 -17  223.35    8.78
   1  -6 -17  218.50   14.43
   1  -6 -17  244.66   14.86
   1  -6 -17  228.56    9.05
   1  -6 -16  129.66    9.48
   1  -6 -16  110.29    7.58
   1  -6 -16  109.06    4.90
   1  -6 -16   95.76   10.17
   1  -6 -16  115.68   10.62
   1  -6 -16  103.91    4.84
   1  -6 -15   89.64    7.94
   1  -6 -15   66.93    6.47
   1  -6 -15   71.64    3.86
   1  -6 -15   80.92    8.92
  -1   6  15   79.11    5.74
   1  -6 -15   71.66    8.78
   1  -6 -15   68.11    3.37
   1  -6 -14   28.39    5.29
   1  -6 -14   30.95    6.24
   1  -6 -14   30.00    2.78
   1  -6 -14   28.43    1.65
   1  -6 -14   26.27    4.58
   1  -6 -14   27.79    7.36
   1  -6 -14   30.84    7.85
  -1   6  14   34.04    4.60
   1  -6 -14   28.94    1.70
   1  -6 -13   10.49    5.53
  -1   6  13   10.78    3.92
   1  -6 -13    8.16    6.16
   1  -6 -13   11.04    4.19
   1  -6 -13    1.19    6.21
   1  -6 -13    6.56    2.48
   1  -6 -12  323.80   15.14
  -1   6  12  332.62   13.88
   1  -6 -12  347.46   14.21
   1  -6 -12  324.23   16.38
   1  -6 -11   15.16    4.80
  -1   6  11   17.03    3.70
   1  -6 -11    7.69    5.81
  -1   6  11   12.12    2.57
   1  -6 -10    9.68    3.93
   1  -6 -10   -0.70    5.26
  -1   6  10   -0.63    3.45
  -1   6  10    5.44    2.31
   1  -6  -9   79.57    5.93
  -1   6   9   81.96    5.41
   1  -6  -9   60.85    6.94
  -1   6   9   87.37    4.54
   1  -6  -8   42.22    4.36
  -1   6   8   39.98    2.18
  -1   6   8   34.21    3.89
  -1   6   8   41.37    3.25
   1  -6  -7  642.47   24.20
  -1   6   7  607.90   23.88
  -1   6   7  627.90   23.38
   1  -6  -6 1640.10   58.78
  -1   6   6 1578.77   58.63
  -1   6   6 1615.91   58.26
   1  -6  -5  500.78   19.38
   1  -6  -5  505.41   19.36
   1  -6  -5  480.77   20.06
  -1   6   5  492.55   19.43
  -1   6   5  506.81   20.37
  -1   6   5  526.99   19.18
   1  -6  -4  688.20   26.00
   1  -6  -4  714.14   25.99
   1  -6  -4  665.73   25.89
  -1   6   4  706.94   25.91
   1  -6  -4  720.19   27.34
  -1   6   4  690.31   27.00
   1  -6  -3 2339.93   86.26
   1  -6  -3 2437.53   86.18
   1  -6  -3 2420.23   86.92
   1  -6  -3 2371.49   86.31
  -1   6   3 2370.11   86.34
  -1   6   3 2434.68   87.33
   1  -6  -3 2559.96   87.62
  -1   6   3 2363.62   85.85
   1  -6  -3 2494.44   86.77
   1  -6  -2  449.40   17.01
  -1   6   2  421.79   16.30
   1  -6  -2  423.25   16.37
   1  -6  -2  444.88   16.13
   1  -6  -2  434.50   16.43
   1  -6  -2  421.18   16.46
  -1   6   2  435.37   16.58
   1  -6  -2  416.10   17.48
  -1   6   2  431.81   17.37
   1  -6  -2  430.48   16.87
   1  -6  -1 3961.46  139.46
   1  -6  -1 3908.73  139.89
   1  -6  -1 3879.44  139.44
   1  -6  -1 3803.77  140.16
  -1   6   1 3851.03  139.28
   1  -6  -1 3975.79  140.39
   1  -6  -1 4048.59  139.96
   1  -6   0  346.68   13.34
  -1   6   0  347.60   13.10
   1  -6   0  335.17   13.99
  -1   6   0  339.51   14.05
   1  -6   0  343.54   13.28
   1  -6   0  366.97   13.81
   1  -6   0  365.65   14.16
  -1   6   0  359.90   14.22
   1  -6   0  359.97   13.93
   1  -6   1 4008.09  141.89
  -1   6  -1 3938.13  140.95
  -1   6  -1 4008.31  141.90
   1  -6   1 3960.55  141.15
   1  -6   1 3935.76  141.21
  -1   6  -1 3905.67  142.12
  -1   6  -1 3959.81  142.10
   1  -6   1 4094.12  141.86
   1  -6   2  240.07   10.19
   1  -6   2  247.47    9.34
  -1   6  -2  252.21   10.20
   1  -6   2  241.58    9.44
  -1   6  -2  250.66   10.52
  -1   6  -2  252.25   10.04
   1  -6   2  227.18    9.90
  -1   6  -2  246.17   10.46
  -1   6  -2  250.17   10.48
   1  -6   2  253.90   10.19
  -1   6  -3  414.39   16.80
   1  -6   3  429.62   15.63
  -1   6  -3  417.78   16.46
   1  -6   3  427.25   16.60
  -1   6  -3  420.65   16.72
   1  -6   3  443.90   16.13
   1  -6   3  441.91   16.71
  -1   6  -3  432.23   17.00
  -1   6  -4 1677.92   62.78
  -1   6  -4 1783.32   62.53
   1  -6   4 1735.90   62.59
  -1   6  -4 1683.41   62.58
  -1   6  -4 1681.08   63.05
   1  -6   4 1782.12   62.18
  -1   6  -5 2222.95   80.56
  -1   6  -5 2289.65   80.33
   1  -6   5 2231.86   80.42
  -1   6  -5 2217.72   80.22
   1  -6   5 2219.01   80.01
  -1   6  -6 1377.16   51.33
  -1   6  -6 1427.94   50.17
  -1   6  -6 1423.05   51.10
   1  -6   6 1407.23   51.23
  -1   6  -6 1385.35   50.88
   1  -6   6 1380.20   50.88
  -1   6  -7  342.75   13.80
  -1   6  -7  355.21   13.59
  -1   6  -7  340.98   14.10
   1  -6   7  351.20   13.77
  -1   6  -7  339.84   13.22
  -1   6  -7  355.93   13.80
   1  -6   7  360.37   13.50
   1  -6   8  687.45   25.15
  -1   6  -8  682.63   24.92
  -1   6  -8  670.49   25.53
  -1   6  -8  669.25   25.13
   1  -6   8  670.54   24.93
  -1   6  -8  647.96   25.17
   1  -6   9  565.77   21.02
  -1   6  -9  564.53   20.73
  -1   6  -9  527.25   21.37
  -1   6  -9  540.38   21.18
   1  -6   9  563.24   20.92
  -1   6 -10  150.64    6.44
   1  -6  10  141.39    6.83
  -1   6 -10  143.26    7.35
  -1   6 -10  140.31    7.13
   1  -6  11  114.96    5.86
  -1   6 -11  105.76    5.09
  -1   6 -11  102.07    6.30
  -1   6 -11  100.46    6.24
   1  -6  12  229.06    9.58
   1  -6  12  249.81   10.16
  -1   6 -12  237.80   10.63
  -1   6 -12  219.15   10.51
   1  -6  13   23.43    2.77
   1  -6  13   27.63    3.92
  -1   6 -13   24.86    4.18
  -1   6 -13   27.42    4.51
   1  -6  14  338.29   13.12
   1  -6  14  351.33   14.07
  -1   6 -14  347.28   14.61
  -1   6 -14  327.83   14.73
  -1   6 -15    6.36    4.46
   1  -6  15    3.63    2.33
   1  -6  15    5.55    4.03
  -1   6 -15   10.63    5.16
   1  -6  16  741.77   26.96
   1  -6  16  787.50   28.26
  -1   6 -16  741.31   28.74
  -1   6 -16  722.84   27.44
  -1   6 -16  712.71   28.97
   1  -6  17   21.32    2.38
   1  -6  17   24.45    4.50
  -1   6 -17   24.59    5.45
  -1   6 -17   21.90    3.60
  -1   6 -17   32.97    6.04
  -1   6 -18  482.24   19.43
  -1   6 -18  450.81   17.55
  -1   6 -18  467.49   19.89
  -1   6 -19    5.04    5.52
  -1   6 -19    8.94    3.59
  -1   6 -19   10.76    3.30
  -1   6 -19    6.02    6.58
  -1   6 -20  218.31   13.26
  -1   6 -20  199.86   11.14
  -1   6 -20  201.67    9.10
  -1   6 -20  190.65   11.87
  -1   6 -21   98.13   10.62
  -1   6 -21   94.15    8.36
  -1   6 -21   77.67    5.78
  -1   6 -21   78.55    8.70
  -1   6 -21  103.15   11.60
  -1   6 -22  132.57    9.74
  -1   6 -22  127.99   10.40
  -1   6 -23    5.70    9.58
  -1   6 -23    9.26    7.58
   1  -5 -24  230.05   13.76
   1  -5 -23    1.27    7.69
   1  -5 -23    2.93    6.96
   1  -5 -23   -1.95   10.98
   1  -5 -23   -4.32    6.10
   1  -5 -22   22.08    8.02
   1  -5 -22   11.16    6.98
   1  -5 -22   21.27    6.21
   1  -5 -22   21.66   10.57
   1  -5 -21    9.30    6.88
   1  -5 -21    5.80    5.43
   1  -5 -21   10.45   10.01
   1  -5 -21    4.23    4.24
   1  -5 -20  730.28   29.61
   1  -5 -20  747.91   28.86
   1  -5 -20  785.12   33.05
   1  -5 -20  744.81   32.37
   1  -5 -20  740.63   28.06
   1  -5 -19   29.10    6.68
   1  -5 -19   41.22    5.33
   1  -5 -19   34.21    9.94
   1  -5 -19   18.26    9.51
   1  -5 -19   32.77    4.41
   1  -5 -18  119.36    8.68
   1  -5 -18  143.52   10.62
   1  -5 -18  137.33    7.65
   1  -5 -18   99.26    7.69
   1  -5 -18  162.07   12.26
   1  -5 -18  133.71   11.46
   1  -5 -18  128.26    6.82
   1  -5 -17    9.99    7.24
   1  -5 -17    2.19    5.34
   1  -5 -17    3.47    8.09
   1  -5 -17    8.89    7.90
   1  -5 -17    6.18    4.64
   1  -5 -17    3.10    3.37
   1  -5 -16  304.00   15.12
   1  -5 -16  322.85   13.82
   1  -5 -16  295.88   11.22
   1  -5 -16  331.88   16.81
   1  -5 -16  303.57   13.25
   1  -5 -16  331.97   16.80
   1  -5 -16  303.16   12.21
   1  -5 -15   63.24    7.34
   1  -5 -15   68.46    6.25
   1  -5 -15   66.95    3.33
   1  -5 -15   57.57    5.40
   1  -5 -15   68.97    8.91
   1  -5 -15   63.49    8.61
   1  -5 -15   65.51    4.17
   1  -5 -14   64.83    5.88
   1  -5 -14   72.92    7.28
   1  -5 -14   68.35    3.47
   1  -5 -14   72.03    8.41
   1  -5 -14   71.94    8.34
  -1   5  14   67.87    5.00
   1  -5 -14   64.56    5.42
   1  -5 -14   58.34    3.87
   1  -5 -13 1477.56   55.47
   1  -5 -13 1535.07   56.54
   1  -5 -13 1504.15   54.01
   1  -5 -13 1518.81   55.21
  -1   5  13 1495.35   54.86
   1  -5 -13 1546.68   57.67
   1  -5 -13 1544.27   57.60
   1  -5 -13 1491.10   54.10
   1  -5 -12   47.80    5.83
   1  -5 -12   46.85    3.10
  -1   5  12   56.17    4.33
   1  -5 -12   44.95    6.51
   1  -5 -12   40.01    6.91
   1  -5 -12   54.43    4.52
   1  -5 -12   46.77    2.85
   1  -5 -11  371.62   16.26
  -1   5  11  372.95   14.29
   1  -5 -11  392.05   15.35
  -1   5  11  384.99   15.09
   1  -5 -11  359.64   17.36
   1  -5 -11  375.38   13.89
   1  -5 -10   33.36    4.76
  -1   5  10   33.20    3.97
  -1   5  10   33.71    3.75
   1  -5 -10   31.42    3.78
   1  -5 -10   40.68    5.65
  -1   5  10   34.48    2.64
  -1   5   9  230.13   10.59
   1  -5  -9  242.68   11.20
   1  -5  -9  248.43   10.50
  -1   5   9  252.39   10.45
  -1   5   9  242.14    9.67
  -1   5   8   29.10    3.71
   1  -5  -8   32.88    3.91
   1  -5  -8   33.79    3.45
  -1   5   8   29.17    3.58
  -1   5   8   43.85    2.78
   1  -5  -7  113.79    6.43
  -1   5   7  118.57    6.05
  -1   5   7  126.96    5.56
   1  -5  -6  848.47   31.19
  -1   5   6  809.87   30.91
  -1   5   6  841.30   30.55
   1  -5  -5  869.06   32.23
  -1   5   5  815.28   32.87
  -1   5   5  898.16   32.19
  -1   5   5  875.19   31.84
  -1   5   4 3374.25  119.21
   1  -5  -4 3113.20  119.05
   1  -5  -4 3412.49  119.08
  -1   5   4 3409.37  119.94
  -1   5   4 3373.37  118.90
   1  -5  -3    4.54    1.89
   1  -5  -3    4.38    1.68
   1  -5  -3    5.19    1.88
  -1   5   3   11.18    2.21
  -1   5   3    6.22    1.82
   1  -5  -3    1.38    2.90
  -1   5   3    4.83    2.64
   1  -5  -2  485.33   18.04
  -1   5   2  495.77   18.37
   1  -5  -2  507.41   18.29
   1  -5  -2  493.24   18.73
  -1   5   2  488.48   18.19
   1  -5  -2  484.94   18.22
  -1   5   2  467.28   18.28
   1  -5  -2  469.50   18.24
  -1   5   2  495.73   19.06
   1  -5  -2  522.67   19.34
   1  -5  -2  504.78   18.68
  -1   5   2  469.77   18.02
  -1   5   1   24.48    1.86
   1  -5  -1   27.69    1.71
   1  -5  -1   21.41    2.75
   1  -5  -1   29.98    2.18
   1  -5  -1   28.36    2.57
  -1   5   1   26.37    2.28
   1  -5  -1   31.80    2.31
   1  -5  -1   26.63    2.98
   1  -5  -1   25.69    2.56
   1  -5   0  166.06    6.72
   1  -5   0  167.71    6.72
   1  -5   0  173.89    7.47
   1  -5   0  169.23    7.08
  -1   5   0  166.97    6.49
  -1   5   0  190.00    6.86
   1  -5   0  178.19    7.60
  -1   5   0  179.96    7.55
   1  -5   0  182.80    7.31
  -1   5  -1   85.83    4.72
   1  -5   1   85.59    3.84
  -1   5  -1   85.43    3.49
   1  -5   1   82.02    3.76
  -1   5  -1   86.19    4.42
   1  -5   1   86.98    4.46
   1  -5   1   90.76    4.52
  -1   5  -1   89.96    4.65
   1  -5   1   88.68    4.42
   1  -5   2 1916.91   68.65
   1  -5   2 1849.76   69.20
   1  -5   2 1946.14   68.54
  -1   5  -2 1888.32   69.42
   1  -5   2 1954.39   69.22
  -1   5  -2 1937.70   69.17
  -1   5  -2 1878.17   69.11
  -1   5  -2 1866.82   69.37
  -1   5  -2 1957.01   69.54
   1  -5   2 2018.58   69.34
  -1   5  -3 2795.69  102.63
  -1   5  -3 2895.57  102.42
   1  -5   3 2896.98  102.52
  -1   5  -3 2813.05  102.51
   1  -5   3 2915.53  102.09
   1  -5   3 2928.31  102.65
  -1   5  -3 2744.12  102.80
  -1   5  -4   11.84    2.16
  -1   5  -4   10.36    2.10
   1  -5   4   14.04    2.08
  -1   5  -4   14.53    1.87
  -1   5  -4    7.92    2.36
   1  -5   4   11.90    1.71
  -1   5  -5 2542.98   92.18
  -1   5  -5 2582.02   91.27
   1  -5   5 2574.81   92.14
  -1   5  -5 2574.98   92.06
  -1   5  -5 2512.35   91.81
  -1   5  -5 2572.68   92.02
   1  -5   5 2614.28   91.84
   1  -5   6 2035.93   72.52
  -1   5  -6 1968.98   72.74
  -1   5  -6 2067.65   72.41
  -1   5  -6 1976.09   72.48
   1  -5   6 2042.17   72.27
  -1   5  -6 1994.82   72.45
  -1   5  -7    7.37    2.44
  -1   5  -7    1.92    1.89
   1  -5   7    5.09    2.14
   1  -5   7    4.81    1.99
  -1   5  -7    3.57    2.00
  -1   5  -8   91.12    4.99
   1  -5   8   91.22    4.64
  -1   5  -8   93.56    4.43
  -1   5  -8   88.71    4.88
   1  -5   8   88.77    4.57
   1  -5   9   52.22    3.54
  -1   5  -9   45.83    3.73
  -1   5  -9   49.81    3.07
  -1   5  -9   50.81    3.72
   1  -5  10  188.16    8.27
  -1   5 -10  200.32    7.86
  -1   5 -10  192.45    8.70
  -1   5 -10  189.83    8.69
   1  -5  11  143.22    6.59
   1  -5  11  126.85    6.03
  -1   5 -11  145.58    5.97
  -1   5 -11  140.90    7.00
  -1   5 -11  143.11    7.10
   1  -5  12  113.82    5.93
  -1   5 -12  120.71    6.32
   1  -5  12  108.72    5.21
   1  -5  12  115.79    4.62
  -1   5 -12  114.76    4.38
  -1   5 -12  120.66    6.54
   1  -5  13  978.14   35.07
   1  -5  13  936.51   34.33
  -1   5 -13  960.82   35.51
  -1   5 -13  940.87   35.65
  -1   5 -13  944.41   33.89
  -1   5 -14   94.91    6.04
   1  -5  14   98.49    5.64
   1  -5  14   88.52    4.29
  -1   5 -14   92.79    3.90
  -1   5 -14   84.04    6.55
   1  -5  15   11.21    3.81
   1  -5  15    8.85    1.98
  -1   5 -15    7.86    4.41
  -1   5 -15    4.84    4.67
  -1   5 -15    4.18    1.73
  -1   5 -16  131.01    7.59
   1  -5  16  123.84    5.09
  -1   5 -16  117.24    6.60
  -1   5 -16  127.02    5.25
  -1   5 -16  115.84    7.87
  -1   5 -17  783.13   29.56
  -1   5 -17  766.87   28.78
  -1   5 -17  749.27   30.02
  -1   5 -17  761.71   27.69
  -1   5 -18   24.80    5.51
  -1   5 -18   37.78    4.06
  -1   5 -18   32.47    4.46
  -1   5 -18   31.96    2.82
  -1   5 -18   24.86    6.18
  -1   5 -19  175.40    9.61
  -1   5 -19  157.72    8.17
  -1   5 -19  185.93    7.93
  -1   5 -19  153.20    6.85
  -1   5 -19  157.52   10.52
  -1   5 -20  174.20   10.03
  -1   5 -20  179.83    8.38
  -1   5 -20  172.38    8.39
  -1   5 -20  161.20    7.10
  -1   5 -20  182.79   11.02
  -1   5 -21   83.55   10.40
  -1   5 -21   90.94    7.81
  -1   5 -21   74.50    5.77
  -1   5 -21   82.01   11.10
  -1   5 -21   79.25    8.51
  -1   5 -21   72.94    4.23
  -1   5 -22   35.80    9.46
  -1   5 -22   29.40    6.87
  -1   5 -22   19.97    4.92
  -1   5 -22   37.26   10.38
  -1   5 -22   21.88    7.47
  -1   5 -23   28.75    9.97
  -1   5 -23   16.60    7.02
   1  -4 -24   12.15    7.78
   1  -4 -24    8.55    7.07
   1  -4 -23  158.88   10.17
   1  -4 -23  155.62    9.74
   1  -4 -23  141.42   13.92
   1  -4 -22    2.78    6.74
   1  -4 -22    1.58    5.86
   1  -4 -22   -0.47    9.48
   1  -4 -22   -1.60    5.22
   1  -4 -21  783.49   31.29
   1  -4 -21  785.10   30.76
   1  -4 -21  886.73   34.94
   1  -4 -21  849.36   34.39
   1  -4 -21  772.98   30.56
   1  -4 -20   46.44    7.17
   1  -4 -20   60.96    6.10
   1  -4 -20   56.87   10.37
   1  -4 -20   59.10   10.69
   1  -4 -20   58.21    5.83
   1  -4 -19 1069.14   39.73
   1  -4 -19 1035.93   39.07
   1  -4 -19 1023.06   42.22
   1  -4 -19 1143.84   42.81
   1  -4 -19 1009.23   39.13
   1  -4 -19 1035.02   38.94
   1  -4 -18   33.82    6.10
   1  -4 -18   47.35    5.41
   1  -4 -18   39.72    5.54
   1  -4 -18   31.80    8.58
   1  -4 -18   49.45    9.06
   1  -4 -18   37.70    4.74
   1  -4 -17   40.53    6.07
   1  -4 -17   50.58    4.94
   1  -4 -17   48.15    8.68
   1  -4 -17   50.80    8.97
   1  -4 -17   41.74    5.21
   1  -4 -17   41.86    4.67
   1  -4 -16   12.98    4.90
   1  -4 -16   21.64    7.52
   1  -4 -16    6.73    4.18
   1  -4 -16    2.81    6.84
   1  -4 -16   14.41    3.58
   1  -4 -15  372.24   15.59
   1  -4 -15  367.02   15.05
   1  -4 -15  398.53   18.23
   1  -4 -15  335.30   17.60
   1  -4 -15  359.31   14.57
   1  -4 -14  571.37   25.54
   1  -4 -14  639.96   24.63
   1  -4 -14  620.11   22.68
   1  -4 -14  685.38   26.91
   1  -4 -14  619.16   24.11
   1  -4 -14  657.36   23.70
   1  -4 -13  290.11   14.13
  -1   4  13  291.74   13.10
   1  -4 -13  300.73   13.19
   1  -4 -13  281.12   12.73
   1  -4 -13  318.22   15.20
  -1   4  13  312.29   12.47
   1  -4 -13  312.37   11.38
  -1   4  12 3044.24  108.41
   1  -4 -12 3054.81  109.31
   1  -4 -12 2995.45  108.32
   1  -4 -12 3020.63  108.03
   1  -4 -12 3138.87  110.25
  -1   4  12 2961.05  107.73
   1  -4 -12 2979.91  106.99
   1  -4 -11  764.70   30.25
  -1   4  11  774.04   29.42
   1  -4 -11  799.82   31.12
  -1   4  11  776.96   28.88
   1  -4 -11  787.78   29.11
   1  -4 -11  768.29   28.14
  -1   4  10    7.87    3.22
   1  -4 -10    4.67    3.67
  -1   4  10    3.22    2.69
   1  -4 -10    3.82    2.82
   1  -4 -10    5.78    1.65
  -1   4  10    5.90    1.69
  -1   4   9   24.60    3.54
   1  -4  -9   22.04    3.96
   1  -4  -9   27.21    3.10
  -1   4   9   29.59    3.18
  -1   4   9   26.57    2.22
   1  -4  -8 1974.54   73.91
  -1   4   8 1984.59   73.45
   1  -4  -8 2111.59   73.32
  -1   4   8 2046.99   73.26
  -1   4   8 2023.78   72.70
   1  -4  -7   23.88    3.24
   1  -4  -7   26.95    2.95
  -1   4   7   29.73    3.03
   1  -4  -7   30.78    3.06
  -1   4   7   34.76    2.98
  -1   4   7   31.66    2.38
   1  -4  -6  134.67    6.79
  -1   4   6  152.98    6.55
  -1   4   6  140.81    6.01
   1  -4  -5 1100.67   41.56
  -1   4   5 1151.14   41.36
  -1   4   5 1144.94   41.05
   1  -4  -4   65.40    3.64
  -1   4   4   63.71    4.41
  -1   4   4   71.05    3.74
  -1   4   4   62.24    3.36
   1  -4  -3 1942.04   68.13
  -1   4   3 1912.10   68.23
   1  -4  -3 1875.42   68.14
  -1   4   3 1885.69   68.80
  -1   4   3 1873.16   68.05
   1  -4  -2   20.14    2.35
   1  -4  -2   20.96    1.86
   1  -4  -2   22.27    1.80
  -1   4   2   23.18    2.02
   1  -4  -2   22.08    2.01
  -1   4   2   23.48    1.94
  -1   4   2   23.30    2.57
   1  -4  -2   25.14    2.83
   1  -4  -1  110.81    4.69
   1  -4  -1  109.40    4.44
  -1   4   1  110.47    4.79
  -1   4   1  110.56    4.54
   1  -4  -1  104.78    4.67
   1  -4  -1  108.51    5.03
   1  -4  -1  118.63    5.51
   1  -4  -1  111.38    5.09
   1  -4   0    7.16    1.29
  -1   4   0    9.80    0.97
  -1   4   0   10.78    1.82
  -1   4   0    9.77    1.39
   1  -4   0   10.34    1.30
   1  -4   0    8.68    1.81
   1  -4   0   12.74    1.58
   1  -4   0   10.44    1.95
  -1   4   0    9.21    2.06
   1  -4   0   12.69    1.82
   1  -4   1  116.90    4.64
  -1   4  -1  113.69    5.38
  -1   4  -1  113.13    4.69
   1  -4   1  117.12    4.71
  -1   4  -1  116.29    4.42
   1  -4   1  115.12    5.19
  -1   4  -1  121.47    5.17
   1  -4   1  117.51    5.21
   1  -4   1  118.78    5.28
  -1   4  -1  115.24    5.34
  -1   4  -2  481.27   18.14
  -1   4  -2  481.32   17.46
   1  -4   2  480.14   18.02
   1  -4   2  491.35   17.99
   1  -4   2  480.90   17.50
  -1   4  -2  493.26   17.96
  -1   4  -2  462.41   18.04
   1  -4   2  465.17   18.07
   1  -4   2  493.67   17.65
  -1   4  -3  290.46   10.60
  -1   4  -3  296.92   11.41
   1  -4   3  291.90   11.27
  -1   4  -3  286.83   11.23
  -1   4  -3  280.29   11.14
   1  -4   3  304.50   10.95
  -1   4  -4 1756.60   63.09
  -1   4  -4 1749.39   62.37
  -1   4  -4 1788.69   63.02
   1  -4   4 1749.46   63.04
  -1   4  -4 1723.26   62.78
  -1   4  -4 1785.26   62.92
   1  -4   4 1766.98   62.79
  -1   4  -5  507.92   19.75
   1  -4   5  529.63   19.62
  -1   4  -5  540.85   19.54
  -1   4  -5  531.61   19.56
   1  -4   5  524.52   19.37
  -1   4  -5  526.81   19.49
  -1   4  -6  390.82   14.66
  -1   4  -6  378.85   14.30
   1  -4   6  375.21   14.40
  -1   4  -6  376.79   14.42
   1  -4   6  381.77   14.29
   1  -4   7  954.71   34.35
  -1   4  -7  958.22   34.21
  -1   4  -7  929.16   34.55
   1  -4   7  946.07   34.32
  -1   4  -7  923.25   34.45
  -1   4  -8  182.21    7.78
   1  -4   8  183.07    7.50
  -1   4  -8  176.29    7.26
  -1   4  -8  187.35    7.79
  -1   4  -9    4.34    2.22
   1  -4   9    1.00    2.02
  -1   4  -9    6.13    1.70
  -1   4  -9    4.42    0.85
  -1   4  -9   -0.70    2.51
  -1   4 -10   14.69    1.84
   1  -4  10   12.20    1.93
  -1   4 -10   15.85    2.91
   1  -4  10   17.36    2.70
  -1   4 -10   15.10    1.34
   1  -4  10   13.80    1.35
  -1   4 -10   11.82    2.86
   1  -4  11   78.36    3.74
  -1   4 -11   81.43    4.84
   1  -4  11   77.50    4.34
   1  -4  11   74.22    3.39
  -1   4 -11   76.45    3.42
  -1   4 -11   85.29    5.17
  -1   4 -12  802.20   30.28
   1  -4  12  820.20   29.95
   1  -4  12  808.60   29.30
  -1   4 -12  822.13   29.23
   1  -4  12  829.69   29.21
  -1   4 -12  704.76   30.30
  -1   4 -13  204.91    9.96
   1  -4  13  232.67    9.65
   1  -4  13  226.45    8.60
  -1   4 -13  225.63    8.71
  -1   4 -13  217.85   10.34
   1  -4  14 1130.24   41.34
   1  -4  14 1215.89   42.38
  -1   4 -14 1169.34   42.72
  -1   4 -14 1160.63   41.58
  -1   4 -14 1134.07   42.99
  -1   4 -15  651.59   24.82
  -1   4 -15  641.54   23.47
  -1   4 -15  620.42   25.10
  -1   4 -16  160.54    6.62
  -1   4 -16  152.57    8.30
  -1   4 -16  138.81    7.85
  -1   4 -16  147.06    8.76
  -1   4 -17   73.15    6.27
  -1   4 -17   74.86    5.95
  -1   4 -17   92.01    5.01
  -1   4 -17   78.05    4.35
  -1   4 -17   69.38    6.82
  -1   4 -18  586.52   23.51
  -1   4 -18  627.58   22.42
  -1   4 -18  550.43   23.15
  -1   4 -18  568.30   24.04
  -1   4 -18  595.61   22.01
  -1   4 -19   10.24    7.25
  -1   4 -19    7.47    3.02
  -1   4 -19    9.22    5.18
  -1   4 -19   10.71    4.70
  -1   4 -19    7.39    3.82
  -1   4 -19    3.44    6.19
  -1   4 -20    7.27    5.62
  -1   4 -20    2.70    4.90
  -1   4 -20    1.61    4.03
  -1   4 -20   -4.91    6.87
  -1   4 -20    0.60    3.21
  -1   4 -21  133.98   11.39
  -1   4 -21  133.70    8.52
  -1   4 -21  108.13    7.57
  -1   4 -21  114.01    6.92
  -1   4 -21  135.27   11.90
  -1   4 -21  117.36    6.08
  -1   4 -21  106.85    9.42
  -1   4 -22   10.40    9.28
  -1   4 -22    8.83    6.43
  -1   4 -22   -2.59    5.07
  -1   4 -22   -0.57    8.10
  -1   4 -22   10.52    9.52
  -1   4 -23   15.43    6.52
  -1   4 -23   -1.24    9.37
  -1   4 -23   20.48   10.25
  -1   4 -24   19.58    7.60
   1  -3 -24  281.82   13.69
   1  -3 -24  249.37   17.38
   1  -3 -23   35.26    7.27
   1  -3 -23   29.73    6.82
   1  -3 -23   31.53   10.93
   1  -3 -23   36.60    6.61
   1  -3 -22    1.31    6.40
   1  -3 -22   -4.14    8.30
   1  -3 -22    3.36    5.76
   1  -3 -22    8.15    9.51
   1  -3 -22    0.42    5.93
   1  -3 -21   63.74    7.01
   1  -3 -21   60.75    9.54
   1  -3 -21   46.52    6.36
   1  -3 -21   43.14    9.99
   1  -3 -21   64.88   10.29
   1  -3 -21   49.24    6.41
   1  -3 -21   67.66    7.52
   1  -3 -20  952.35   36.24
   1  -3 -20  986.17   38.43
   1  -3 -20  905.26   35.70
   1  -3 -20  969.40   39.03
   1  -3 -20  908.15   35.63
   1  -3 -20 1050.95   39.68
   1  -3 -20  952.03   35.98
   1  -3 -19   92.41    7.59
   1  -3 -19   99.38    7.17
   1  -3 -19  114.17   11.25
   1  -3 -19  109.96   10.51
   1  -3 -19   92.34    6.74
   1  -3 -19   93.76    7.05
   1  -3 -18  217.27   11.06
   1  -3 -18  221.33   10.39
   1  -3 -18  235.73   13.77
   1  -3 -18  221.94   10.37
   1  -3 -18  189.84   13.40
   1  -3 -18  224.48   10.67
   1  -3 -17    0.79    4.88
   1  -3 -17   13.16    4.54
   1  -3 -17    8.73    7.19
   1  -3 -17    5.97    4.22
   1  -3 -17   11.01    7.77
   1  -3 -17    8.07    4.16
   1  -3 -16  347.02   15.12
   1  -3 -16  339.92   14.59
   1  -3 -16  353.61   14.67
  -1   3  15   83.23    6.41
   1  -3 -15   88.92    6.38
   1  -3 -15   90.71    5.79
   1  -3 -15  108.57    8.78
   1  -3 -15   83.95    5.77
   1  -3 -14  793.74   30.18
  -1   3  14  784.66   30.17
   1  -3 -14  807.59   32.15
   1  -3 -14  784.78   29.73
  -1   3  13 3087.83  111.94
   1  -3 -13 3123.75  111.92
   1  -3 -13 3185.92  113.76
   1  -3 -13 3077.03  111.51
   1  -3 -12 1360.37   50.74
  -1   3  12 1394.74   50.80
   1  -3 -12 1406.74   52.41
  -1   3  12 1374.43   50.08
   1  -3 -12 1406.39   50.40
   1  -3 -12 1374.82   49.29
   1  -3 -11  807.19   30.35
  -1   3  11  818.81   30.43
   1  -3 -11  809.22   30.05
   1  -3 -11  853.16   32.00
  -1   3  11  801.63   29.76
   1  -3 -11  800.01   29.06
  -1   3  10  600.01   22.95
   1  -3 -10  605.21   22.92
  -1   3  10  588.95   22.39
   1  -3 -10  594.65   24.24
   1  -3 -10  599.44   22.60
   1  -3 -10  596.64   21.75
  -1   3  10  605.58   21.76
  -1   3   9 1163.86   42.43
   1  -3  -9 1148.78   42.40
  -1   3   9 1162.12   42.02
   1  -3  -9 1166.01   42.15
   1  -3  -9 1154.77   41.44
  -1   3   9 1144.26   41.43
  -1   3   8   48.75    3.60
  -1   3   8   41.16    3.77
   1  -3  -8   47.82    3.49
  -1   3   8   41.47    3.23
   1  -3  -8   53.51    3.31
  -1   3   8   44.71    2.46
  -1   3   7 2760.70  101.43
   1  -3  -7 2850.96  101.36
  -1   3   7 2735.54  101.33
  -1   3   7 2872.38  101.15
   1  -3  -7 2918.62  101.18
  -1   3   7 2810.90  100.69
  -1   3   6 1125.92   39.46
   1  -3  -6 1121.97   39.47
  -1   3   6 1097.92   39.06
  -1   3   5  158.15    6.78
   1  -3  -5  155.18    6.82
  -1   3   5  169.75    6.51
  -1   3   4 2247.52   79.89
  -1   3   4 2218.84   79.66
   1  -3  -3    8.47    1.63
  -1   3   3    9.82    2.09
  -1   3   3   10.77    1.43
   1  -3  -2  586.79   20.22
  -1   3   2  580.91   20.31
  -1   3   2  549.22   20.21
  -1   3   2  563.49   20.73
  -1   3   1  208.16    8.22
   1  -3  -1  209.84    8.46
   1  -3  -1  212.64    8.18
   1  -3  -1  213.95    8.19
  -1   3   1  210.27    8.19
  -1   3   1  220.63    8.65
   1  -3  -1  226.40    8.59
  -1   3   0 2444.95   88.91
   1  -3   0 2507.14   88.90
   1  -3   0 2402.24   89.27
   1  -3   0 2488.50   88.89
   1  -3   0 2592.76   89.13
  -1   3   0 2569.20   89.23
  -1   3   0 2470.89   88.68
   1  -3   0 2631.79   89.46
   1  -3   0 2460.79   89.26
  -1   3  -1   88.77    3.72
   1  -3   1   96.31    4.19
  -1   3  -1   92.85    4.28
  -1   3  -1   95.55    4.02
   1  -3   1   97.90    4.16
   1  -3   2  521.83   19.45
  -1   3  -2  518.47   19.06
   1  -3   2  544.78   19.53
  -1   3  -2  540.51   19.60
  -1   3  -2  527.09   19.47
  -1   3  -2  526.46   19.47
   1  -3   2  545.97   19.20
  -1   3  -3 3680.56  132.20
  -1   3  -3 3624.57  132.16
   1  -3   3 3691.90  132.18
  -1   3  -3 3758.05  131.98
   1  -3   3 3764.29  131.95
  -1   3  -3 3722.11  132.02
   1  -3   4  693.73   23.59
  -1   3  -4  695.39   23.56
  -1   3  -4  697.60   23.52
   1  -3   4  704.16   23.41
  -1   3  -4  693.70   23.49
   1  -3   5  379.58   14.09
  -1   3  -5  382.03   14.04
  -1   3  -5  368.18   14.20
   1  -3   5  382.81   14.01
  -1   3  -5  371.73   14.09
  -1   3  -6   49.12    3.00
  -1   3  -6   51.88    2.74
   1  -3   6   67.76    3.01
  -1   3  -6   48.53    2.95
  -1   3  -7  660.68   23.40
  -1   3  -7  631.68   23.72
   1  -3   7  654.87   23.57
  -1   3  -7  633.45   23.08
  -1   3  -7  641.89   23.75
   1  -3   8   46.27    2.76
  -1   3  -8   42.50    2.95
  -1   3  -8   39.53    2.27
  -1   3  -8   34.85    1.97
  -1   3  -8   42.26    3.01
  -1   3  -9  449.70   18.05
   1  -3   9  458.52   17.50
   1  -3   9  502.55   17.91
  -1   3  -9  470.02   17.45
   1  -3   9  491.78   17.36
  -1   3  -9  476.43   17.46
  -1   3  -9  496.13   18.25
  -1   3 -10   12.28    1.44
   1  -3  10    9.98    2.27
   1  -3  10   11.49    1.49
  -1   3 -10    5.52    2.43
   1  -3  10   11.44    1.50
  -1   3 -10   10.68    1.63
  -1   3 -10    7.52    2.71
  -1   3 -11    2.56    2.69
   1  -3  11    5.00    2.45
   1  -3  11    6.92    1.35
  -1   3 -11    5.98    1.86
   1  -3  11    9.59    1.61
  -1   3 -11    1.22    2.94
   1  -3  12  294.64   11.23
  -1   3 -12  314.22   12.42
   1  -3  12  318.20   12.18
  -1   3 -12  301.77   11.66
   1  -3  12  308.54   11.51
  -1   3 -12  300.17   12.61
   1  -3  13  628.97   22.94
  -1   3 -13  621.87   24.20
  -1   3 -13  665.97   23.56
  -1   3 -13  652.08   24.59
  -1   3 -14  148.81    7.52
  -1   3 -14  151.90    6.59
  -1   3 -14  138.32    7.90
  -1   3 -15   72.01    4.23
  -1   3 -15   65.09    5.12
  -1   3 -15   80.26    4.38
  -1   3 -15   57.46    5.35
  -1   3 -15   72.48    5.82
  -1   3 -16  460.65   17.45
  -1   3 -16  465.60   18.40
  -1   3 -16  422.78   18.56
  -1   3 -16  481.82   17.54
  -1   3 -16  427.82   18.68
  -1   3 -17  226.23    9.08
  -1   3 -17  198.48   10.12
  -1   3 -17  216.97    9.17
  -1   3 -17  196.34   10.35
  -1   3 -17  197.55   10.80
  -1   3 -18   40.20    7.64
  -1   3 -18   37.47    3.75
  -1   3 -18   28.39    5.02
  -1   3 -18   34.11    4.09
  -1   3 -18   31.07    5.33
  -1   3 -18   30.20    5.86
  -1   3 -19  109.56    5.94
  -1   3 -19  103.46    9.66
  -1   3 -19  106.16    7.48
  -1   3 -19  103.07    7.48
  -1   3 -19  117.56    6.54
  -1   3 -19  103.74    8.38
  -1   3 -20   38.78    4.20
  -1   3 -20   47.86    8.51
  -1   3 -20   30.29    5.83
  -1   3 -20   33.37    5.89
  -1   3 -20   35.36    4.78
  -1   3 -20   38.50    8.42
  -1   3 -20   28.23    6.53
  -1   3 -21    2.73    3.85
  -1   3 -21    3.09    8.28
  -1   3 -21    2.78    5.85
  -1   3 -21    1.30    5.52
  -1   3 -21   -3.22    4.65
  -1   3 -21   -0.27    6.94
  -1   3 -21   13.25    8.25
  -1   3 -22   43.09    4.67
  -1   3 -22   61.80   10.14
  -1   3 -22   44.03    6.86
  -1   3 -22   47.95    6.55
  -1   3 -22   45.98    5.38
  -1   3 -22   33.46    8.02
  -1   3 -22   33.64    9.70
  -1   3 -23    2.31    6.33
  -1   3 -23    2.90    9.82
  -1   3 -23   10.82    9.71
  -1   3 -24  246.15   12.84
  -1   3 -24  241.69   15.94
   1  -2 -25   62.61    7.67
   1  -2 -24  148.77    9.73
   1  -2 -24  161.40    9.87
   1  -2 -24  174.14   14.15
   1  -2 -23  205.88   10.87
   1  -2 -23  186.90   10.87
   1  -2 -23  199.09   14.11
   1  -2 -23  194.82   11.33
   1  -2 -22   49.62    9.85
   1  -2 -22   35.05    6.49
   1  -2 -22   37.94    6.45
   1  -2 -22   43.58    9.72
   1  -2 -22   52.83    7.43
   1  -2 -22   42.89    7.01
   1  -2 -21  168.41   10.14
   1  -2 -21  187.40   12.62
   1  -2 -21  152.23    9.60
   1  -2 -21  192.88   13.57
   1  -2 -21  182.44    9.39
   1  -2 -21  210.48   13.94
   1  -2 -21  180.06   10.42
   1  -2 -21  191.86   10.77
   1  -2 -20  202.51   10.57
   1  -2 -20  206.87   13.25
   1  -2 -20  202.12   10.10
   1  -2 -20  217.33   14.04
   1  -2 -20  191.01   13.30
   1  -2 -20  191.90    9.79
   1  -2 -20  199.84   11.08
   1  -2 -20  187.47   10.70
   1  -2 -19  429.18   19.82
   1  -2 -19  418.74   17.33
   1  -2 -19  393.68   17.01
   1  -2 -19  437.17   20.30
   1  -2 -19  425.92   20.35
   1  -2 -19  397.12   16.75
   1  -2 -19  391.19   17.54
   1  -2 -19  422.83   17.81
   1  -2 -18   13.06    6.77
   1  -2 -18   13.83    4.90
   1  -2 -18   11.89    4.69
   1  -2 -18    7.75    4.20
   1  -2 -18   22.92    7.77
   1  -2 -18   14.13    7.68
   1  -2 -18   17.29    5.76
   1  -2 -17   29.99    7.04
   1  -2 -17   36.53    5.02
   1  -2 -17   35.89    4.64
   1  -2 -17   26.91    4.76
   1  -2 -16  177.44    8.99
  -1   2  16  183.05    9.17
   1  -2 -16  180.41    8.51
   1  -2 -16  169.96    8.60
   1  -2 -15  582.47   23.36
  -1   2  15  607.72   23.49
   1  -2 -15  617.62   22.94
   1  -2 -15  588.80   22.99
   1  -2 -14  513.77   20.46
  -1   2  14  542.08   20.53
   1  -2 -14  516.63   19.96
   1  -2 -14  502.29   20.03
  -1   2  13  672.16   25.35
   1  -2 -13  655.53   25.27
   1  -2 -13  676.54   24.86
   1  -2 -13  636.30   24.78
   1  -2 -12 4350.86  153.51
  -1   2  12 4328.72  153.52
   1  -2 -12 4210.21  153.08
  -1   2  11 1258.91   46.58
   1  -2 -11 1298.72   46.59
  -1   2  11 1263.22   45.93
   1  -2 -11 1262.93   46.19
   1  -2 -10   70.67    4.52
  -1   2  10   74.35    4.63
   1  -2 -10   89.33    4.25
  -1   2  10   74.28    3.93
   1  -2 -10   68.90    3.01
  -1   2   9   10.94    2.61
   1  -2  -9   14.96    2.60
   1  -2  -9   13.00    2.14
  -1   2   9   12.18    2.01
   1  -2  -9   15.27    1.22
  -1   2   9   15.31    1.25
   1  -2  -8 5340.09  188.27
  -1   2   8 5359.20  188.29
  -1   2   8 5189.25  188.35
   1  -2  -8 5411.68  187.99
  -1   2   8 5277.42  187.85
   1  -2  -8 5267.04  187.39
  -1   2   8 5229.30  187.40
   1  -2  -7   62.56    3.74
  -1   2   7   61.68    3.87
  -1   2   7   68.42    3.86
  -1   2   7   62.25    3.40
   1  -2  -7   70.36    3.54
  -1   2   7   64.66    2.92
   1  -2  -7   71.46    2.93
  -1   2   6 2252.11   83.60
   1  -2  -6 2333.93   83.58
  -1   2   6 2326.36   83.59
  -1   2   6 2331.96   83.35
   1  -2  -6 2391.15   83.39
  -1   2   6 2331.57   82.98
   1  -2  -5  962.60   36.50
  -1   2   5 1036.38   36.10
  -1   2   5 1064.47   36.40
   1  -2  -5 1084.46   36.44
  -1   2   4  466.16   17.05
   1  -2  -4  465.23   17.27
  -1   2   4  470.64   17.28
  -1   2   3  539.26   19.95
  -1   2   3  561.82   20.11
  -1   2   1 4268.71  158.58
  -1   2   1 4341.51  158.58
  -1   2   1 4629.95  158.90
   1  -2  -1 4674.81  158.55
  -1   2   0 1662.51   59.24
  -1   2  -1 1381.44   51.15
  -1   2  -1 1473.99   51.16
  -1   2  -1 1473.63   51.34
   1  -2   2  124.01    4.93
  -1   2  -2  123.96    4.93
  -1   2  -2  123.59    4.71
  -1   2  -3 1085.09   39.80
  -1   2  -3 1106.89   39.86
   1  -2   3 1115.94   39.79
  -1   2  -3 1110.63   39.73
  -1   2  -3 1108.10   39.70
   1  -2   3 1127.22   39.66
   1  -2   4  194.61    7.52
  -1   2  -4  193.69    7.58
  -1   2  -4  196.11    7.52
  -1   2  -4  201.34    7.53
   1  -2   4  200.13    7.51
   1  -2   5  418.82   15.40
  -1   2  -5  419.82   15.35
  -1   2  -5  421.42   15.51
  -1   2  -5  417.11   15.50
  -1   2  -6  661.66   24.45
   1  -2   6  682.22   24.36
  -1   2  -6  687.62   24.24
   1  -2   6  676.70   24.23
  -1   2  -6  650.09   24.11
  -1   2  -6  673.45   24.54
   1  -2   7  216.54    8.56
   1  -2   7  224.68    8.36
  -1   2  -7  211.56    8.67
  -1   2  -7  222.81    8.33
  -1   2  -7  226.94    8.38
  -1   2  -7  222.48    8.85
  -1   2  -8  721.53   25.66
   1  -2   8  703.10   25.67
  -1   2  -8  699.17   26.12
   1  -2   8  715.71   26.03
  -1   2  -8  711.27   25.84
   1  -2   8  720.05   25.70
  -1   2  -8  715.25   26.35
   1  -2   9   15.27    2.05
   1  -2   9   11.73    1.18
  -1   2  -9   13.12    1.14
  -1   2  -9   12.24    2.02
   1  -2   9   11.23    1.43
  -1   2  -9   10.50    1.64
  -1   2  -9   10.73    2.36
   1  -2  10   48.72    2.94
   1  -2  10   44.35    2.13
  -1   2 -10   42.58    2.05
  -1   2 -10   47.35    3.26
  -1   2 -10   42.07    2.73
   1  -2  10   45.42    2.54
  -1   2 -10   44.17    3.52
  -1   2 -11  418.52   15.30
   1  -2  11  397.52   14.77
  -1   2 -11  380.32   14.94
  -1   2 -11  384.05   15.57
  -1   2 -12    4.45    2.69
  -1   2 -12    3.37    2.24
  -1   2 -12    9.75    3.34
  -1   2 -13    3.74    2.76
  -1   2 -13    2.14    2.43
  -1   2 -13    4.48    3.68
  -1   2 -14  463.02   18.15
  -1   2 -14  479.42   18.56
  -1   2 -14  503.08   18.05
  -1   2 -14  447.27   19.02
  -1   2 -15 1254.61   44.00
  -1   2 -15 1280.99   44.41
  -1   2 -15 1102.11   43.70
  -1   2 -15 1191.34   45.08
  -1   2 -15 1256.07   44.92
  -1   2 -16    2.79    3.36
  -1   2 -16    4.53    3.65
  -1   2 -16    3.56    4.67
  -1   2 -16    5.51    3.02
  -1   2 -16   10.34    4.71
  -1   2 -17   91.14    5.41
  -1   2 -17   90.71    8.29
  -1   2 -17   84.69    6.09
  -1   2 -17   88.17    7.19
  -1   2 -17   91.25    5.44
  -1   2 -17   82.22    6.76
  -1   2 -18   11.55    3.78
  -1   2 -18   11.51    6.95
  -1   2 -18   10.85    4.27
  -1   2 -18   10.39    5.26
  -1   2 -18   10.18    3.65
  -1   2 -18   16.85    5.64
  -1   2 -19   35.94    8.14
  -1   2 -19   34.74    4.36
  -1   2 -19   18.51    4.98
  -1   2 -19   26.36    4.45
  -1   2 -19   23.21    5.84
  -1   2 -19   40.43    8.32
  -1   2 -19   27.39    6.01
  -1   2 -20   15.57    4.14
  -1   2 -20   27.24    8.09
  -1   2 -20    7.49    5.17
  -1   2 -20    5.28    5.77
  -1   2 -20    6.07    4.58
  -1   2 -20   16.05    8.01
  -1   2 -20   16.01    6.30
  -1   2 -21   33.33    8.79
  -1   2 -21   33.52    4.78
  -1   2 -21   36.23    6.21
  -1   2 -21   33.21    6.48
  -1   2 -21   30.02    4.96
  -1   2 -21   46.74    9.08
  -1   2 -21   31.24    6.76
  -1   2 -22   87.19   10.67
  -1   2 -22   69.83    5.55
  -1   2 -22   63.58    7.38
  -1   2 -22   66.79    6.03
  -1   2 -22   65.57    7.31
  -1   2 -22   67.39    6.04
  -1   2 -22   63.90    7.88
  -1   2 -22   72.36   10.01
  -1   2 -23   15.83    9.41
  -1   2 -23    9.52    4.58
  -1   2 -23   -7.77    6.81
  -1   2 -23    4.10    4.90
  -1   2 -23   10.07    8.91
  -1   2 -24   14.58    7.16
  -1   2 -24   24.89   10.06
   1  -1 -25  172.20   10.45
   1  -1 -24  115.67    8.51
   1  -1 -24  129.01    8.92
   1  -1 -24  127.86   12.52
   1  -1 -24  108.29    9.98
   1  -1 -23   95.01    7.69
   1  -1 -23   97.25    7.90
   1  -1 -23  100.08   11.15
   1  -1 -23   77.89    8.94
   1  -1 -22   88.08   10.61
   1  -1 -22   86.71    7.31
   1  -1 -22   80.54    7.31
   1  -1 -22   79.89   10.45
   1  -1 -22  106.88   12.09
   1  -1 -22   82.92    6.53
   1  -1 -22   88.81    8.49
   1  -1 -22   82.46    8.18
   1  -1 -21   58.77    6.42
   1  -1 -21   62.17    9.45
   1  -1 -21   44.01    6.51
   1  -1 -21   54.03    9.64
   1  -1 -21   54.13    5.78
   1  -1 -21   56.30    9.09
   1  -1 -21   54.73    7.37
   1  -1 -21   50.95    7.33
   1  -1 -20   89.62    6.84
   1  -1 -20   90.07    9.62
   1  -1 -20   74.62    6.84
   1  -1 -20   83.61    6.33
   1  -1 -20   89.02    9.73
   1  -1 -20   95.34    7.85
   1  -1 -19  128.59   10.37
   1  -1 -19  115.44    7.25
   1  -1 -19  102.47    7.26
   1  -1 -19   98.87    9.92
   1  -1 -19  112.59    6.90
   1  -1 -19  124.73    8.37
   1  -1 -18   -1.44    4.75
   1  -1 -18    7.04    7.02
   1  -1 -18    0.50    4.52
   1  -1 -18   -0.85    4.03
   1  -1 -18   10.59    5.35
   1  -1 -17   90.25    6.25
  -1   1  17   86.98    6.50
   1  -1 -17   81.59    6.11
   1  -1 -17   85.12    5.61
   1  -1 -17   85.80    6.78
   1  -1 -16  172.18    8.41
  -1   1  16  168.20    8.71
   1  -1 -16  174.53    7.99
   1  -1 -16  164.70    6.32
   1  -1 -16  152.58    8.19
   1  -1 -15  211.49   10.07
  -1   1  15  228.72   10.31
   1  -1 -15  219.94    8.24
   1  -1 -15  217.40    9.50
   1  -1 -15  219.38    9.93
   1  -1 -14  116.54    6.57
  -1   1  14  111.23    6.48
   1  -1 -14  109.94    4.51
   1  -1 -14  112.84    5.81
   1  -1 -14  108.50    6.21
  -1   1  13  792.90   29.87
   1  -1 -13  787.94   29.80
   1  -1 -13  798.74   29.34
   1  -1 -13  797.62   28.45
   1  -1 -13  765.49   29.49
  -1   1  12  352.37   14.07
   1  -1 -12  338.64   13.99
   1  -1 -12  350.55   12.68
   1  -1 -12  344.18   13.54
   1  -1 -12  332.58   13.69
   1  -1 -11  411.94   16.30
  -1   1  11  436.22   16.37
   1  -1 -11  410.88   15.83
   1  -1 -11  411.98   15.06
   1  -1 -11  410.74   15.99
  -1   1  10    9.64    2.63
   1  -1 -10   10.49    2.68
   1  -1 -10   12.00    1.13
   1  -1 -10   14.23    2.16
   1  -1 -10   12.20    2.44
   1  -1  -9 1518.23   53.98
  -1   1   9 1517.09   54.00
  -1   1   9 1462.50   54.04
   1  -1  -9 1486.72   52.96
   1  -1  -9 1487.47   53.59
  -1   1   9 1470.50   53.39
  -1   1   8  415.49   16.80
  -1   1   8  444.75   16.78
   1  -1  -8  445.38   16.75
  -1   1   8  453.03   16.25
   1  -1  -8  440.70   15.78
   1  -1  -8  444.38   16.42
   1  -1  -8  432.09   15.77
  -1   1   7 2950.87  107.87
  -1   1   7 3015.06  107.98
   1  -1  -7 3084.54  107.93
  -1   1   7 3058.43  107.51
   1  -1  -7 3087.19  107.63
   1  -1  -7 2979.99  107.14
   1  -1  -6    3.49    1.48
  -1   1   6    3.23    1.82
  -1   1   6    4.85    1.54
  -1   1   6    3.51    1.21
   1  -1  -6    3.64    1.23
   1  -1  -6    5.42    0.72
   1  -1  -5 1314.01   46.91
  -1   1   5 1281.14   46.92
  -1   1   5 1258.19   46.87
  -1   1   5 1315.39   46.66
   1  -1  -5 1338.86   46.69
   1  -1  -5 1295.03   46.38
   1  -1  -4 5195.02  190.99
   1  -1  -4 5305.97  190.63
   1  -1  -4 5527.46  190.86
  -1   1   4 5483.65  190.83
   1  -1  -3   15.91    1.02
  -1   1   3   19.48    1.28
  -1   1  -3   28.34    1.41
  -1   1  -3   27.88    1.45
  -1   1  -4 1633.81   58.19
   1  -1   4 1609.08   58.13
  -1   1  -4 1662.95   58.28
   1  -1   5   12.00    1.10
  -1   1  -5   11.72    1.14
  -1   1  -6 1773.24   62.49
  -1   1  -6 1719.21   62.70
   1  -1   6 1764.39   62.69
  -1   1  -7 4874.38  172.09
   1  -1   7 4842.58  172.40
  -1   1  -7 4759.65  172.42
   1  -1   7 4833.11  172.25
  -1   1  -7 4935.73  172.41
  -1   1  -8 1784.92   64.05
  -1   1  -8 1778.70   63.58
   1  -1   8 1785.66   64.03
   1  -1   8 1815.94   63.90
  -1   1  -8 1791.14   64.05
  -1   1  -9  749.50   26.95
  -1   1  -9  728.93   26.27
   1  -1   9  758.20   26.78
  -1   1  -9  746.79   26.93
  -1   1  -9  712.96   27.28
  -1   1 -10  182.41    7.64
  -1   1 -10  190.51    7.70
   1  -1  10  190.17    7.48
  -1   1 -10  179.69    8.16
  -1   1 -11  606.32   22.19
  -1   1 -11  598.56   22.18
  -1   1 -11  574.97   22.64
  -1   1 -12 1144.33   41.76
  -1   1 -12 1152.29   41.74
  -1   1 -12 1171.64   41.52
  -1   1 -12 1094.63   42.20
  -1   1 -13   58.51    4.01
  -1   1 -13   60.25    4.11
  -1   1 -13   60.70    3.69
  -1   1 -13   63.28    5.05
  -1   1 -14  188.11    8.41
  -1   1 -14  187.40    8.39
  -1   1 -14  173.21    9.53
  -1   1 -14  196.55    8.10
  -1   1 -14  184.71    9.22
  -1   1 -15   56.78    4.57
  -1   1 -15   63.48    4.65
  -1   1 -15   52.07    5.73
  -1   1 -15   64.99    4.24
  -1   1 -15   65.94    5.58
  -1   1 -16  878.12   34.19
  -1   1 -16  854.89   31.93
  -1   1 -16  852.87   32.03
  -1   1 -16  875.74   31.76
  -1   1 -16  818.56   33.23
  -1   1 -16  853.11   32.67
  -1   1 -17   48.52    4.78
  -1   1 -17   61.36    7.24
  -1   1 -17   46.87    4.72
  -1   1 -17   42.77    6.13
  -1   1 -17   45.44    4.54
  -1   1 -17   45.30    5.74
  -1   1 -18   24.43    4.27
  -1   1 -18   24.86    7.62
  -1   1 -18   20.61    4.40
  -1   1 -18   14.21    4.06
  -1   1 -18   20.86    5.90
  -1   1 -18   27.69    7.19
  -1   1 -18   18.63    5.79
  -1   1 -19  211.05    9.92
  -1   1 -19  217.58   13.03
  -1   1 -19  220.46   10.35
  -1   1 -19  209.48   11.64
  -1   1 -19  204.03    9.90
  -1   1 -19  216.41   11.30
  -1   1 -19  200.35   12.51
  -1   1 -20   24.37    4.67
  -1   1 -20   26.86    8.22
  -1   1 -20   19.31    5.16
  -1   1 -20   19.92    6.30
  -1   1 -20   14.44    4.82
  -1   1 -20   24.33    6.46
  -1   1 -20   22.62    7.79
  -1   1 -21   13.18    8.39
  -1   1 -21   24.22    5.05
  -1   1 -21   11.45    5.53
  -1   1 -21   26.05    6.71
  -1   1 -21   19.19    4.88
  -1   1 -21   21.79    6.90
  -1   1 -21   22.44    7.82
  -1   1 -22   43.16    5.32
  -1   1 -22   48.00    9.80
  -1   1 -22   40.49    6.30
  -1   1 -22   27.03    7.27
  -1   1 -22   39.19    5.42
  -1   1 -22   46.47    4.90
  -1   1 -22   34.38    7.40
  -1   1 -22   44.41    8.70
  -1   1 -23  107.33    6.75
  -1   1 -23   87.03    7.84
  -1   1 -23   93.17    7.06
  -1   1 -23   96.07    8.79
  -1   1 -23   98.19   10.68
  -1   1 -24    2.64    6.64
  -1   1 -24    5.51    9.28
  -1   1 -25    4.82    9.40
   1   0 -24  216.61   10.97
   1   0 -24  211.16   11.71
   1   0 -24  220.65   14.88
   1   0 -24  221.40   13.42
   1   0 -23  113.43    7.99
   1   0 -23  100.22    8.38
   1   0 -23  131.40   11.57
   1   0 -23  121.20    9.95
   1   0 -22   10.71    5.29
   1   0 -22    2.08    8.90
   1   0 -22    1.44    5.53
   1   0 -22   15.59    8.87
   1   0 -22    3.52    4.58
   1   0 -22   11.49    6.89
   1   0 -22   -1.51    7.33
   1   0 -21   11.60    8.46
   1   0 -21    9.24    5.15
   1   0 -21   15.24    5.78
   1   0 -21   16.91    8.23
   1   0 -21    4.88    4.35
   1   0 -21    9.51    6.77
   1   0 -20   66.28    6.12
   1   0 -20   75.41    9.22
   1   0 -20   66.31    6.43
   1   0 -20   72.12    9.08
   1   0 -20   68.15    3.59
   1   0 -20   68.68    5.50
   1   0 -20   84.74    7.55
   1   0 -19   28.83    5.42
   1   0 -19   25.82    5.34
   1   0 -19   29.27    2.70
   1   0 -19   29.70    4.46
   1   0 -19   29.15    6.41
   1   0 -18    0.67    4.12
  -1   0  18    2.77    4.42
   1   0 -18   -0.17    4.51
   1   0 -18    2.53    2.34
   1   0 -18    0.52    3.66
   1   0 -18    1.82    5.26
  -1   0  17  244.01   10.63
   1   0 -17  237.04   10.49
   1   0 -17  211.70   10.23
   1   0 -17  216.93    9.72
   1   0 -17  219.32    8.88
   1   0 -17  239.01   11.25
  -1   0  16  829.70   31.20
   1   0 -16  844.77   31.19
   1   0 -16  825.41   30.03
   1   0 -16  833.80   30.71
   1   0 -16  798.42   31.11
  -1   0  15    3.86    3.59
   1   0 -15   -1.35    3.78
   1   0 -15   -1.37    2.05
   1   0 -15   -1.80    2.92
   1   0 -15    1.01    3.42
  -1   0  14   59.12    4.80
   1   0 -14   55.33    4.68
   1   0 -14   62.42    3.36
   1   0 -14   62.18    4.11
   1   0 -14   61.60    4.62
   1   0 -13   42.57    4.15
  -1   0  13   47.71    4.22
   1   0 -13   40.52    3.30
   1   0 -13   42.97    2.74
   1   0 -13   41.35    3.93
   1   0 -12 1424.27   51.12
  -1   0  12 1394.43   51.14
   1   0 -12 1420.11   50.31
   1   0 -12 1388.17   50.67
   1   0 -12 1370.76   50.95
   1   0 -11   74.81    4.76
  -1   0  11   89.14    4.85
   1   0 -11   86.49    3.79
   1   0 -11   76.69    4.13
   1   0 -11   79.43    4.57
   1   0 -10  257.51   10.25
  -1   0  10  252.77   10.25
   1   0 -10  237.25    9.75
   1   0 -10  252.74    9.49
   1   0 -10  251.23   10.09
   1   0  -9  433.58   16.03
  -1   0   9  404.03   16.07
  -1   0   9  412.72   15.94
   1   0  -9  419.02   15.58
   1   0  -9  416.47   15.84
  -1   0   8 1010.16   36.64
  -1   0   8 1016.48   36.54
   1   0  -8 1029.72   36.59
   1   0  -8 1004.20   36.21
   1   0  -8  963.16   36.40
  -1   0   7 1412.92   51.99
  -1   0   7 1412.26   52.07
   1   0  -7 1434.86   52.04
   1   0  -7 1466.94   51.73
   1   0  -7 1470.12   51.55
   1   0  -7 1429.08   51.92
  -1   0   6  295.51   11.50
   1   0  -6  293.86   11.47
   1   0  -6  314.92   11.20
   1   0  -6  302.24   11.01
  -1   0   6  300.69   11.07
   1   0  -6  288.27   11.38
  -1   0   5  261.60    9.93
   1   0  -5  248.83    9.86
   1   0  -5  263.64    9.62
  -1   0   5  251.60    9.53
   1   0  -5  265.06    9.48
   1   0  -4  519.47   19.53
  -1   0   4  523.56   19.55
   1   0  -4  541.78   19.33
   1   0  -4  544.28   19.22
   1   0  -3   14.30    1.20
   1   0  -3   17.27    1.00
   1   0  -3   17.45    0.87
  -1   0  -3  103.49    4.34
  -1   0  -3  107.70    4.12
  -1   0  -3  104.40    3.93
  -1   0  -3  103.27    3.90
  -1   0  -4  171.60    6.32
  -1   0  -4  179.65    6.68
  -1   0  -4  163.24    6.22
  -1   0  -4  171.81    6.30
  -1   0  -5 2435.07   87.32
  -1   0  -5 2437.14   87.31
  -1   0  -5 2477.61   87.15
  -1   0  -6  820.68   29.09
  -1   0  -6  806.97   29.41
  -1   0  -7 2846.95  101.45
  -1   0  -7 2843.06  101.28
  -1   0  -8 1356.75   48.64
  -1   0  -8 1343.89   48.45
  -1   0  -9  532.86   19.94
  -1   0  -9  536.63   19.76
  -1   0 -10  288.95   11.61
  -1   0 -10  297.13   11.37
  -1   0 -10  299.45   11.44
  -1   0 -11  843.19   30.87
  -1   0 -11  825.81   30.54
  -1   0 -11  844.60   30.66
  -1   0 -12  815.17   29.98
  -1   0 -12  808.33   29.65
  -1   0 -12  738.58   30.94
  -1   0 -12  836.82   29.80
  -1   0 -13  386.01   15.38
  -1   0 -13  390.71   16.55
  -1   0 -13  396.40   15.06
  -1   0 -13  385.82   15.14
  -1   0 -14   52.65    4.24
  -1   0 -14   45.18    5.97
  -1   0 -14   45.91    4.01
  -1   0 -14   55.39    3.90
  -1   0 -14   45.68    5.42
  -1   0 -15  470.21   20.60
  -1   0 -15  484.85   18.89
  -1   0 -15  488.71   18.71
  -1   0 -15  490.93   18.64
  -1   0 -15  458.51   20.24
  -1   0 -15  492.97   19.52
  -1   0 -16   50.32    4.88
  -1   0 -16   56.86    7.04
  -1   0 -16   61.50    4.36
  -1   0 -16   47.58    4.33
  -1   0 -16   53.33    6.42
  -1   0 -16   59.95    5.48
  -1   0 -17    8.80    6.06
  -1   0 -17    4.87    4.27
  -1   0 -17   12.60    3.94
  -1   0 -17    6.47    5.41
  -1   0 -17    8.92    3.91
  -1   0 -17   12.52    4.89
  -1   0 -17   13.13    5.76
  -1   0 -18  855.79   33.75
  -1   0 -18  838.14   31.42
  -1   0 -18  813.18   31.26
  -1   0 -18  828.77   33.01
  -1   0 -18  841.76   31.28
  -1   0 -18  819.35   32.97
  -1   0 -18  828.87   32.07
  -1   0 -19  162.83    8.65
  -1   0 -19  166.63   11.78
  -1   0 -19  177.77    8.66
  -1   0 -19  158.25    8.46
  -1   0 -19  161.90   10.60
  -1   0 -19  171.84    9.64
  -1   0 -19  152.91   10.57
  -1   0 -20  446.41   17.95
  -1   0 -20  481.32   20.98
  -1   0 -20  410.97   17.84
  -1   0 -20  433.77   17.72
  -1   0 -20  454.46   19.90
  -1   0 -20  436.07   19.00
  -1   0 -20  450.62   19.96
  -1   0 -21   16.64    4.91
  -1   0 -21   22.58    8.10
  -1   0 -21   16.90    5.15
  -1   0 -21   11.19    7.43
  -1   0 -21   14.99    4.92
  -1   0 -21   15.54    3.60
  -1   0 -21    8.61    7.46
  -1   0 -21   23.74    6.42
  -1   0 -22   64.72   10.18
  -1   0 -22   44.83    5.88
  -1   0 -22   56.23    6.44
  -1   0 -22   61.12    8.03
  -1   0 -22   66.59   10.60
  -1   0 -22   44.06    5.88
  -1   0 -22   60.66    4.46
  -1   0 -22   55.55    8.76
  -1   0 -22   51.53    7.61
  -1   0 -23   39.22    5.62
  -1   0 -23   39.38    6.41
  -1   0 -23   50.75   10.71
  -1   0 -23   40.79    5.88
  -1   0 -23   42.43    8.65
  -1   0 -23   37.37    8.70
  -1   0 -24  125.29    8.73
  -1   0 -24  128.79    8.22
  -1   0 -24  131.37   11.34
  -1   0 -25   -0.69    8.92
   1   1 -25  269.64   15.61
   1   1 -24   15.16    5.61
   1   1 -24    7.91    6.82
   1   1 -24   11.23    9.21
   1   1 -24    9.24    8.66
   1   1 -23    4.09    5.45
   1   1 -23    1.34    6.06
   1   1 -23    8.09    8.75
   1   1 -23    4.79    4.47
   1   1 -23    7.74    8.07
   1   1 -22   70.16    6.15
   1   1 -22   74.51   10.38
   1   1 -22   60.13    6.95
   1   1 -22   55.08    5.43
   1   1 -22   62.76    3.96
   1   1 -22   56.04    9.47
   1   1 -22   58.74    8.31
   1   1 -21   65.45    9.52
   1   1 -21   52.59    5.30
   1   1 -21   48.06    6.30
   1   1 -21   43.53    4.93
   1   1 -21   42.96    8.77
   1   1 -21   46.07    3.70
   1   1 -21   41.70    7.14
   1   1 -20   48.19    5.39
   1   1 -20   65.06    6.36
   1   1 -20   53.18    4.89
   1   1 -20   52.01    4.04
   1   1 -20   64.53    7.22
   1   1 -19   25.87    4.71
   1   1 -19   22.94    5.23
   1   1 -19   12.86    3.25
   1   1 -19   21.95    4.11
   1   1 -19   24.23    5.98
  -1  -1  18  219.18   10.10
   1   1 -18  214.77   10.08
   1   1 -18  214.52   10.36
   1   1 -18  209.64    9.45
   1   1 -18  213.32    9.04
   1   1 -18  216.74   11.10
   1   1 -17  135.95    7.22
  -1  -1  17  136.93    7.37
   1   1 -17  138.79    7.62
   1   1 -17  132.29    6.63
   1   1 -17  127.01    6.24
   1   1 -17  122.46    8.06
   1   1 -16   30.37    4.19
  -1  -1  16   24.42    4.14
   1   1 -16   20.59    3.40
   1   1 -16   31.41    3.26
   1   1 -16   22.39    4.30
  -1  -1  15 1112.20   39.31
   1   1 -15 1065.25   39.14
   1   1 -15 1046.22   38.68
   1   1 -15 1064.85   38.56
   1   1 -15 1014.37   39.20
   1   1 -14  717.29   27.30
  -1  -1  14  730.84   27.38
   1   1 -14  733.04   26.78
   1   1 -14  732.45   26.85
   1   1 -14  712.83   27.38
  -1  -1  13   91.71    5.22
   1   1 -13   88.10    5.16
   1   1 -13   83.36    4.41
   1   1 -13   76.64    5.02
   1   1 -12  622.53   23.73
  -1  -1  12  640.08   23.75
   1   1 -12  633.83   23.25
   1   1 -12  621.49   23.71
  -1  -1  11    8.61    2.40
   1   1 -11   13.51    2.47
   1   1 -11    4.43    1.96
   1   1 -11   10.08    2.62
   1   1 -10  797.91   29.54
  -1  -1  10  802.53   29.57
   1   1 -10  810.57   29.18
   1   1 -10  797.13   29.57
   1   1  -9   30.77    2.57
  -1  -1   9   35.70    2.81
   1   1  -9   30.00    2.13
   1   1  -9   35.64    2.70
   1   1  -8 1958.21   71.22
  -1  -1   8 2001.30   71.31
   1   1  -8 2001.11   70.89
   1   1  -8 1980.65   71.26
   1   1  -7   45.83    2.86
  -1  -1   7   57.06    3.01
   1   1  -7   53.97    2.44
   1   1  -7   51.93    2.94
  -1  -1   6  169.48    6.73
   1   1  -6  167.63    6.68
   1   1  -6  169.56    6.34
   1   1  -6  165.42    6.72
  -1  -1   5  165.99    6.57
   1   1  -5  173.46    6.55
   1   1  -5  166.60    6.24
   1   1  -5  168.39    6.60
  -1  -1   4  830.86   29.23
   1   1  -4  809.52   29.18
   1   1  -4  803.90   28.94
   1   1  -4  830.16   28.97
   1   1  -4  779.17   29.26
   1   1  -3    3.44    0.65
   1   1  -3    2.89    0.46
   1   1  -3    5.09    0.78
  -1  -1  -3  160.90    6.05
  -1  -1  -3  161.48    6.38
  -1  -1  -3  160.64    6.41
  -1  -1  -3  158.13    6.24
  -1  -1  -4   58.14    2.52
  -1  -1  -4   64.53    3.15
  -1  -1  -4   53.73    2.85
  -1  -1  -5    9.29    1.08
  -1  -1  -5    9.23    1.73
  -1  -1  -5    9.41    1.85
  -1  -1  -5   10.54    1.61
  -1  -1  -6 2409.25   87.87
  -1  -1  -6 2455.32   87.17
  -1  -1  -6 2499.06   87.89
  -1  -1  -6 2427.23   87.10
  -1  -1  -7 2957.83  111.16
  -1  -1  -7 3091.42  110.37
  -1  -1  -7 3087.99  110.52
  -1  -1  -7 3181.64  111.24
  -1  -1  -7 3113.28  110.30
  -1  -1  -7 3117.64  110.23
  -1  -1  -8 2757.83  101.89
  -1  -1  -8 2805.63  102.70
  -1  -1  -8 2839.91  102.70
  -1  -1  -8 2917.41  101.69
  -1  -1  -8 2881.08  101.63
  -1  -1  -9  382.89   16.41
  -1  -1  -9  414.51   15.58
  -1  -1  -9  396.66   16.45
  -1  -1  -9  415.87   15.29
  -1  -1  -9  407.48   15.23
  -1  -1 -10   59.23    3.73
  -1  -1 -10   59.54    4.78
  -1  -1 -10   68.57    5.11
  -1  -1 -10   58.79    3.40
  -1  -1 -10   58.99    3.34
  -1  -1 -11 1137.13   44.57
  -1  -1 -11 1167.89   43.52
  -1  -1 -11 1229.25   43.25
  -1  -1 -11 1137.75   44.56
  -1  -1 -11 1220.24   43.20
  -1  -1 -12 2398.80   89.89
  -1  -1 -12 2502.96   88.71
  -1  -1 -12 2390.23   89.82
  -1  -1 -12 2527.98   88.42
  -1  -1 -12 2437.41   88.34
  -1  -1 -13  547.32   23.10
  -1  -1 -13  563.25   21.71
  -1  -1 -13  585.41   21.45
  -1  -1 -13  566.09   23.06
  -1  -1 -13  561.69   21.35
  -1  -1 -14    5.51    4.94
  -1  -1 -14    8.18    3.47
  -1  -1 -14    5.97    2.74
  -1  -1 -14    3.43    4.63
  -1  -1 -14    1.07    3.03
  -1  -1 -15   16.89    3.72
  -1  -1 -15   23.43    5.71
  -1  -1 -15   25.77    3.48
  -1  -1 -15   20.85    5.53
  -1  -1 -15   21.41    3.65
  -1  -1 -15   32.54    5.14
  -1  -1 -16  382.47   15.47
  -1  -1 -16  385.02   17.39
  -1  -1 -16  365.65   15.00
  -1  -1 -16  378.78   15.13
  -1  -1 -16  365.45   16.95
  -1  -1 -16  380.31   16.44
  -1  -1 -17  227.61   12.52
  -1  -1 -17  216.50   10.22
  -1  -1 -17  217.09    9.84
  -1  -1 -17  213.31   10.04
  -1  -1 -17  219.83   11.82
  -1  -1 -17  213.77   11.33
  -1  -1 -18   67.28    5.83
  -1  -1 -18   86.97    8.88
  -1  -1 -18   71.63    5.66
  -1  -1 -18   70.24    5.80
  -1  -1 -18   68.91    7.65
  -1  -1 -18   65.15    7.19
  -1  -1 -18   77.46    6.88
  -1  -1 -19 1443.84   52.43
  -1  -1 -19 1510.38   54.86
  -1  -1 -19 1366.11   52.12
  -1  -1 -19 1437.17   52.24
  -1  -1 -19 1346.43   54.04
  -1  -1 -19 1442.12   53.06
  -1  -1 -19 1436.54   53.59
  -1  -1 -20  110.81   10.52
  -1  -1 -20  102.91    7.32
  -1  -1 -20  113.07    6.94
  -1  -1 -20  135.51   11.23
  -1  -1 -20  104.29    5.23
  -1  -1 -20  106.70    9.50
  -1  -1 -20  104.19    7.13
  -1  -1 -20  116.93    8.52
  -1  -1 -20   97.90    8.77
  -1  -1 -21  345.62   17.41
  -1  -1 -21  325.69   14.09
  -1  -1 -21  328.35   13.88
  -1  -1 -21  366.71   17.67
  -1  -1 -21  305.01   12.12
  -1  -1 -21  314.43   13.79
  -1  -1 -21  293.78   15.90
  -1  -1 -21  311.39   15.53
  -1  -1 -21  307.31   14.81
  -1  -1 -22   62.04    9.70
  -1  -1 -22   57.38    6.24
  -1  -1 -22   59.95    6.65
  -1  -1 -22   62.47    6.33
  -1  -1 -22   52.15    3.43
  -1  -1 -22   67.21    6.35
  -1  -1 -22   70.32   11.01
  -1  -1 -22   76.19    8.80
  -1  -1 -22   69.66    7.76
  -1  -1 -22   57.56    8.21
  -1  -1 -23  255.74   12.30
  -1  -1 -23  262.65   12.28
  -1  -1 -23  246.32   12.13
  -1  -1 -23  254.16   12.01
  -1  -1 -23  232.45   14.13
  -1  -1 -23  254.05   13.97
  -1  -1 -24  121.10    8.37
  -1  -1 -24  120.99    8.52
  -1  -1 -24  117.88    8.31
  -1  -1 -24  110.51   10.68
   1   2 -25   24.83    9.90
   1   2 -24   33.51    7.96
   1   2 -24   60.37   10.35
   1   2 -23   14.09    5.21
   1   2 -23    7.77    6.71
   1   2 -23   17.46    8.84
   1   2 -22  235.04   14.78
   1   2 -22  208.92   11.59
   1   2 -22  222.71    9.46
   1   2 -22  220.27   13.42
   1   2 -22  208.59    9.72
   1   2 -22  212.01   10.23
   1   2 -22  204.68   12.23
   1   2 -21    0.44    4.55
   1   2 -21    1.28    5.81
   1   2 -21    3.18    7.54
   1   2 -21    0.42    3.80
   1   2 -21    2.14    3.92
   1   2 -21    0.54    6.61
   1   2 -20   55.29    5.35
   1   2 -20   52.44    6.20
   1   2 -20   47.92    4.63
   1   2 -20   50.25    4.65
   1   2 -20   48.62    7.08
  -1  -2  19  306.27   12.95
   1   2 -19  307.95   12.70
   1   2 -19  302.77   13.43
   1   2 -19  292.14   12.24
   1   2 -19  295.71   12.24
   1   2 -19  285.03   14.19
   1   2 -18   40.14    4.50
  -1  -2  18   42.38    4.87
   1   2 -18   41.51    5.43
   1   2 -18   41.83    4.19
   1   2 -18   46.76    4.04
   1   2 -18   37.55    6.36
  -1  -2  17  489.02   18.82
   1   2 -17  487.91   18.61
   1   2 -17  473.55   19.11
   1   2 -17  485.43   18.38
   1   2 -17  459.98   18.21
   1   2 -17  461.28   19.74
  -1  -2  16  786.50   28.35
   1   2 -16  755.96   28.11
   1   2 -16  736.87   28.50
   1   2 -16  761.45   27.99
   1   2 -16  741.71   27.76
   1   2 -16  703.91   29.04
   1   2 -15  556.35   21.24
  -1  -2  15  573.93   21.42
   1   2 -15  545.44   20.88
   1   2 -15  562.37   21.67
   1   2 -14  522.74   19.43
  -1  -2  14  533.22   19.64
   1   2 -14  490.07   19.02
   1   2 -14  494.99   19.72
  -1  -2  13 2237.57   78.68
   1   2 -13 2127.40   78.53
   1   2 -13 2212.05   78.20
   1   2 -13 2149.33   78.81
  -1  -2  12   24.66    2.95
   1   2 -12   21.04    2.76
   1   2 -12   22.20    2.29
   1   2 -12   23.40    3.27
  -1  -2  11  503.23   19.34
   1   2 -11  510.16   19.27
   1   2 -11  518.23   18.89
   1   2 -11  520.63   19.56
   1   2 -10   20.03    2.27
   1   2 -10   17.74    1.72
   1   2 -10   16.61    2.51
  -1  -2   9 1346.89   49.11
   1   2  -9 1354.65   49.00
   1   2  -9 1366.96   49.24
   1   2  -9 1369.34   48.66
   1   2  -8  170.19    6.94
  -1  -2   8  174.93    7.06
   1   2  -8  166.58    7.25
  -1  -2   8  182.73    7.22
   1   2  -8  177.41    6.40
   1   2  -8  174.03    6.59
   1   2  -8  158.06    7.46
   1   2  -7 2273.20   80.34
  -1  -2   7 2261.50   80.42
  -1  -2   7 2240.87   80.55
   1   2  -7 2254.80   80.60
   1   2  -7 2271.02   79.97
   1   2  -7 2241.57   80.04
   1   2  -7 2170.44   80.73
   1   2  -6 2872.16  102.97
  -1  -2   6 2894.94  102.95
   1   2  -6 2858.69  102.71
  -1  -2   6 2929.86  102.81
   1   2  -5  474.40   17.26
  -1  -2   5  470.78   17.21
  -1  -2   5  472.70   17.03
   1   2  -5  459.30   16.95
   1   2  -4  210.58    8.12
   1   2  -4  213.89    7.83
   1   2  -3   44.25    1.84
  -1  -2  -3   13.30    1.34
   1   2   3   13.22    1.55
  -1  -2  -3   12.16    1.63
   1   2   3   15.94    1.73
  -1  -2  -3   17.17    1.73
  -1  -2  -3   13.92    1.06
  -1  -2  -4  881.62   30.48
   1   2   4  875.84   31.02
   1   2   4  783.15   30.22
  -1  -2  -4  907.25   30.98
  -1  -2  -4  873.86   30.91
  -1  -2  -4  832.56   30.27
  -1  -2  -4  821.92   30.28
  -1  -2  -5    8.35    1.30
  -1  -2  -5    5.68    1.22
  -1  -2  -5    4.73    1.91
  -1  -2  -5    9.75    1.33
  -1  -2  -6  163.13    6.54
  -1  -2  -6  161.13    6.01
  -1  -2  -6  166.95    7.44
  -1  -2  -6  167.08    6.53
  -1  -2  -6  165.12    7.43
  -1  -2  -6  152.61    6.65
  -1  -2  -7  933.11   33.75
  -1  -2  -7  940.43   33.89
  -1  -2  -7  918.01   33.13
  -1  -2  -7  951.65   34.73
  -1  -2  -7  967.78   34.77
  -1  -2  -7  941.46   33.69
  -1  -2  -7  906.13   33.91
  -1  -2  -8 1180.31   42.96
  -1  -2  -8 1186.08   43.14
  -1  -2  -8 1189.88   42.26
  -1  -2  -8 1211.72   44.12
  -1  -2  -8 1207.49   42.91
  -1  -2  -8 1139.47   43.20
  -1  -2  -9  447.00   16.63
  -1  -2  -9  451.32   16.85
  -1  -2  -9  432.95   17.69
  -1  -2  -9  428.52   15.78
  -1  -2  -9  458.65   17.95
  -1  -2  -9  475.96   16.67
  -1  -2  -9  431.35   16.99
  -1  -2 -10   10.71    3.30
  -1  -2 -10   12.44    2.63
  -1  -2 -10   12.87    2.32
  -1  -2 -10   11.18    3.38
  -1  -2 -10   11.02    2.80
  -1  -2 -11  866.44   31.07
  -1  -2 -11  804.65   32.08
  -1  -2 -11  832.58   30.60
  -1  -2 -11  832.60   30.80
  -1  -2 -11  863.71   32.35
  -1  -2 -11  811.08   31.30
  -1  -2 -12  313.28   14.01
  -1  -2 -12  308.60   12.84
  -1  -2 -12  310.56   12.28
  -1  -2 -12  324.32   12.58
  -1  -2 -12  317.15   14.25
  -1  -2 -12  303.62   13.10
  -1  -2 -13  698.49   26.74
  -1  -2 -13  711.05   28.09
  -1  -2 -13  707.30   26.26
  -1  -2 -13  710.96   28.26
  -1  -2 -13  719.35   26.52
  -1  -2 -13  690.82   27.12
  -1  -2 -14   90.35    5.76
  -1  -2 -14   89.50    7.39
  -1  -2 -14   95.63    5.20
  -1  -2 -14   80.44    7.26
  -1  -2 -14   89.80    5.54
  -1  -2 -14   98.61    6.26
  -1  -2 -15  101.21    6.30
  -1  -2 -15  100.30    7.92
  -1  -2 -15  105.63    5.60
  -1  -2 -15  102.27    5.91
  -1  -2 -15   91.47    7.90
  -1  -2 -15   94.82    6.80
  -1  -2 -16   -4.38    5.91
  -1  -2 -16    2.21    4.00
  -1  -2 -16   -1.29    3.48
  -1  -2 -16   -0.45    3.57
  -1  -2 -16    4.80    6.31
  -1  -2 -16    3.76    5.79
  -1  -2 -16   -2.41    4.61
  -1  -2 -17    0.53    4.18
  -1  -2 -17    5.27    6.40
  -1  -2 -17    2.75    3.59
  -1  -2 -17   -0.31    3.73
  -1  -2 -17   -0.65    5.98
  -1  -2 -17    2.89    5.98
  -1  -2 -17    2.52    4.95
  -1  -2 -18 1168.21   43.33
  -1  -2 -18 1113.38   41.28
  -1  -2 -18 1077.36   40.76
  -1  -2 -18 1111.46   43.05
  -1  -2 -18 1070.43   40.97
  -1  -2 -18 1093.27   39.64
  -1  -2 -18 1186.84   43.91
  -1  -2 -18 1128.61   41.98
  -1  -2 -19  237.16   11.70
  -1  -2 -19  243.46   14.09
  -1  -2 -19  246.09   11.14
  -1  -2 -19  259.34   14.92
  -1  -2 -19  225.08   13.46
  -1  -2 -19  247.30   11.32
  -1  -2 -19  248.29    9.38
  -1  -2 -19  248.64   12.49
  -1  -2 -20 1081.14   38.66
  -1  -2 -20 1051.25   36.14
  -1  -2 -20 1008.13   35.66
  -1  -2 -20 1017.95   38.04
  -1  -2 -20 1121.89   39.43
  -1  -2 -20 1008.01   35.74
  -1  -2 -20 1065.44   36.71
  -1  -2 -20 1032.16   36.89
  -1  -2 -21    8.74    5.57
  -1  -2 -21    4.72    5.66
  -1  -2 -21    4.72    8.29
  -1  -2 -21    8.36    4.74
  -1  -2 -21    4.69    5.48
  -1  -2 -21    7.90    7.19
  -1  -2 -21    6.60    9.17
  -1  -2 -21    9.38    6.54
  -1  -2 -21    6.91    6.08
  -1  -2 -22   27.35    6.15
  -1  -2 -22   34.37    6.12
  -1  -2 -22   40.44    9.46
  -1  -2 -22   34.25    5.63
  -1  -2 -22   31.34    5.86
  -1  -2 -22   40.28   10.07
  -1  -2 -22   29.18    8.24
  -1  -2 -22   23.75    7.31
  -1  -2 -22   46.42    7.35
  -1  -2 -23   87.60    7.56
  -1  -2 -23  102.96    7.90
  -1  -2 -23   86.84    7.30
  -1  -2 -23   88.81    7.68
  -1  -2 -23   95.93    9.99
  -1  -2 -23   90.60    9.02
  -1  -2 -24  307.87   14.05
  -1  -2 -24  303.95   13.78
  -1  -2 -24  282.30   13.74
  -1  -2 -24  279.44   16.14
  -1  -2 -24  293.48   15.27
  -1  -2 -25   88.06    8.41
   1   3 -24   19.18   10.30
   1   3 -23   41.39    7.53
   1   3 -23   54.31    9.60
   1   3 -23   56.43    5.52
   1   3 -22   86.49   10.88
   1   3 -22   74.56    7.43
   1   3 -22   84.69    9.34
   1   3 -22   69.48    5.74
   1   3 -22   67.76    5.30
   1   3 -22   64.78    5.69
   1   3 -22   63.79    8.48
   1   3 -21  425.49   18.09
   1   3 -21  394.37   16.31
   1   3 -21  417.89   16.83
   1   3 -21  433.75   19.65
   1   3 -21  449.17   16.79
   1   3 -21  401.12   18.80
   1   3 -20   20.14    4.22
   1   3 -20   26.73    5.93
   1   3 -20   18.98    4.51
   1   3 -20   25.11    3.76
   1   3 -20   15.92    6.98
   1   3 -19    7.08    3.80
  -1  -3  19    3.95    4.13
   1   3 -19    3.84    5.29
   1   3 -19    7.68    3.34
   1   3 -19    8.98    4.17
   1   3 -19    0.51    5.98
  -1  -3  18  352.15   14.21
   1   3 -18  344.83   14.94
   1   3 -18  333.22   13.54
   1   3 -18  345.63   14.05
   1   3 -18  346.34   13.84
   1   3 -18  334.06   15.55
   1   3 -17    9.09    3.43
  -1  -3  17    4.68    3.76
   1   3 -17    5.23    4.49
   1   3 -17    8.60    3.83
   1   3 -17    6.54    2.88
   1   3 -17    8.27    5.45
  -1  -3  16   34.66    4.03
   1   3 -16   36.14    3.79
   1   3 -16   35.30    4.48
   1   3 -16   30.11    3.28
   1   3 -16   30.23    5.42
  -1  -3  15  371.63   14.51
   1   3 -15  365.82   14.25
   1   3 -15  358.78   15.07
   1   3 -15  373.44   13.98
   1   3 -15  327.41   15.52
  -1  -3  14 2027.62   72.20
   1   3 -14 1960.57   71.94
   1   3 -14 2014.87   71.69
   1   3 -14 2005.96   72.58
   1   3 -13  171.54    7.02
  -1  -3  13  167.21    7.28
   1   3 -13  156.35    6.64
   1   3 -13  147.30    7.60
   1   3 -12 1527.83   55.03
  -1  -3  12 1494.71   55.19
   1   3 -12 1530.86   54.75
   1   3 -12 1569.94   55.65
   1   3 -11   61.69    3.25
   1   3 -11   52.90    2.38
   1   3 -11   57.64    2.84
   1   3 -11   62.31    4.00
  -1  -3  11   53.49    3.81
   1   3 -10   64.38    3.30
   1   3 -10   65.25    2.73
   1   3 -10   67.25    2.97
  -1  -3  10   63.88    2.85
   1   3 -10   63.69    4.08
  -1  -3  10   62.34    3.87
  -1  -3   9  121.00    4.69
  -1  -3   9  118.61    5.47
   1   3  -9  126.89    5.58
  -1  -3   9  109.30    5.07
   1   3  -9  112.19    4.90
  -1  -3   8  232.33    8.98
  -1  -3   8  242.78    9.56
   1   3  -8  248.80    9.70
  -1  -3   8  243.26    9.24
   1   3  -8  235.68    9.84
   1   3  -8  244.15    9.10
  -1  -3   7 3697.51  129.57
   1   3  -7 3606.79  129.63
  -1  -3   7 3525.27  129.14
  -1  -3   7 3725.92  129.27
   1   3  -7 3650.02  129.79
  -1  -3   7 3585.81  129.63
   1   3  -7 3675.75  129.15
   1   3  -6    6.51    1.53
  -1  -3   6    8.08    1.51
  -1  -3   6    4.24    1.06
   1   3  -6    4.92    0.95
  -1  -3   6    4.22    1.47
   1   3  -6    4.91    1.79
  -1  -3   5 3559.03  126.08
  -1  -3   5 3577.17  126.35
   1   3  -5 3527.61  126.42
   1   3  -5 3685.97  125.95
   1   3  -5 3565.60  126.49
  -1  -3   5 3208.39  126.31
  -1  -3   4  617.68   22.37
   1   3  -4  623.10   22.66
   1   3  -4  620.56   22.69
  -1  -3   3  277.97   10.27
   1   3  -2  675.35   24.25
   1   3  -1  118.62    4.52
   1   3  -1  127.20    4.73
   1   3   0   13.37    0.87
  -1  -3   0   14.42    1.07
   1   3   0   13.93    1.16
   1   3   1   29.97    1.77
   1   3   1   33.11    1.78
  -1  -3  -1   33.87    1.53
  -1  -3  -2  382.84   14.52
  -1  -3  -2  393.38   14.22
   1   3   3 2875.69  101.85
  -1  -3  -3 2925.55  101.82
  -1  -3  -3 2776.97  101.34
  -1  -3  -3 2884.89  101.26
  -1  -3  -3 2841.52  101.35
  -1  -3  -4  319.15   12.14
  -1  -3  -4  303.26   11.56
  -1  -3  -4  322.97   11.54
  -1  -3  -4  321.66   12.52
   1   3   4  306.58   12.67
   1   3   4  289.38   12.39
  -1  -3  -4  317.60   12.58
  -1  -3  -4  324.81   11.53
  -1  -3  -5   42.36    2.21
  -1  -3  -5   29.20    2.39
  -1  -3  -5   31.33    1.64
  -1  -3  -5   31.79    1.56
  -1  -3  -5   28.96    2.88
   1   3   5   30.01    2.01
   1   3   5   27.89    2.78
  -1  -3  -5   36.14    2.99
  -1  -3  -5   26.43    2.05
  -1  -3  -5   29.09    1.70
  -1  -3  -6  384.93   14.93
  -1  -3  -6  392.38   14.47
  -1  -3  -6  387.24   15.85
  -1  -3  -6  409.35   14.42
  -1  -3  -6  397.47   14.98
   1   3   6  389.35   14.87
  -1  -3  -6  417.17   16.02
  -1  -3  -6  396.18   14.74
  -1  -3  -7 1577.80   58.30
  -1  -3  -7 1587.81   58.16
  -1  -3  -7 1599.36   57.61
  -1  -3  -7 1632.20   59.26
   1   3   7 1631.24   58.06
  -1  -3  -7 1667.96   58.20
  -1  -3  -7 1695.90   59.35
  -1  -3  -7 1609.30   58.05
  -1  -3  -8  282.38   11.23
  -1  -3  -8  279.88   11.38
  -1  -3  -8  281.61   10.49
  -1  -3  -8  290.92   12.50
  -1  -3  -8  287.28   12.49
  -1  -3  -8  289.33   11.22
  -1  -3  -8  288.53   11.17
  -1  -3  -9  537.79   20.09
  -1  -3  -9  535.79   20.30
  -1  -3  -9  526.55   19.29
  -1  -3  -9  545.75   20.12
  -1  -3  -9  545.33   21.50
  -1  -3  -9  536.60   21.48
  -1  -3  -9  529.85   20.07
  -1  -3 -10  118.08    5.64
  -1  -3 -10  103.73    5.39
  -1  -3 -10  108.27    4.26
  -1  -3 -10  105.40    6.98
  -1  -3 -10   96.81    6.72
   1   3  10  106.38    4.22
  -1  -3 -10  104.36    5.42
  -1  -3 -10  108.72    5.39
  -1  -3 -11  171.45    7.63
  -1  -3 -11  157.81    8.96
  -1  -3 -11  164.22    7.41
  -1  -3 -11  148.24    8.74
  -1  -3 -11  154.43    7.34
  -1  -3 -12 1491.16   57.20
  -1  -3 -12 1592.77   56.23
  -1  -3 -12 1472.65   57.57
  -1  -3 -12 1623.64   57.89
  -1  -3 -12 1556.30   55.99
  -1  -3 -12 1496.40   56.12
  -1  -3 -13  134.10    8.53
  -1  -3 -13  144.69    7.35
  -1  -3 -13  152.46    6.73
  -1  -3 -13  148.55    7.28
  -1  -3 -13  142.64    9.22
  -1  -3 -13  132.18    8.77
  -1  -3 -13  137.66    7.26
  -1  -3 -14   -2.25    4.94
  -1  -3 -14   -2.80    3.64
  -1  -3 -14    3.88    2.91
  -1  -3 -14    3.55    5.59
  -1  -3 -14    2.76    5.38
  -1  -3 -14   -1.01    3.45
  -1  -3 -14    2.76    3.58
  -1  -3 -15   92.45    7.84
  -1  -3 -15   96.72    6.37
  -1  -3 -15   94.81    5.53
  -1  -3 -15   93.12    6.05
  -1  -3 -15   89.46    7.93
  -1  -3 -15  115.70    9.10
  -1  -3 -15   97.48    6.19
  -1  -3 -16  193.44   11.45
  -1  -3 -16  188.82    9.71
  -1  -3 -16  213.98    9.22
  -1  -3 -16  226.41   12.43
  -1  -3 -16  206.28   11.85
  -1  -3 -16  196.69    9.52
  -1  -3 -16  201.19   10.02
  -1  -3 -17    1.33    6.07
  -1  -3 -17    6.37    4.86
  -1  -3 -17    3.03    3.77
  -1  -3 -17    4.59    7.50
  -1  -3 -17    2.42    6.47
  -1  -3 -17    8.41    4.25
  -1  -3 -17   -0.41    4.45
  -1  -3 -18   77.05    8.78
  -1  -3 -18   69.96    6.47
  -1  -3 -18   68.85    5.42
  -1  -3 -18   81.09    9.42
  -1  -3 -18   78.87    6.10
  -1  -3 -18   83.65    8.73
  -1  -3 -18   72.10    6.57
  -1  -3 -19  875.08   33.33
  -1  -3 -19  884.50   35.26
  -1  -3 -19  865.30   32.62
  -1  -3 -19  920.97   36.22
  -1  -3 -19  832.12   32.89
  -1  -3 -19  882.45   35.37
  -1  -3 -19  862.61   33.56
  -1  -3 -20  155.57   11.75
  -1  -3 -20  156.64    9.21
  -1  -3 -20  132.12    9.09
  -1  -3 -20  145.71    8.25
  -1  -3 -20  148.12    8.69
  -1  -3 -20  143.28   11.48
  -1  -3 -20  142.03    9.28
  -1  -3 -21  362.31   15.98
  -1  -3 -21  361.88   16.09
  -1  -3 -21  387.92   18.77
  -1  -3 -21  349.03   15.23
  -1  -3 -21  341.96   15.47
  -1  -3 -21  388.62   19.62
  -1  -3 -21  363.60   18.28
  -1  -3 -21  355.53   16.22
  -1  -3 -21  368.50   16.42
  -1  -3 -22   13.57    8.74
  -1  -3 -22    1.48    5.92
  -1  -3 -22   12.36    6.28
  -1  -3 -22   -0.88    5.50
  -1  -3 -22   -1.92    8.58
  -1  -3 -22    1.88    9.60
  -1  -3 -22    2.33    5.50
  -1  -3 -22   10.26    6.84
  -1  -3 -22    4.38    6.38
  -1  -3 -23  298.18   14.09
  -1  -3 -23  316.94   14.07
  -1  -3 -23  285.20   13.34
  -1  -3 -23  284.94   13.70
  -1  -3 -23  281.64   16.32
  -1  -3 -23  304.60   14.39
  -1  -3 -24    6.27    6.45
  -1  -3 -24   12.73    9.24
  -1  -3 -24   14.00    6.75
  -1  -3 -24   21.24    5.98
  -1  -3 -25  169.82   10.58
   1   4 -23  250.39   13.32
   1   4 -22  590.77   24.11
   1   4 -22  545.13   21.75
   1   4 -22  635.77   25.10
   1   4 -22  619.51   22.80
   1   4 -22  574.34   22.09
   1   4 -22  562.88   24.58
   1   4 -21  348.40   15.70
   1   4 -21  369.67   14.62
   1   4 -21  326.75   13.37
   1   4 -21  304.79   16.33
   1   4 -21  333.94   13.72
   1   4 -20  296.44   14.08
   1   4 -20  280.97   11.92
   1   4 -20  312.14   12.99
   1   4 -20  304.57   12.27
   1   4 -20  288.22   14.48
  -1  -4  19   13.44    3.99
   1   4 -19    8.37    5.40
   1   4 -19   15.55    4.79
   1   4 -19   10.52    3.34
   1   4 -19    2.63    6.31
   1   4 -19   11.58    3.57
  -1  -4  18   13.85    3.91
   1   4 -18    9.97    5.35
   1   4 -18   13.21    3.06
   1   4 -18   14.35    4.62
   1   4 -18   11.54    3.44
   1   4 -18   -0.25    5.90
  -1  -4  17  546.01   20.11
   1   4 -17  524.30   20.99
   1   4 -17  517.79   19.58
   1   4 -17  504.44   21.52
   1   4 -17  513.46   19.77
  -1  -4  16    6.86    3.33
   1   4 -16    0.18    4.25
   1   4 -16    1.90    2.56
   1   4 -16    3.35    4.93
   1   4 -16    5.58    3.01
  -1  -4  15  714.93   26.09
   1   4 -15  694.58   26.81
   1   4 -15  698.87   25.55
   1   4 -15  685.24   27.24
   1   4 -15  686.38   25.73
  -1  -4  14   42.44    3.55
   1   4 -14   42.63    3.13
   1   4 -14   47.73    4.47
   1   4 -14   39.03    2.82
   1   4 -14   37.67    4.99
   1   4 -13 2194.88   81.04
  -1  -4  13 2266.82   80.79
   1   4 -13 2239.65   79.96
   1   4 -13 2244.75   79.62
   1   4 -13 2239.14   80.16
   1   4 -12   77.72    5.22
  -1  -4  12   89.19    4.95
   1   4 -12   83.63    3.75
   1   4 -12   80.18    3.47
   1   4 -12   87.44    4.08
   1   4 -11  280.82   11.37
  -1  -4  11  271.24   11.15
   1   4 -11  269.57   10.41
  -1  -4  10  360.00   13.67
  -1  -4  10  373.15   14.34
   1   4 -10  368.96   14.54
   1   4 -10  371.23   13.64
  -1  -4   9   77.21    4.33
   1   4  -9   80.46    4.61
  -1  -4   9   78.06    3.65
  -1  -4   9   82.15    3.71
   1   4  -9   84.55    3.53
   1   4  -8  176.67    7.76
  -1  -4   8  182.85    7.68
  -1  -4   8  175.67    7.15
  -1  -4   8  182.77    7.04
   1   4  -8  186.48    7.94
  -1  -4   8  183.25    7.75
   1   4  -8  186.40    6.93
   1   4  -7  392.91   15.50
  -1  -4   7  386.66   14.97
  -1  -4   7  387.00   15.29
  -1  -4   7  416.12   14.81
  -1  -4   7  416.20   15.41
   1   4  -7  413.24   15.62
   1   4  -7  410.71   14.69
  -1  -4   6 5084.45  177.50
  -1  -4   6 4843.24  177.20
   1   4  -6 4998.23  177.65
  -1  -4   6 5088.40  177.52
   1   4  -6 5009.82  177.66
  -1  -4   5  403.84   15.00
   1   4  -5  399.69   15.18
  -1  -4   5  390.54   14.77
  -1  -4   5  405.93   15.02
   1   4  -5  405.91   15.17
  -1  -4   4  498.29   18.70
   1   4  -4  500.96   19.01
  -1  -4   4  525.16   18.91
   1   4  -4  527.50   19.00
  -1  -4   3 1204.42   43.62
  -1  -4   3 1231.11   43.77
  -1  -4   2 2234.64   78.74
   1   4  -2 2301.02   78.75
  -1  -4   2 2072.82   78.83
   1   4  -1  397.81   14.57
   1   4  -1  410.76   14.92
   1   4  -1  410.36   14.90
   1   4   0 1390.28   49.69
  -1  -4   0 1371.65   49.65
  -1  -4   0 1391.59   49.52
   1   4   1 1573.91   56.04
   1   4   1 1503.88   56.08
   1   4   1 1523.96   56.07
  -1  -4  -1 1630.87   55.89
  -1  -4  -2  519.52   19.56
   1   4   2  562.69   19.70
  -1  -4  -2  517.50   19.36
   1   4   2  527.74   19.46
  -1  -4  -2  540.27   19.39
   1   4   3   61.89    3.32
  -1  -4  -3   59.39    3.37
   1   4   3   55.06    3.46
  -1  -4  -3   59.59    3.25
   1   4   3   59.99    2.82
  -1  -4  -3   63.93    2.81
  -1  -4  -4 1303.13   50.05
  -1  -4  -4 1417.22   50.21
   1   4   4 1387.86   50.16
   1   4   4 1407.91   49.45
  -1  -4  -4 1393.95   49.45
  -1  -4  -4 1366.86   49.51
   1   4   5 2124.91   78.62
  -1  -4  -5 2214.26   78.12
  -1  -4  -5 2250.85   78.59
  -1  -4  -5 2147.01   77.78
  -1  -4  -5 2169.62   78.21
   1   4   5 2065.66   78.86
  -1  -4  -5 2225.88   77.67
  -1  -4  -5 2263.68   79.16
  -1  -4  -5 2273.89   79.04
   1   4   5 2003.73   78.08
  -1  -4  -5 2220.35   77.57
  -1  -4  -6   -0.13    2.03
  -1  -4  -6    3.62    1.62
  -1  -4  -6    4.94    1.21
  -1  -4  -6    3.40    0.97
  -1  -4  -6    5.66    2.84
   1   4   6    4.08    2.63
   1   4   6    4.41    1.78
  -1  -4  -6    3.96    2.63
  -1  -4  -6    5.94    1.85
  -1  -4  -6    4.36    1.01
  -1  -4  -7  782.14   28.35
  -1  -4  -7  739.49   27.83
  -1  -4  -7  738.76   27.96
  -1  -4  -7  758.29   27.32
   1   4   7  731.57   27.75
  -1  -4  -7  754.36   27.12
  -1  -4  -7  777.16   27.95
  -1  -4  -7  763.78   29.03
  -1  -4  -7  782.08   29.17
  -1  -4  -7  756.49   27.34
  -1  -4  -8  732.24   26.70
  -1  -4  -8  703.96   26.84
  -1  -4  -8  722.71   26.03
   1   4   8  707.68   26.53
  -1  -4  -8  713.87   25.80
  -1  -4  -8  719.65   27.98
  -1  -4  -8  729.74   26.72
  -1  -4  -8  755.77   28.12
  -1  -4  -8  716.90   26.22
  -1  -4  -9   57.24    4.00
  -1  -4  -9   52.23    3.74
  -1  -4  -9   55.58    2.73
  -1  -4  -9   53.98    3.75
  -1  -4  -9   61.16    5.14
  -1  -4  -9   55.27    5.35
   1   4   9   63.60    3.67
  -1  -4  -9   55.81    2.43
  -1  -4  -9   54.17    3.16
  -1  -4 -10   28.02    3.37
  -1  -4 -10   34.83    3.32
  -1  -4 -10   34.96    2.10
  -1  -4 -10   30.42    3.25
  -1  -4 -10   33.90    1.69
  -1  -4 -10   31.18    5.10
  -1  -4 -10   45.15    5.19
  -1  -4 -10   35.48    2.81
  -1  -4 -11   51.24    3.83
  -1  -4 -11   43.49    3.99
  -1  -4 -11   43.80    5.59
  -1  -4 -11   38.32    3.82
  -1  -4 -11   42.65    5.55
  -1  -4 -11   38.44    1.84
  -1  -4 -11   40.50    3.25
  -1  -4 -12   98.48    6.03
   1   4  12  102.49    4.11
  -1  -4 -12   99.96    7.70
  -1  -4 -12  100.65    5.69
  -1  -4 -12   88.72    7.32
  -1  -4 -12   96.40    5.42
  -1  -4 -13   -1.16    3.74
  -1  -4 -13    1.61    3.46
  -1  -4 -13   -2.81    5.20
  -1  -4 -13   -0.32    5.43
   1   4  13    2.32    1.19
  -1  -4 -13    1.79    2.80
  -1  -4 -14   12.62    4.27
  -1  -4 -14    9.77    5.65
  -1  -4 -14    7.22    6.27
  -1  -4 -14    8.43    3.90
  -1  -4 -14    2.25    3.35
  -1  -4 -15  277.16   12.45
  -1  -4 -15  286.41   11.60
  -1  -4 -15  272.46   12.14
  -1  -4 -15  287.62   14.77
  -1  -4 -15  269.63   14.23
  -1  -4 -15  277.36   12.05
  -1  -4 -16  186.96    9.86
  -1  -4 -16  186.82   11.24
  -1  -4 -16  207.19    8.97
  -1  -4 -16  198.86    9.51
  -1  -4 -16  198.39   11.73
  -1  -4 -16  203.42   12.12
  -1  -4 -16  182.76    9.35
  -1  -4 -17    6.74    6.45
  -1  -4 -17    5.78    4.92
  -1  -4 -17   11.16    4.00
  -1  -4 -17   12.46    6.75
  -1  -4 -17    4.78    7.05
  -1  -4 -17    5.58    4.45
  -1  -4 -17    3.81    4.18
  -1  -4 -18    7.40    5.37
  -1  -4 -18    8.41    5.16
  -1  -4 -18   15.19    7.18
  -1  -4 -18   13.77    4.23
  -1  -4 -18   12.84    7.20
  -1  -4 -18   12.53    8.21
  -1  -4 -18    9.26    4.83
  -1  -4 -18    3.43    4.72
  -1  -4 -19  127.16    8.50
  -1  -4 -19  124.77   10.66
  -1  -4 -19  108.57    7.97
  -1  -4 -19  120.16    7.13
  -1  -4 -19  128.58    7.85
  -1  -4 -19  125.03   10.55
  -1  -4 -19  114.08   11.05
  -1  -4 -19  119.47    7.77
  -1  -4 -20  247.67   12.46
  -1  -4 -20  240.45   14.38
  -1  -4 -20  237.94   12.09
  -1  -4 -20  236.91   11.27
  -1  -4 -20  236.50   11.88
  -1  -4 -20  270.30   14.62
  -1  -4 -20  274.20   15.94
  -1  -4 -20  250.85   11.95
  -1  -4 -21    0.67    5.91
  -1  -4 -21    7.47    6.16
  -1  -4 -21   12.39    8.41
  -1  -4 -21    3.20    4.97
  -1  -4 -21   -4.18    5.40
  -1  -4 -21    4.42    8.27
  -1  -4 -21    0.47    9.50
  -1  -4 -21    0.21    5.42
  -1  -4 -22   44.17    7.07
  -1  -4 -22   51.80    9.55
  -1  -4 -22   48.78    7.05
  -1  -4 -22   44.79    6.04
  -1  -4 -22   43.58    9.68
  -1  -4 -22   43.39    6.48
  -1  -4 -22   52.05   11.32
  -1  -4 -22   57.31    6.84
  -1  -4 -23   17.53    6.93
  -1  -4 -23   11.49    6.52
  -1  -4 -23    9.87    5.64
  -1  -4 -23    9.76    9.09
  -1  -4 -23   10.07    6.64
  -1  -4 -23   14.04    6.19
  -1  -4 -24  159.42   10.72
  -1  -4 -24  161.66   13.02
  -1  -4 -24  172.61   10.18
  -1  -4 -24  155.19    9.44
  -1  -4 -25   10.33    7.48
   1   5 -23  173.04   11.21
   1   5 -22  499.93   20.60
   1   5 -22  459.57   20.75
   1   5 -22  506.56   19.51
   1   5 -22  445.66   18.00
   1   5 -21  465.52   19.94
   1   5 -21  467.82   17.49
   1   5 -21  488.58   19.05
   1   5 -21  441.25   17.65
   1   5 -21  443.20   20.38
   1   5 -20  534.96   22.06
   1   5 -20  527.74   19.78
   1   5 -20  563.89   21.28
   1   5 -20  524.35   22.54
   1   5 -20  503.33   19.86
  -1  -5  19   10.33    3.60
   1   5 -19    3.68    5.79
   1   5 -19    6.41    3.07
   1   5 -19    4.18    5.09
   1   5 -19   -1.91    6.83
   1   5 -19    4.46    3.15
  -1  -5  18   92.21    5.50
   1   5 -18   88.80    7.33
   1   5 -18   78.76    4.70
   1   5 -18   82.79    4.88
   1   5 -18   75.63    7.72
  -1  -5  17  289.39   11.49
   1   5 -17  280.86   13.06
   1   5 -17  274.73   10.96
   1   5 -17  258.39   13.35
   1   5 -17  275.84   11.06
  -1  -5  16   39.70    3.81
   1   5 -16   29.00    5.29
   1   5 -16   33.82    3.02
   1   5 -16   33.00    6.02
   1   5 -16   39.36    3.28
  -1  -5  15  190.31    8.50
   1   5 -15  177.76    9.67
  -1  -5  15  199.48    7.41
   1   5 -15  204.32    7.95
   1   5 -15  185.27   10.20
  -1  -5  14  794.54   28.15
   1   5 -14  741.69   29.12
  -1  -5  14  782.30   28.76
   1   5 -14  761.83   27.44
   1   5 -14  762.90   27.68
   1   5 -14  754.50   29.47
   1   5 -14  742.89   27.78
   1   5 -13   82.50    5.92
  -1  -5  13   91.94    5.57
   1   5 -13   87.15    3.87
   1   5 -13   84.39    6.27
   1   5 -13   89.26    4.17
   1   5 -12  619.83   23.93
  -1  -5  12  639.26   23.63
   1   5 -12  623.73   22.68
   1   5 -12  601.26   24.12
   1   5 -11  548.25   21.47
  -1  -5  11  578.74   21.18
   1   5 -11  552.50   20.21
   1   5 -11  546.75   21.62
  -1  -5  10  133.51    6.11
   1   5 -10  139.07    7.01
  -1  -5  10  156.10    6.84
   1   5 -10  147.15    5.68
   1   5 -10  149.50    7.25
  -1  -5   9 1040.67   37.94
   1   5  -9 1049.62   38.22
  -1  -5   9 1023.88   37.53
   1   5  -9 1024.69   38.28
  -1  -5   9 1051.80   38.01
  -1  -5   8  136.64    6.00
   1   5  -8  116.99    6.21
  -1  -5   8  131.74    5.59
   1   5  -8  119.08    6.17
  -1  -5   8  139.06    6.02
   1   5  -7 2120.72   75.72
  -1  -5   7 2118.18   75.49
  -1  -5   7 2040.36   75.21
  -1  -5   7 2183.09   75.51
   1   5  -7 2069.69   75.70
  -1  -5   6   42.60    2.67
   1   5  -6   49.81    3.29
  -1  -5   6   51.43    3.05
  -1  -5   6   45.28    2.97
   1   5  -6   47.42    3.24
   1   5  -5 2510.00   90.44
  -1  -5   5 2465.04   90.30
  -1  -5   5 2465.56   90.09
  -1  -5   5 2641.20   90.28
   1   5  -5 2550.08   90.43
   1   5  -4   36.76    2.69
  -1  -5   4   42.98    2.43
  -1  -5   4   32.68    2.55
  -1  -5   4   41.59    2.66
  -1  -5   3  346.96   13.12
  -1  -5   3  351.56   13.25
  -1  -5   2    4.87    1.34
   1   5  -2    4.89    0.69
   1   5  -2    4.59    1.37
   1   5  -2    4.21    1.44
   1   5  -1 3137.49  112.19
   1   5  -1 3156.27  112.20
  -1  -5   0  721.21   26.08
   1   5   0  706.68   26.54
   1   5   0  741.79   26.48
  -1  -5   0  733.29   26.36
   1   5   1 1250.69   45.29
   1   5   1 1222.40   45.93
  -1  -5  -1 1250.49   45.36
   1   5   1 1247.78   45.41
  -1  -5  -1 1273.01   45.18
   1   5   1 1278.65   45.30
   1   5   2 2396.45   86.17
  -1  -5  -2 2364.03   85.90
   1   5   2 2384.14   86.04
  -1  -5  -2 2484.18   85.96
  -1  -5  -3 2222.36   81.15
   1   5   3 2319.72   81.01
  -1  -5  -3 2231.26   80.83
   1   5   3 2217.47   81.26
   1   5   3 2298.97   80.60
  -1  -5  -3 2231.53   80.54
  -1  -5  -4  593.42   22.13
  -1  -5  -4  608.10   22.41
   1   5   4  569.83   22.22
   1   5   4  590.86   21.60
  -1  -5  -4  592.20   21.62
  -1  -5  -5  147.29    6.75
  -1  -5  -5  144.22    6.64
   1   5   5  152.84    6.83
   1   5   5  148.63    5.74
  -1  -5  -5  129.90    5.84
   1   5   6 3557.71  129.37
  -1  -5  -6 3564.39  128.71
  -1  -5  -6 3567.75  129.24
  -1  -5  -6 3663.08  129.29
  -1  -5  -6 3704.96  128.86
  -1  -5  -6 3640.56  130.00
   1   5   6 3631.97  128.82
   1   5   6 3413.98  129.67
  -1  -5  -6 3626.81  128.35
  -1  -5  -7  675.47   24.79
  -1  -5  -7  693.61   25.35
  -1  -5  -7  647.54   25.34
  -1  -5  -7  648.52   24.24
  -1  -5  -7  672.64   25.96
   1   5   7  638.64   25.81
   1   5   7  665.55   24.77
  -1  -5  -7  681.46   24.87
  -1  -5  -7  661.17   23.86
  -1  -5  -7  685.57   26.15
  -1  -5  -8  583.80   22.12
  -1  -5  -8  500.04   22.02
  -1  -5  -8  564.48   21.45
  -1  -5  -8  574.59   20.86
  -1  -5  -8  579.62   22.94
  -1  -5  -8  583.78   21.57
  -1  -5  -8  590.11   22.92
   1   5   8  575.32   21.41
  -1  -5  -8  564.74   20.58
  -1  -5  -9   14.47    3.42
  -1  -5  -9   17.67    2.98
  -1  -5  -9   15.61    1.85
  -1  -5  -9   13.08    3.97
   1   5   9   17.71    2.84
  -1  -5  -9   18.82    4.35
  -1  -5  -9   17.26    2.84
  -1  -5  -9   17.11    1.68
  -1  -5 -10   16.94    3.56
  -1  -5 -10    9.07    2.80
  -1  -5 -10    7.37    1.75
  -1  -5 -10    9.91    4.57
   1   5  10   14.16    2.82
  -1  -5 -10   13.04    3.00
  -1  -5 -10   12.13    4.45
  -1  -5 -10    9.48    1.87
  -1  -5 -11   12.19    3.08
  -1  -5 -11   16.40    3.79
  -1  -5 -11   11.75    1.85
  -1  -5 -11   10.75    4.81
  -1  -5 -11   15.49    5.10
  -1  -5 -11   18.00    3.22
  -1  -5 -11   16.05    2.30
  -1  -5 -12   91.70    5.54
  -1  -5 -12   91.97    5.83
  -1  -5 -12   82.99    6.25
  -1  -5 -12   91.99    7.84
  -1  -5 -12   91.98    5.49
  -1  -5 -12   89.82    7.48
  -1  -5 -12   84.35    4.62
  -1  -5 -13  236.62   11.17
  -1  -5 -13  235.88   10.71
   1   5  13  233.11    8.90
  -1  -5 -13  224.97   12.49
  -1  -5 -13  225.83   10.34
  -1  -5 -13  230.11   12.81
  -1  -5 -13  241.16    9.78
  -1  -5 -14  401.29   17.48
  -1  -5 -14  423.23   17.08
   1   5  14  419.58   15.21
  -1  -5 -14  400.14   16.80
  -1  -5 -14  412.04   18.96
  -1  -5 -14  424.21   19.12
  -1  -5 -14  411.32   16.21
  -1  -5 -15   22.72    4.93
  -1  -5 -15   21.90    5.04
  -1  -5 -15   20.60    1.66
  -1  -5 -15   11.51    6.48
  -1  -5 -15   20.25    7.28
   1   5  15   24.13    1.72
  -1  -5 -15   30.19    4.74
  -1  -5 -15   19.34    3.57
  -1  -5 -16  467.46   19.42
  -1  -5 -16  479.09   19.82
  -1  -5 -16  475.54   19.18
  -1  -5 -16  475.30   21.47
  -1  -5 -16  476.05   21.89
  -1  -5 -16  475.57   18.60
  -1  -5 -17  415.99   17.67
  -1  -5 -17  406.19   17.99
  -1  -5 -17  416.49   16.70
  -1  -5 -17  451.97   20.16
  -1  -5 -17  444.54   20.43
  -1  -5 -17  418.91   17.45
  -1  -5 -17  417.12   16.90
  -1  -5 -18  147.74    9.53
  -1  -5 -18  159.51    9.35
  -1  -5 -18  168.04    8.21
  -1  -5 -18  158.51    8.82
  -1  -5 -18  145.31   11.49
  -1  -5 -18  171.54   12.76
  -1  -5 -18  157.00    8.21
  -1  -5 -19   27.80    6.19
  -1  -5 -19   29.90    8.44
  -1  -5 -19   30.29    6.35
  -1  -5 -19   25.04    4.80
  -1  -5 -19   23.97    5.68
  -1  -5 -19   27.06    8.90
  -1  -5 -19   29.98    9.57
  -1  -5 -19   23.65    4.94
  -1  -5 -20  175.10   10.60
  -1  -5 -20  191.42   12.75
  -1  -5 -20  193.05   10.87
  -1  -5 -20  187.51    9.54
  -1  -5 -20  193.88   13.35
  -1  -5 -20  186.83   10.12
  -1  -5 -20  202.82   14.21
  -1  -5 -20  185.12    9.65
  -1  -5 -21   10.13    8.39
  -1  -5 -21    4.68    6.48
  -1  -5 -21   17.98    6.50
  -1  -5 -21   24.72    5.30
  -1  -5 -21   28.21   10.52
  -1  -5 -21   23.52    6.51
  -1  -5 -21   12.56    9.09
  -1  -5 -21   14.03    5.13
  -1  -5 -22   42.08    7.17
  -1  -5 -22   52.32    7.42
  -1  -5 -22   42.13    6.03
  -1  -5 -22   41.55    9.87
  -1  -5 -22   42.07    6.92
  -1  -5 -22   39.55    6.01
  -1  -5 -23  187.18   11.31
  -1  -5 -23  191.88   11.50
  -1  -5 -23  210.48   13.90
  -1  -5 -23  191.19   11.00
  -1  -5 -23  193.85   10.25
  -1  -5 -24   68.03    8.41
  -1  -5 -24   66.63    7.43
  -1  -5 -24   68.37   10.64
  -1  -5 -24   79.68    8.09
   1   6 -22  225.41   13.20
   1   6 -22  268.65   12.57
   1   6 -21  761.31   28.73
   1   6 -21  764.15   28.06
   1   6 -21  684.28   25.96
   1   6 -21  691.19   29.25
   1   6 -20  127.17    9.10
   1   6 -20  136.20    8.53
   1   6 -20  112.28    5.80
   1   6 -20  124.33    9.42
  -1  -6  19   35.36    3.99
   1   6 -19   21.01    6.40
   1   6 -19   31.05    3.31
   1   6 -19   25.53    5.95
   1   6 -19   28.38    3.15
   1   6 -19   28.24    6.96
  -1  -6  18  131.80    6.39
   1   6 -18  123.30    8.63
   1   6 -18  120.63    5.86
   1   6 -18  122.57    5.66
   1   6 -18  117.31    8.89
  -1  -6  17  431.64   16.21
   1   6 -17  430.23   17.85
   1   6 -17  405.10   15.69
   1   6 -17  400.86   18.28
   1   6 -17  419.39   15.61
  -1  -6  16  441.67   16.25
   1   6 -16  414.43   17.85
  -1  -6  16  453.42   17.17
  -1  -6  16  412.61   15.40
   1   6 -16  430.11   15.37
   1   6 -16  413.00   15.72
   1   6 -16  389.05   17.95
   1   6 -16  411.32   15.65
  -1  -6  15   17.80    2.83
  -1  -6  15   17.67    4.28
   1   6 -15   21.32    2.36
   1   6 -15   16.64    2.10
   1   6 -15   18.30    5.06
   1   6 -15   16.94    2.23
  -1  -6  14 1345.64   48.33
   1   6 -14 1295.42   48.85
   1   6 -14 1292.15   49.02
  -1  -6  13   71.05    5.30
   1   6 -13   72.17    5.77
   1   6 -13   77.75    5.90
   1   6 -12    1.03    3.68
  -1  -6  12    3.19    3.09
   1   6 -12    7.20    3.87
   1   6 -11  421.41   17.17
  -1  -6  11  448.02   16.83
  -1  -6  11  418.31   16.22
   1   6 -11  428.72   17.33
  -1  -6  10 1911.51   66.89
  -1  -6  10 1811.30   66.46
   1   6 -10 1837.37   67.22
  -1  -6  10 1938.50   66.95
   1   6 -10 1748.29   67.21
  -1  -6   9  688.06   24.61
   1   6  -9  658.82   24.91
  -1  -6   9  634.63   24.21
  -1  -6   9  665.57   24.57
   1   6  -9  633.87   24.90
  -1  -6   8 1127.56   41.46
   1   6  -8 1129.25   42.02
  -1  -6   8 1156.79   41.74
   1   6  -8 1130.58   42.00
  -1  -6   8 1171.10   41.73
   1   6  -7   26.46    3.03
  -1  -6   7   26.94    2.48
  -1  -6   7   25.90    2.71
   1   6  -7   31.65    3.28
  -1  -6   7   27.23    2.75
  -1  -6   6 1385.61   49.47
  -1  -6   6 1348.66   49.25
   1   6  -6 1340.67   49.66
   1   6  -6 1356.85   49.63
  -1  -6   6 1386.37   49.40
  -1  -6   5  248.35   10.17
   1   6  -5  244.90   10.36
  -1  -6   5  245.66    9.96
  -1  -6   5  271.79   10.14
  -1  -6   4   52.07    3.60
   1   6  -4   70.27    4.06
  -1  -6   4   63.71    3.48
  -1  -6   4   71.37    3.63
  -1  -6   3  183.65    7.82
   1   6  -3  197.76    7.13
  -1  -6   3  189.66    7.96
   1   6  -3  193.34    8.08
  -1  -6   2 1645.87   61.19
   1   6  -2 1758.73   61.31
   1   6  -2 1714.53   61.39
   1   6  -1  633.56   24.53
   1   6  -1  667.37   24.55
   1   6  -1  673.05   24.27
   1   6  -1  645.76   24.26
  -1  -6   0  780.48   28.68
   1   6   0  802.85   29.31
   1   6   0  808.35   29.85
   1   6   0  808.14   29.26
  -1  -6   0  808.18   29.07
   1   6   1 1400.89   51.48
   1   6   1 1378.57   52.31
   1   6   1 1409.21   51.70
  -1  -6  -1 1469.63   51.45
   1   6   1 1460.62   51.62
   1   6   2  672.75   23.71
  -1  -6  -2  648.77   23.42
   1   6   2  652.95   24.63
   1   6   2  650.93   23.78
  -1  -6  -2  689.78   23.50
  -1  -6  -3 1158.61   43.15
   1   6   3 1240.56   42.96
  -1  -6  -3 1178.63   42.69
  -1  -6  -3 1134.77   42.47
   1   6   3 1160.94   42.58
  -1  -6  -3 1199.17   42.61
  -1  -6  -4  970.03   35.52
  -1  -6  -4  944.14   35.08
   1   6   4  972.23   35.30
   1   6   4  969.83   34.72
  -1  -6  -4  932.55   34.69
  -1  -6  -5 2451.92   86.40
  -1  -6  -5 2395.80   86.06
   1   6   5 2370.18   86.19
   1   6   5 2428.09   85.36
  -1  -6  -5 2323.33   85.44
  -1  -6  -6  175.29    8.25
  -1  -6  -6  186.53    8.19
   1   6   6  180.83    8.25
  -1  -6  -6  170.26    7.54
   1   6   6  176.95    6.90
   1   6   6  143.20    7.54
  -1  -6  -6  172.23    8.87
  -1  -6  -6  168.02    7.69
  -1  -6  -6  189.06    7.21
  -1  -6  -7 2488.14   91.55
  -1  -6  -7 2531.19   91.46
  -1  -6  -7 2545.16   92.30
   1   6   7 2502.36   90.97
  -1  -6  -7 2559.66   90.44
  -1  -6  -8   39.79    4.34
  -1  -6  -8   38.25    4.16
  -1  -6  -8   46.00    4.94
   1   6   8   41.34    3.58
  -1  -6  -8   44.50    5.06
  -1  -6  -8   38.00    2.74
  -1  -6  -9   72.29    5.66
  -1  -6  -9   75.77    5.40
  -1  -6  -9   88.49    6.56
  -1  -6  -9   78.27    4.99
  -1  -6  -9   84.44    6.60
   1   6   9   87.15    4.92
  -1  -6  -9   74.97    3.99
  -1  -6 -10  253.34   11.77
  -1  -6 -10  269.72   11.18
  -1  -6 -10  251.60   12.08
  -1  -6 -10  267.81   13.08
  -1  -6 -10  285.75   13.13
  -1  -6 -10  258.15    9.73
  -1  -6 -10  267.66   11.20
   1   6  10  257.59   10.99
  -1  -6 -10  263.43   10.24
  -1  -6 -11   24.37    3.75
  -1  -6 -11   31.39    4.68
  -1  -6 -11   26.89    4.55
  -1  -6 -11   29.10    2.57
  -1  -6 -11   29.47    2.04
  -1  -6 -11   32.85    3.79
   1   6  11   27.27    3.58
  -1  -6 -11   22.97    5.59
  -1  -6 -11   19.23    5.70
  -1  -6 -12  111.68    7.20
  -1  -6 -12  111.02    6.31
  -1  -6 -12  103.92    7.54
   1   6  12  123.72    6.23
  -1  -6 -12   84.40    8.16
  -1  -6 -12  109.34    6.29
  -1  -6 -12  106.98    8.66
  -1  -6 -12  104.94    4.76
  -1  -6 -13  409.82   16.58
  -1  -6 -13  371.66   17.01
  -1  -6 -13  398.88   16.21
  -1  -6 -13  404.92   18.71
  -1  -6 -13  404.42   16.33
  -1  -6 -13  402.57   18.40
  -1  -6 -13  399.58   15.04
  -1  -6 -14  157.06    8.59
  -1  -6 -14  144.35    9.00
  -1  -6 -14  149.89   10.63
  -1  -6 -14  148.86   10.78
  -1  -6 -14  155.40    8.18
  -1  -6 -14  163.10    6.85
  -1  -6 -15  269.30   12.51
  -1  -6 -15  281.30   13.26
  -1  -6 -15  286.56   12.47
  -1  -6 -15  259.63   14.54
   1   6  15  274.64   10.45
  -1  -6 -15  296.42   15.20
  -1  -6 -15  270.06   11.02
  -1  -6 -16  267.00   12.34
  -1  -6 -16  277.04   12.91
  -1  -6 -16  249.97    9.72
   1   6  16  259.93    9.73
  -1  -6 -16  275.60   12.04
  -1  -6 -16  259.00   14.48
  -1  -6 -16  247.21   14.67
  -1  -6 -16  261.90   10.69
  -1  -6 -17   22.98    5.66
  -1  -6 -17   22.08    5.65
  -1  -6 -17   16.01    1.24
  -1  -6 -17   31.92    5.24
  -1  -6 -17   32.57    8.29
  -1  -6 -17   19.67    8.27
  -1  -6 -17   23.21    3.68
  -1  -6 -18  701.23   28.44
  -1  -6 -18  711.14   28.17
  -1  -6 -18  709.70   27.10
  -1  -6 -18  734.49   27.80
  -1  -6 -18  678.43   30.14
  -1  -6 -18  774.29   31.40
  -1  -6 -18  698.34   26.71
  -1  -6 -19  252.90   13.29
  -1  -6 -19  264.60   13.19
  -1  -6 -19  271.63   11.86
  -1  -6 -19  242.30   15.29
  -1  -6 -19  303.54   16.64
  -1  -6 -19  253.75   12.66
  -1  -6 -19  268.37   11.40
  -1  -6 -20   43.21    6.95
  -1  -6 -20   62.58    7.13
  -1  -6 -20   55.20    5.93
  -1  -6 -20   57.62    6.60
  -1  -6 -20   54.94    9.89
  -1  -6 -20   50.70   10.98
  -1  -6 -20   46.25    5.02
  -1  -6 -21    7.13    6.88
  -1  -6 -21   12.74    6.94
  -1  -6 -21   11.85    5.29
  -1  -6 -21    9.58    8.91
  -1  -6 -21    6.03   10.18
  -1  -6 -21   19.22    6.30
  -1  -6 -21   13.23    4.40
  -1  -6 -22   76.03    8.37
  -1  -6 -22   68.82    8.14
  -1  -6 -22   90.65   11.20
  -1  -6 -22   82.82    8.37
  -1  -6 -22   71.69    6.76
  -1  -6 -23  149.42   10.65
  -1  -6 -23  162.30   10.67
  -1  -6 -23  160.63    9.26
  -1  -6 -23  150.87   10.32
  -1  -6 -23  169.69   14.02
  -1  -6 -24   11.51    6.25
  -1  -6 -24   15.23    7.51
   1   7 -22  180.11   11.62
   1   7 -22  182.77   11.08
   1   7 -21  133.40    9.73
   1   7 -21  140.10    9.37
   1   7 -21  122.86   10.82
   1   7 -20  554.31   22.18
   1   7 -20  594.53   21.88
   1   7 -20  537.88   22.66
  -1  -7  19  106.31    5.58
   1   7 -19  127.89    9.00
   1   7 -19   97.85    8.41
   1   7 -19   96.46    5.21
   1   7 -19  117.65    9.35
  -1  -7  18   44.96    3.88
   1   7 -18   45.75    6.90
   1   7 -18   47.31    3.54
   1   7 -18   46.03    7.22
  -1  -7  17  215.85    9.10
  -1  -7  17  211.49    8.37
  -1  -7  17  226.70   10.45
   1   7 -17  216.33   11.36
   1   7 -17  216.08    8.61
   1   7 -17  218.34    8.34
   1   7 -17  196.00   11.64
  -1  -7  16  288.89   11.61
   1   7 -16  293.15   13.52
  -1  -7  16  274.39   11.23
  -1  -7  16  307.96   12.91
   1   7 -16  296.21   11.16
   1   7 -16  305.70   11.26
   1   7 -16  283.08   13.74
  -1  -7  15  389.53   15.45
   1   7 -15  371.92   15.96
   1   7 -14    1.43    4.42
  -1  -7  14    6.28    4.06
   1   7 -14    4.86    4.67
   1   7 -13  231.18   11.30
  -1  -7  13  251.94   10.69
   1   7 -13  235.09   11.40
  -1  -7  12   70.26    5.12
   1   7 -12   62.34    5.35
   1   7 -12   65.74    5.70
   1   7 -11  330.85   13.84
  -1  -7  11  320.17   12.76
  -1  -7  11  321.15   13.28
  -1  -7  11  334.28   13.40
   1   7 -11  315.44   13.78
  -1  -7  10 1672.08   62.14
  -1  -7  10 1760.86   62.50
   1   7 -10 1681.89   62.85
   1   7 -10 1719.53   62.89
  -1  -7  10 1786.27   62.51
  -1  -7   9 2838.81  104.89
   1   7  -9 2926.55  105.56
  -1  -7   9 2991.84  105.19
   1   7  -9 2948.77  105.54
  -1  -7   9 2972.40  105.14
  -1  -7   8  845.70   30.56
  -1  -7   8  811.19   30.27
   1   7  -8  824.37   30.89
  -1  -7   8  822.07   30.42
   1   7  -8  805.69   30.82
  -1  -7   7  176.04    7.72
  -1  -7   7  186.89    8.04
   1   7  -7  177.50    8.28
  -1  -7   7  185.69    7.91
  -1  -7   6   26.16    2.97
  -1  -7   6   31.76    2.88
  -1  -7   6   30.16    3.01
  -1  -7   5  204.45    8.92
  -1  -7   5  214.49    8.72
  -1  -7   5  211.58    8.76
   1   7  -5  205.77    9.10
   1   7  -4  307.72   13.04
  -1  -7   4  322.53   12.65
   1   7  -4  328.48   11.70
  -1  -7   4  297.94   12.76
  -1  -7   4  339.14   12.75
   1   7  -4  316.60   12.94
  -1  -7   3  444.81   17.15
   1   7  -3  471.27   17.28
   1   7  -3  427.48   17.37
  -1  -7   3  466.84   17.29
   1   7  -2 2192.71   77.31
  -1  -7   2 2109.96   76.77
   1   7  -2 2167.63   76.91
   1   7  -2 2097.35   77.01
   1   7  -1 1379.51   52.16
   1   7  -1 1452.66   52.19
  -1  -7   1 1421.73   50.94
   1   7  -1 1408.53   52.31
   1   7  -1 1468.54   51.85
   1   7  -1 1454.19   51.91
   1   7   0   22.69    2.97
   1   7   0   24.12    2.92
  -1  -7   0   17.70    1.53
   1   7   0   28.51    3.41
   1   7   0   24.73    2.71
  -1  -7   0   19.82    2.16
   1   7   0   22.60    2.52
   1   7   1  332.96   13.39
   1   7   1  346.14   13.67
   1   7   1  328.88   14.49
  -1  -7  -1  360.76   13.39
   1   7   1  360.12   13.67
   1   7   2 2951.67  104.18
  -1  -7  -2 2887.34  103.93
   1   7   2 2848.31  105.24
   1   7   2 2894.49  104.31
  -1  -7  -2 2927.04  103.98
   1   7   3  287.35   11.73
  -1  -7  -3  282.11   11.31
   1   7   3  293.06   11.52
   1   7   3  288.72   12.85
  -1  -7  -3  295.55   11.45
  -1  -7  -4  147.42    6.54
   1   7   4  140.93    6.83
  -1  -7  -4  134.92    7.04
  -1  -7  -4  138.62    6.17
   1   7   4  140.40    6.30
  -1  -7  -4  147.07    6.45
   1   7   5  791.71   28.92
  -1  -7  -5  785.34   29.15
  -1  -7  -5  749.34   28.44
  -1  -7  -5  745.41   28.63
   1   7   5  783.57   28.11
  -1  -7  -5  745.40   28.14
  -1  -7  -6 1680.39   61.97
  -1  -7  -6 1627.73   62.29
   1   7   6 1772.35   62.30
   1   7   6 1728.31   61.12
  -1  -7  -6 1685.15   61.29
   1   7   7  335.90   14.08
  -1  -7  -7  336.48   13.77
  -1  -7  -7  329.50   14.01
  -1  -7  -7  325.88   14.72
   1   7   7  324.41   13.40
   1   7   7  332.14   12.43
  -1  -7  -7  316.14   12.72
  -1  -7  -8  841.11   31.79
  -1  -7  -8  830.50   31.89
   1   7   8  862.59   31.27
  -1  -7  -8  830.55   32.72
  -1  -7  -8  813.99   30.55
  -1  -7  -9  974.81   37.12
  -1  -7  -9 1020.46   37.24
  -1  -7  -9  992.78   38.13
   1   7   9  980.51   36.38
  -1  -7  -9  957.87   35.70
  -1  -7 -10   -3.33    4.65
  -1  -7 -10   -0.23    3.90
  -1  -7 -10   11.88    5.31
  -1  -7 -10    2.76    3.45
   1   7  10    2.42    3.18
  -1  -7 -10   -0.63    4.86
  -1  -7 -10    1.55    2.30
  -1  -7 -11  410.18   16.66
  -1  -7 -11  371.37   17.34
  -1  -7 -11  419.19   17.86
   1   7  11  436.23   16.59
  -1  -7 -11  416.48   16.71
  -1  -7 -11  421.26   18.77
  -1  -7 -11  415.07   18.71
  -1  -7 -11  407.63   15.68
  -1  -7 -12  100.67    7.33
  -1  -7 -12  111.32    6.52
  -1  -7 -12   95.11    7.68
  -1  -7 -12   94.84    8.64
  -1  -7 -12   96.27    8.73
   1   7  12  112.95    6.33
  -1  -7 -12  107.88    6.55
  -1  -7 -13  396.26   15.88
  -1  -7 -13  399.49   17.42
  -1  -7 -13  404.38   16.85
  -1  -7 -13  361.37   13.84
   1   7  13  413.43   15.74
  -1  -7 -13  434.92   18.65
  -1  -7 -13  419.56   16.08
  -1  -7 -13  390.59   18.19
  -1  -7 -14  679.50   26.99
  -1  -7 -14  692.18   27.64
  -1  -7 -14  671.30   26.37
  -1  -7 -14  697.51   26.08
  -1  -7 -14  653.37   24.27
  -1  -7 -14  733.99   28.97
  -1  -7 -14  687.67   26.21
  -1  -7 -14  687.38   28.47
  -1  -7 -15   53.18    7.31
  -1  -7 -15   66.32    6.73
  -1  -7 -15   62.71    6.13
  -1  -7 -15   70.53    6.10
  -1  -7 -15   70.51    8.50
  -1  -7 -15   59.26    8.68
  -1  -7 -15   59.45    3.28
  -1  -7 -16   94.87    7.88
  -1  -7 -16   86.80    7.43
  -1  -7 -16  102.52    9.07
  -1  -7 -16   95.12    6.91
  -1  -7 -16   98.03    4.63
   1   7  16  102.78    4.71
  -1  -7 -16  105.27    9.68
  -1  -7 -16   93.24   10.06
  -1  -7 -17  523.37   21.27
  -1  -7 -17  528.15   21.82
  -1  -7 -17  487.60   22.67
  -1  -7 -17  527.88   24.14
   1   7  17  508.09   18.78
  -1  -7 -17  502.62   18.97
  -1  -7 -17  522.84   21.06
  -1  -7 -17  517.01   23.46
  -1  -7 -17  518.33   18.79
  -1  -7 -18  467.99   18.73
  -1  -7 -18  458.02   19.20
  -1  -7 -18  471.89   18.47
  -1  -7 -18  436.72   21.06
  -1  -7 -18  515.42   22.32
  -1  -7 -18  456.09   16.19
  -1  -7 -18  405.41   15.53
  -1  -7 -19  181.02   11.18
  -1  -7 -19  197.71   11.02
  -1  -7 -19  186.01    8.00
  -1  -7 -19  209.11   14.31
  -1  -7 -19  198.23   10.75
  -1  -7 -19  192.04   13.59
  -1  -7 -20  142.36    9.99
  -1  -7 -20  145.55    9.75
  -1  -7 -20  146.89    9.44
  -1  -7 -20  129.14   12.42
  -1  -7 -20  144.04    6.64
  -1  -7 -20  155.97   13.57
  -1  -7 -20  148.25    8.42
  -1  -7 -21   95.45    8.60
  -1  -7 -21   81.22    8.55
  -1  -7 -21   71.63    7.60
  -1  -7 -21   82.65    4.97
  -1  -7 -21   82.02   11.02
  -1  -7 -21   95.99    7.15
  -1  -7 -22    4.68    7.40
  -1  -7 -22   12.43    7.37
  -1  -7 -22   14.92    7.03
  -1  -7 -22   13.64    9.80
  -1  -7 -22   25.35    5.76
  -1  -7 -23   37.09    8.24
  -1  -7 -23   47.36    6.67
  -1  -7 -23   48.33    7.65
  -1  -7 -24  202.27   10.92
   1   8 -22    7.59    7.53
   1   8 -21   75.67    8.45
   1   8 -21   72.89    8.32
   1   8 -21   69.54    9.47
   1   8 -20    4.43    6.54
   1   8 -20    0.74    2.89
   1   8 -20    7.66    7.11
   1   8 -20    8.04    7.18
  -1  -8  19    8.87    2.98
   1   8 -19    1.87    6.61
  -1  -8  19    4.30    1.67
   1   8 -19    4.25    2.86
   1   8 -19    1.78    6.90
  -1  -8  18   31.15    3.43
  -1  -8  18   33.17    2.82
  -1  -8  18   36.84    5.79
   1   8 -18   38.01    6.78
   1   8 -18   30.83    3.09
   1   8 -18   32.46    2.82
   1   8 -18   24.04    6.92
  -1  -8  17  201.20    8.69
  -1  -8  17  196.20    8.49
  -1  -8  17  209.10   10.33
   1   8 -17  211.86   11.38
   1   8 -17  220.77    8.41
   1   8 -17  213.42    8.45
   1   8 -17  202.57   11.80
   1   8 -16   46.54    6.50
  -1  -8  16   54.35    5.69
  -1  -8  16   53.97    3.72
   1   8 -16   44.90    6.84
  -1  -8  15   24.47    4.88
   1   8 -15   28.25    5.65
   1   8 -15   26.60    5.77
  -1  -8  14  631.34   23.99
   1   8 -14  621.36   24.70
   1   8 -14  598.45   24.80
  -1  -8  13   82.01    5.76
   1   8 -13   81.01    6.45
   1   8 -13   73.72    6.59
   1   8 -12  214.52   10.46
  -1  -8  12  214.36    9.87
  -1  -8  12  226.03   10.00
   1   8 -12  210.53   10.68
  -1  -8  11  880.84   31.46
   1   8 -11  821.28   31.88
  -1  -8  11  801.58   31.02
  -1  -8  11  862.86   31.41
   1   8 -11  819.88   31.89
  -1  -8  10 2051.18   76.74
   1   8 -10 2134.50   77.59
  -1  -8  10 2193.90   77.06
  -1  -8  10 2218.99   77.02
   1   8 -10 2056.02   77.45
  -1  -8   9  765.09   27.92
  -1  -8   9  711.65   27.64
   1   8  -9  735.12   28.40
   1   8  -9  749.32   28.35
  -1  -8   9  747.77   27.77
   1   8  -8 2053.34   74.80
  -1  -8   8 1957.29   74.13
  -1  -8   8 2112.18   74.39
  -1  -8   8 2116.28   74.24
  -1  -8   7  364.30   14.06
  -1  -8   7  326.26   13.71
   1   8  -7  334.56   14.39
  -1  -8   7  362.77   13.85
  -1  -8   6   23.72    3.25
  -1  -8   6   15.13    2.64
  -1  -8   6   26.86    3.07
   1   8  -6   22.61    3.35
   1   8  -5   41.00    1.86
  -1  -8   5   42.67    3.65
  -1  -8   5   43.33    3.36
  -1  -8   5   46.22    3.47
   1   8  -5   45.90    3.86
  -1  -8   4   38.22    3.28
  -1  -8   4   38.78    3.55
   1   8  -4   45.70    3.82
   1   8  -4   41.26    3.66
  -1  -8   4   40.65    3.33
   1   8  -3 1386.79   51.57
  -1  -8   3 1374.64   51.01
   1   8  -3 1411.91   51.18
  -1  -8   3 1447.26   51.11
   1   8  -3 1407.52   51.40
   1   8  -2  571.54   21.06
   1   8  -2  526.91   21.03
  -1  -8   2  543.41   20.44
   1   8  -2  514.28   21.04
   1   8  -2  551.33   20.61
   1   8  -2  533.50   20.79
   1   8  -1 3092.02  108.43
   1   8  -1 2939.71  108.48
  -1  -8   1 2977.70  106.96
   1   8  -1 3141.91  108.07
   1   8  -1 3016.16  108.65
   1   8  -1 2990.13  108.09
   1   8   0    3.71    2.74
   1   8   0    6.24    2.01
   1   8   0    1.86    2.78
  -1  -8   0    2.84    1.27
   1   8   0    3.37    2.48
   1   8   0    9.34    3.21
  -1  -8   0    4.60    2.10
   1   8   0    3.54    2.41
   1   8   1  549.30   20.50
   1   8   1  530.68   21.34
   1   8   1  544.72   20.86
   1   8   1  524.09   21.75
  -1  -8  -1  548.13   20.45
   1   8   1  550.15   20.84
   1   8   2   84.49    4.66
  -1  -8  -2   82.34    4.40
   1   8   2   75.34    5.87
   1   8   2   77.79    4.81
  -1  -8  -2   80.58    4.35
  -1  -8  -3 2755.21   99.01
   1   8   3 2737.15   99.31
  -1  -8  -3 2808.63   98.96
   1   8   3 2734.50   99.44
   1   8   3 2708.31  100.59
   1   8   3 2679.79   99.14
  -1  -8  -3 2859.49   99.06
  -1  -8  -4   52.47    3.68
   1   8   4   54.74    4.15
  -1  -8  -4   46.46    3.55
  -1  -8  -4   44.68    4.24
  -1  -8  -4   47.37    3.41
   1   8   4   47.74    3.64
  -1  -8  -4   46.65    3.61
  -1  -8  -5   29.23    3.85
  -1  -8  -5   33.18    3.39
   1   8   5   38.83    3.87
  -1  -8  -5   33.63    3.05
   1   8   5   35.17    2.99
  -1  -8  -5   26.54    3.05
   1   8   6   68.50    5.01
  -1  -8  -6   71.97    5.35
  -1  -8  -6   64.25    4.68
   1   8   6   65.12    3.86
  -1  -8  -6   69.50    4.14
   1   8   7  521.82   21.00
  -1  -8  -7  536.83   21.06
  -1  -8  -7  545.84   20.74
   1   8   7  542.41   19.52
  -1  -8  -7  546.00   19.80
  -1  -8  -8  150.98    7.92
  -1  -8  -8  147.14    8.05
   1   8   8  143.06    6.14
  -1  -8  -8  152.81    9.05
   1   8   8  145.20    7.48
  -1  -8  -8  138.57    6.63
  -1  -8  -9    7.32    4.29
  -1  -8  -9    7.15    4.46
  -1  -8  -9    6.74    5.06
   1   8   9    4.88    3.49
  -1  -8  -9    6.70    2.64
  -1  -8 -10 2006.20   73.45
  -1  -8 -10 2011.93   73.52
  -1  -8 -10 2009.43   74.50
   1   8  10 2005.30   72.58
  -1  -8 -10 1975.58   71.85
  -1  -8 -11    2.05    4.42
  -1  -8 -11    9.93    5.00
  -1  -8 -11   10.31    5.90
  -1  -8 -11    5.11    4.22
   1   8  11   12.34    4.03
  -1  -8 -11    6.38    2.80
  -1  -8 -12   62.62    6.38
  -1  -8 -12   57.72    5.24
  -1  -8 -12   46.53    6.58
  -1  -8 -12   55.68    5.53
  -1  -8 -12   50.03    7.42
   1   8  12   63.00    5.38
  -1  -8 -13  244.29   12.83
  -1  -8 -13  234.60   11.50
  -1  -8 -13  240.22   12.44
  -1  -8 -13  250.64   13.95
   1   8  13  273.07   11.55
  -1  -8 -13  249.77   11.60
  -1  -8 -14  435.14   18.04
  -1  -8 -14  434.56   19.17
  -1  -8 -14  423.75   18.33
  -1  -8 -14  446.79   19.79
  -1  -8 -14  427.57   20.55
  -1  -8 -14  465.36   20.93
  -1  -8 -14  441.58   18.29
   1   8  14  453.68   18.04
  -1  -8 -15   68.59    6.47
  -1  -8 -15   60.70    7.62
  -1  -8 -15   54.90    7.00
  -1  -8 -15   69.65    6.20
  -1  -8 -15   56.64    8.63
  -1  -8 -15   72.27    9.35
  -1  -8 -16   16.05    5.74
  -1  -8 -16    1.75    6.93
  -1  -8 -16   12.23    6.06
  -1  -8 -16    2.14    5.56
  -1  -8 -16   20.89    7.45
  -1  -8 -16   14.43    8.17
  -1  -8 -17  296.64   14.50
  -1  -8 -17  292.88   15.77
  -1  -8 -17  282.34   13.90
  -1  -8 -17  290.23   17.07
   1   8  17  295.44   11.46
  -1  -8 -17  313.93   16.39
  -1  -8 -17  296.36   13.79
  -1  -8 -17  290.71   11.46
  -1  -8 -18  405.31   18.42
  -1  -8 -18  417.95   19.82
  -1  -8 -18  407.26   17.80
   1   8  18  389.52   15.03
  -1  -8 -18  398.55   17.44
  -1  -8 -18  421.75   21.06
  -1  -8 -18  395.63   20.23
  -1  -8 -18  411.79   15.03
  -1  -8 -19  268.73   14.88
  -1  -8 -19  249.62   12.76
  -1  -8 -19  237.46   13.30
  -1  -8 -19  261.62   15.44
  -1  -8 -19  264.69   16.41
  -1  -8 -19  248.93   12.15
  -1  -8 -19  233.77    9.04
  -1  -8 -20  192.20   13.53
  -1  -8 -20  179.83   11.18
  -1  -8 -20  196.74   11.81
  -1  -8 -20  189.17   13.92
  -1  -8 -20  177.97   10.71
  -1  -8 -20  206.06   15.20
  -1  -8 -21   28.74    7.63
  -1  -8 -21   32.63    7.70
  -1  -8 -21   28.82    9.97
  -1  -8 -21   20.92    7.00
  -1  -8 -21   32.10    5.69
  -1  -8 -22  123.53    9.84
  -1  -8 -22  119.17    9.58
  -1  -8 -22  103.50    7.90
  -1  -8 -23    5.13    8.22
  -1  -8 -23    5.50    6.21
   1   9 -22   99.83    9.76
   1   9 -21    9.41    7.39
   1   9 -21    3.47    7.99
   1   9 -20   10.24    7.24
   1   9 -20   13.43    7.36
   1   9 -20    8.92    7.55
   1   9 -19  169.01   10.95
  -1  -9  19  147.73    6.51
  -1  -9  19  163.95    9.20
   1   9 -19  139.39    6.52
   1   9 -19  165.92    6.54
   1   9 -19  148.86   10.78
  -1  -9  18   76.80    4.32
  -1  -9  18   77.54    7.07
  -1  -9  18   69.16    4.48
   1   9 -18   68.61    7.98
   1   9 -18   86.96    4.24
   1   9 -18   77.23    4.46
   1   9 -18   64.64    8.59
  -1  -9  17   29.93    5.64
  -1  -9  17   19.96    3.47
   1   9 -17   38.95    6.88
  -1  -9  17   25.82    3.15
   1   9 -17   23.82    6.85
[truncated: 2,575,832 more chars]
